# Supplementary material for: A new comparative framework for estimating selection on synonymous substitutions
Source: bioRxiv. 2025 Feb 6:2024.09.17.613331. Preprint. [Version 2] doi: 10.1101/2024.09.17.613331 (PMC11838523; doi:10.1101/2024.09.17.613331)
Supplement: Supplement 4 [file media-4.csv]

geneid	species	GCintron	GCflank	GCnoncode	GCcode	NucLength	GC3	Codonbias(ENC)	Exp(ENC)	CYS:TGT	CYS:TGC	ASP:GAT	ASP:GAC	SER:TCT	SER:TCG	SER:TCA	SER:TCC	SER:AGC	SER:AGT	GLN:CAA	GLN:CAG	MET:ATG	ASN:AAC	ASN:AAT	PRO:CCT	PRO:CCG	PRO:CCA	PRO:CCC	LYS:AAG	LYS:AAA	THR:ACC	THR:ACA	THR:ACG	THR:ACT	PHE:TTT	PHE:TTC	ALA:GCA	ALA:GCC	ALA:GCG	ALA:GCT	GLY:GGT	GLY:GGG	GLY:GGA	GLY:GGC	ILE:ATC	ILE:ATA	ILE:ATT	LEU:TTA	LEU:TTG
FBgn0267363	D_melanogaster	0.271	0.275	0.274	0.382	3030	0.256	50.1	31.3	0.533	0.467	0.6	0.4	0.351	0.07	0.281	0.175	0.035	0.088	0.724	0.276	1	0.405	0.595	0.25	0.136	0.455	0.159	0.214	0.786	0.203	0.375	0.062	0.359	0.797	0.203	0.437	0.113	0.056	0.394	0.299	0.09	0.388	0.224	0.065	0.473	0.462	0.268	0.216
FBgn0267363	D_erecta	0.278	0.274	0.276	0.38	3030	0.248	49.2	31.2	0.571	0.429	0.604	0.396	0.29	0.097	0.258	0.194	0.065	0.097	0.688	0.312	1	0.457	0.543	0.286	0.143	0.429	0.143	0.281	0.719	0.133	0.367	0.083	0.417	0.897	0.103	0.408	0.127	0.056	0.408	0.258	0.121	0.455	0.167	0.112	0.427	0.461	0.33	0.16
FBgn0267363	D_mauritiana	0.29	0.267	0.281	0.395	3030	0.287	51.6	31.3	0.6	0.4	0.545	0.455	0.39	0.051	0.237	0.22	0	0.102	0.69	0.31	1	0.395	0.605	0.286	0.143	0.381	0.19	0.286	0.714	0.19	0.365	0.095	0.349	0.778	0.222	0.451	0.155	0.085	0.31	0.279	0.103	0.353	0.265	0.1	0.444	0.456	0.204	0.235
FBgn0267363	D_santomea	0.27	0.283	0.278	0.38	3030	0.249	49.1	31.2	0.643	0.357	0.585	0.415	0.31	0.103	0.259	0.224	0.017	0.086	0.742	0.258	1	0.447	0.553	0.295	0.159	0.432	0.114	0.19	0.81	0.127	0.365	0.111	0.397	0.883	0.117	0.338	0.099	0.141	0.423	0.343	0.075	0.388	0.194	0.087	0.424	0.489	0.309	0.186
FBgn0267363	D_sechellia	0.289	0.265	0.28	0.389	3030	0.273	50.9	31.3	0.533	0.467	0.554	0.446	0.4	0.05	0.25	0.183	0	0.117	0.724	0.276	1	0.405	0.595	0.262	0.167	0.381	0.19	0.232	0.768	0.206	0.381	0.063	0.349	0.81	0.19	0.423	0.141	0.085	0.352	0.279	0.103	0.353	0.265	0.097	0.452	0.452	0.227	0.227
FBgn0267363	D_simulans	0.28	0.266	0.274	0.395	3030	0.287	51.7	31.3	0.533	0.467	0.545	0.455	0.404	0.053	0.246	0.211	0	0.088	0.7	0.3	1	0.385	0.615	0.256	0.14	0.395	0.209	0.268	0.732	0.19	0.381	0.079	0.349	0.778	0.222	0.417	0.153	0.083	0.347	0.279	0.074	0.382	0.265	0.143	0.429	0.429	0.216	0.216
FBgn0267363	D_suzukii	0.232	0.299	0.285	0.387	3012	0.255	49.2	31.3	0.5	0.5	0.731	0.269	0.39	0.153	0.254	0.102	0.051	0.051	0.75	0.25	1	0.27	0.73	0.31	0.119	0.476	0.095	0.241	0.759	0.068	0.441	0.153	0.339	0.745	0.255	0.352	0.141	0.113	0.394	0.375	0.083	0.347	0.194	0.115	0.414	0.471	0.292	0.208
FBgn0004859	D_melanogaster	0.299	0.308	0.304	0.411	4194	0.303	51.8	31.3	0.519	0.481	0.63	0.37	0.2	0.097	0.269	0.091	0.183	0.16	0.694	0.306	1	0.345	0.655	0.274	0.143	0.429	0.155	0.317	0.683	0.146	0.427	0.104	0.323	0.756	0.244	0.395	0.14	0.128	0.337	0.286	0.117	0.468	0.13	0.091	0.403	0.506	0.319	0.266
FBgn0004859	D_elegans	0.197	0.314	0.291	0.418	4101	0.32	53.7	31.3	0.655	0.345	0.63	0.37	0.221	0.122	0.243	0.061	0.16	0.193	0.639	0.361	1	0.306	0.694	0.275	0.113	0.438	0.175	0.25	0.75	0.156	0.479	0.104	0.26	0.865	0.135	0.316	0.215	0.114	0.354	0.342	0.11	0.329	0.219	0.177	0.304	0.519	0.268	0.247
FBgn0004859	D_erecta	0.208	0.288	0.273	0.407	4176	0.289	50.3	31.3	0.531	0.469	0.563	0.437	0.213	0.067	0.264	0.079	0.202	0.174	0.662	0.338	1	0.306	0.694	0.287	0.125	0.487	0.1	0.25	0.75	0.087	0.417	0.175	0.32	0.861	0.139	0.412	0.141	0.153	0.294	0.301	0.11	0.479	0.11	0.131	0.357	0.512	0.333	0.226
FBgn0004859	D_mauritiana	0.32	0.289	0.303	0.412	4194	0.3	51.6	31.3	0.571	0.429	0.569	0.431	0.206	0.083	0.267	0.089	0.189	0.167	0.694	0.306	1	0.33	0.67	0.274	0.19	0.393	0.143	0.237	0.763	0.108	0.452	0.097	0.344	0.714	0.286	0.369	0.167	0.131	0.333	0.303	0.132	0.461	0.105	0.089	0.418	0.494	0.266	0.287
FBgn0004859	D_rhopaloa	0.202	0.338	0.307	0.414	4077	0.316	52.8	31.3	0.667	0.333	0.576	0.424	0.231	0.052	0.283	0.075	0.162	0.197	0.589	0.411	1	0.324	0.676	0.237	0.184	0.447	0.132	0.34	0.66	0.206	0.371	0.144	0.278	0.861	0.139	0.321	0.214	0.107	0.357	0.338	0.068	0.405	0.189	0.159	0.28	0.561	0.276	0.235
FBgn0004859	D_sechellia	0.319	0.295	0.306	0.412	4194	0.3	51.6	31.3	0.571	0.429	0.569	0.431	0.21	0.077	0.271	0.088	0.188	0.166	0.685	0.315	1	0.33	0.67	0.267	0.198	0.384	0.151	0.237	0.763	0.118	0.462	0.086	0.333	0.714	0.286	0.361	0.157	0.133	0.349	0.316	0.132	0.461	0.092	0.077	0.423	0.5	0.255	0.298
FBgn0004859	D_simulans	0.314	0.296	0.304	0.412	4188	0.301	51.7	31.3	0.571	0.429	0.577	0.423	0.202	0.087	0.262	0.087	0.191	0.169	0.689	0.311	1	0.327	0.673	0.267	0.198	0.384	0.151	0.237	0.763	0.118	0.462	0.097	0.323	0.75	0.25	0.369	0.155	0.131	0.345	0.307	0.133	0.467	0.093	0.077	0.436	0.487	0.269	0.29
FBgn0004859	D_subpulchrella	0.334	0.322	0.327	0.426	4134	0.332	52.8	31.3	0.607	0.393	0.591	0.409	0.17	0.088	0.269	0.11	0.159	0.203	0.632	0.368	1	0.381	0.619	0.234	0.091	0.494	0.182	0.333	0.667	0.13	0.47	0.12	0.28	0.789	0.211	0.276	0.241	0.161	0.322	0.294	0.082	0.388	0.235	0.118	0.382	0.5	0.234	0.298
FBgn0004859	D_suzukii	0.341	0.334	0.337	0.428	4146	0.331	52.7	31.3	0.552	0.448	0.591	0.409	0.189	0.089	0.247	0.105	0.174	0.195	0.623	0.377	1	0.37	0.63	0.218	0.09	0.474	0.218	0.321	0.679	0.151	0.43	0.14	0.28	0.795	0.205	0.312	0.247	0.14	0.301	0.28	0.085	0.39	0.244	0.133	0.333	0.533	0.232	0.263
FBgn0004859	D_takahashii	0.22	0.351	0.321	0.414	4167	0.301	51.1	31.3	0.706	0.294	0.619	0.381	0.181	0.085	0.261	0.09	0.17	0.213	0.654	0.346	1	0.315	0.685	0.253	0.051	0.544	0.152	0.352	0.648	0.156	0.456	0.122	0.267	0.818	0.182	0.369	0.226	0.107	0.298	0.284	0.086	0.432	0.198	0.179	0.359	0.462	0.229	0.26
FBgn0004859	D_yakuba	0.286	0.337	0.317	0.405	4179	0.282	49.5	31.3	0.516	0.484	0.614	0.386	0.213	0.075	0.293	0.075	0.184	0.161	0.653	0.347	1	0.301	0.699	0.241	0.127	0.532	0.101	0.268	0.732	0.121	0.44	0.121	0.319	0.889	0.111	0.277	0.181	0.138	0.404	0.356	0.082	0.452	0.11	0.165	0.38	0.456	0.34	0.233
FBgn0017545	D_melanogaster	0.287	0.317	0.316	0.452	807	0.437	55	31.4	1	0	0.571	0.429	0.267	0.267	0.133	0.2	0.067	0.067	0.5	0.5	1	0.429	0.571	0.125	0.375	0.375	0.125	0.645	0.355	0.273	0.273	0.091	0.364	0.667	0.333	0.312	0.312	0.062	0.312	0.526	0.053	0.158	0.263	0.267	0.133	0.6	0.1	0.35
FBgn0017545	D_elegans	0.25	0.262	0.26	0.467	807	0.487	56	31.5	0.5	0.5	0.524	0.476	0.357	0.143	0.071	0.286	0.071	0.071	0.562	0.438	1	0.571	0.429	0.25	0.25	0.375	0.125	0.581	0.419	0.333	0.167	0.083	0.417	0.556	0.444	0.25	0.375	0	0.375	0.421	0.053	0.158	0.368	0.267	0.267	0.467	0.05	0.4
FBgn0017545	D_erecta	0.278	0.29	0.289	0.45	807	0.425	53.9	31.4	0.75	0.25	0.619	0.381	0.2	0.267	0.133	0.267	0.067	0.067	0.562	0.438	1	0.714	0.286	0	0.25	0.25	0.5	0.516	0.484	0.273	0.455	0	0.273	0.667	0.333	0.188	0.375	0.062	0.375	0.474	0.053	0.105	0.368	0.2	0.133	0.667	0.1	0.3
FBgn0017545	D_mauritiana	0.263	0.305	0.303	0.46	807	0.46	55	31.5	1	0	0.524	0.476	0.2	0.267	0.133	0.267	0	0.133	0.5	0.5	1	0.571	0.429	0.125	0.375	0.375	0.125	0.581	0.419	0.273	0.273	0.091	0.364	0.778	0.222	0.312	0.312	0.062	0.312	0.368	0.158	0.053	0.421	0.267	0.067	0.667	0.1	0.35
FBgn0017545	D_rhopaloa	0.325	0.272	0.276	0.462	807	0.464	50.7	31.5	0.25	0.75	0.571	0.429	0.357	0.143	0.071	0.286	0	0.143	0.5	0.5	1	0.429	0.571	0.25	0.25	0.5	0	0.548	0.452	0.333	0.167	0.083	0.417	0.444	0.556	0.118	0.294	0.118	0.471	0.526	0.053	0.158	0.263	0.267	0.067	0.667	0.05	0.4
FBgn0017545	D_santomea	0.276	0.294	0.293	0.452	807	0.429	54.7	31.4	1	0	0.591	0.409	0.133	0.2	0.2	0.333	0.067	0.067	0.562	0.438	1	0.571	0.429	0.125	0.25	0.375	0.25	0.581	0.419	0.364	0.273	0.091	0.273	0.778	0.222	0.25	0.188	0.188	0.375	0.474	0.053	0.158	0.316	0.2	0.133	0.667	0.1	0.25
FBgn0017545	D_sechellia	0.277	0.302	0.302	0.456	807	0.452	54.6	31.5	1	0	0.524	0.476	0.2	0.267	0.133	0.267	0	0.133	0.5	0.5	1	0.571	0.429	0.125	0.375	0.375	0.125	0.581	0.419	0.273	0.273	0.091	0.364	0.778	0.222	0.312	0.312	0.062	0.312	0.368	0.053	0.105	0.474	0.25	0.125	0.625	0.1	0.35
FBgn0017545	D_simulans	0.277	0.301	0.3	0.457	807	0.456	54.5	31.5	1	0	0.524	0.476	0.2	0.267	0.133	0.267	0	0.133	0.5	0.5	1	0.571	0.429	0.125	0.375	0.375	0.125	0.581	0.419	0.273	0.273	0.091	0.364	0.778	0.222	0.312	0.375	0.062	0.25	0.368	0.053	0.105	0.474	0.25	0.125	0.625	0.1	0.35
FBgn0017545	D_subpulchrella	0.337	0.285	0.291	0.473	807	0.502	51	31.5	0	1	0.591	0.409	0.4	0.067	0.133	0.267	0.067	0.067	0.438	0.562	1	0.571	0.429	0.125	0.5	0.25	0.125	0.581	0.419	0.25	0.25	0.083	0.417	0.444	0.556	0.2	0.6	0.067	0.133	0.474	0	0.105	0.421	0.133	0.067	0.8	0.1	0.3
FBgn0017545	D_suzukii	0.31	0.274	0.278	0.473	807	0.498	48.5	31.5	0	1	0.591	0.409	0.357	0.071	0.143	0.286	0.071	0.071	0.438	0.562	1	0.571	0.429	0.125	0.5	0.25	0.125	0.581	0.419	0.25	0.333	0	0.417	0.444	0.556	0.25	0.562	0.062	0.125	0.474	0	0.105	0.421	0.133	0.067	0.8	0.1	0.3
FBgn0017545	D_takahashii	0.271	0.282	0.281	0.476	807	0.502	50.2	31.5	0	1	0.476	0.524	0.286	0.143	0.214	0.214	0.071	0.071	0.5	0.5	1	0.571	0.429	0.125	0.25	0.5	0.125	0.742	0.258	0.333	0.25	0.083	0.333	0.333	0.667	0.125	0.5	0.125	0.25	0.421	0.053	0.105	0.421	0.133	0.133	0.733	0.05	0.3
FBgn0017545	D_yakuba	0.276	0.288	0.287	0.451	807	0.425	54.4	31.4	1	0	0.591	0.409	0.2	0.2	0.2	0.267	0.067	0.067	0.562	0.438	1	0.571	0.429	0.125	0.25	0.375	0.25	0.581	0.419	0.364	0.273	0.091	0.273	0.778	0.222	0.25	0.25	0.188	0.312	0.526	0.053	0.105	0.316	0.2	0.133	0.667	0.1	0.25
FBgn0085432	D_melanogaster	0.295	0.292	0.294	0.4	3579	0.321	53.1	31.3	0.556	0.444	0.679	0.321	0.201	0.13	0.195	0.083	0.178	0.213	0.561	0.439	1	0.275	0.725	0.268	0.107	0.5	0.125	0.286	0.714	0.213	0.413	0.133	0.24	0.778	0.222	0.369	0.215	0.062	0.354	0.204	0.122	0.469	0.204	0.148	0.279	0.574	0.282	0.194
FBgn0085432	D_elegans	0.28	0.29	0.283	0.413	3555	0.324	53	31.3	0.5	0.5	0.562	0.438	0.153	0.104	0.252	0.104	0.153	0.233	0.684	0.316	1	0.326	0.674	0.292	0.123	0.446	0.138	0.27	0.73	0.225	0.303	0.146	0.326	0.793	0.207	0.342	0.164	0.068	0.425	0.231	0.212	0.385	0.173	0.153	0.373	0.475	0.277	0.218
FBgn0085432	D_erecta	0.296	0.298	0.297	0.402	3567	0.328	53.7	31.3	0.565	0.435	0.621	0.379	0.184	0.109	0.224	0.086	0.167	0.23	0.617	0.383	1	0.263	0.737	0.302	0.132	0.415	0.151	0.301	0.699	0.188	0.438	0.087	0.287	0.815	0.185	0.339	0.226	0.113	0.323	0.22	0.14	0.46	0.18	0.156	0.266	0.578	0.283	0.253
FBgn0085432	D_mauritiana	0.295	0.289	0.294	0.401	3579	0.315	53.2	31.3	0.52	0.48	0.684	0.316	0.172	0.126	0.218	0.098	0.167	0.218	0.603	0.397	1	0.265	0.735	0.291	0.091	0.491	0.127	0.257	0.743	0.178	0.384	0.164	0.274	0.84	0.16	0.348	0.217	0.072	0.362	0.245	0.143	0.449	0.163	0.141	0.234	0.625	0.287	0.198
FBgn0085432	D_sechellia	0.298	0.292	0.297	0.401	3579	0.316	53.5	31.3	0.538	0.462	0.684	0.316	0.175	0.124	0.22	0.102	0.169	0.209	0.638	0.362	1	0.258	0.742	0.296	0.111	0.463	0.13	0.28	0.72	0.192	0.384	0.151	0.274	0.84	0.16	0.338	0.206	0.088	0.368	0.224	0.143	0.469	0.163	0.138	0.262	0.6	0.29	0.2
FBgn0085432	D_simulans	0.298	0.29	0.296	0.402	3579	0.318	53.5	31.3	0.538	0.462	0.684	0.316	0.17	0.125	0.216	0.102	0.165	0.222	0.61	0.39	1	0.265	0.735	0.286	0.107	0.482	0.125	0.257	0.743	0.205	0.37	0.151	0.274	0.84	0.16	0.348	0.203	0.072	0.377	0.224	0.163	0.449	0.163	0.145	0.258	0.597	0.29	0.2
FBgn0011747	D_melanogaster	0.335	0.345	0.338	0.416	4650	0.334	54.5	31.3	0.618	0.382	0.628	0.372	0.186	0.081	0.244	0.151	0.151	0.186	0.557	0.443	1	0.356	0.644	0.217	0.233	0.383	0.167	0.34	0.66	0.217	0.325	0.096	0.361	0.762	0.238	0.274	0.17	0.148	0.407	0.295	0.137	0.379	0.189	0.142	0.327	0.531	0.296	0.172
FBgn0011747	D_erecta	0.289	0.273	0.282	0.416	4632	0.331	54.6	31.3	0.667	0.333	0.622	0.378	0.234	0.085	0.16	0.16	0.117	0.245	0.594	0.406	1	0.343	0.657	0.246	0.213	0.344	0.197	0.33	0.67	0.229	0.277	0.084	0.41	0.707	0.293	0.333	0.194	0.14	0.333	0.306	0.133	0.367	0.194	0.137	0.316	0.547	0.293	0.183
FBgn0011747	D_mauritiana	0.312	0.309	0.311	0.412	4635	0.325	54.2	31.3	0.636	0.364	0.607	0.393	0.19	0.107	0.214	0.167	0.119	0.202	0.569	0.431	1	0.311	0.689	0.213	0.246	0.377	0.164	0.337	0.663	0.2	0.35	0.113	0.338	0.81	0.19	0.256	0.158	0.135	0.451	0.302	0.115	0.396	0.188	0.147	0.284	0.569	0.321	0.167
FBgn0011747	D_santomea	0.27	0.275	0.272	0.413	4641	0.312	53.2	31.3	0.643	0.357	0.678	0.322	0.2	0.116	0.211	0.116	0.137	0.221	0.541	0.459	1	0.337	0.663	0.222	0.159	0.476	0.143	0.287	0.713	0.244	0.244	0.093	0.419	0.75	0.25	0.304	0.188	0.13	0.377	0.396	0.094	0.365	0.146	0.158	0.289	0.553	0.306	0.169
FBgn0011747	D_sechellia	0.304	0.307	0.305	0.413	4635	0.326	54.3	31.3	0.636	0.364	0.612	0.388	0.195	0.092	0.23	0.161	0.126	0.195	0.579	0.421	1	0.305	0.695	0.23	0.246	0.361	0.164	0.333	0.667	0.2	0.35	0.1	0.35	0.81	0.19	0.25	0.159	0.136	0.455	0.302	0.115	0.406	0.177	0.148	0.287	0.565	0.3	0.182
FBgn0011747	D_simulans	0.31	0.312	0.311	0.412	4635	0.323	53.9	31.3	0.618	0.382	0.607	0.393	0.221	0.081	0.221	0.163	0.116	0.198	0.579	0.421	1	0.311	0.689	0.226	0.242	0.371	0.161	0.323	0.677	0.21	0.346	0.099	0.346	0.786	0.214	0.262	0.154	0.138	0.446	0.305	0.116	0.4	0.179	0.155	0.291	0.555	0.317	0.168
FBgn0011747	D_subpulchrella	0.262	0.283	0.273	0.422	4638	0.335	54	31.3	0.633	0.367	0.647	0.353	0.221	0.047	0.209	0.14	0.14	0.244	0.561	0.439	1	0.394	0.606	0.328	0.141	0.391	0.141	0.311	0.689	0.228	0.406	0.089	0.277	0.778	0.222	0.298	0.168	0.137	0.397	0.293	0.109	0.326	0.272	0.173	0.404	0.423	0.224	0.236
FBgn0011747	D_suzukii	0.268	0.271	0.27	0.422	4638	0.333	53.9	31.3	0.613	0.387	0.679	0.321	0.216	0.045	0.193	0.159	0.136	0.25	0.552	0.448	1	0.357	0.643	0.29	0.129	0.419	0.161	0.371	0.629	0.214	0.398	0.087	0.301	0.816	0.184	0.277	0.192	0.138	0.392	0.304	0.098	0.315	0.283	0.175	0.398	0.427	0.226	0.232
FBgn0011747	D_yakuba	0.267	0.282	0.274	0.412	4641	0.313	53	31.3	0.643	0.357	0.689	0.311	0.191	0.106	0.213	0.128	0.138	0.223	0.517	0.483	1	0.351	0.649	0.213	0.148	0.508	0.131	0.289	0.711	0.256	0.233	0.093	0.419	0.744	0.256	0.314	0.186	0.129	0.371	0.389	0.105	0.347	0.158	0.14	0.298	0.561	0.304	0.174
FBgn0052000	D_melanogaster	0.303	0.331	0.317	0.386	4356	0.292	51.6	31.3	0.512	0.488	0.701	0.299	0.252	0.13	0.252	0.098	0.106	0.163	0.6	0.4	1	0.403	0.597	0.269	0.104	0.448	0.179	0.311	0.689	0.054	0.355	0.161	0.43	0.72	0.28	0.507	0.205	0.082	0.205	0.426	0.044	0.426	0.103	0.108	0.451	0.441	0.225	0.203
FBgn0052000	D_elegans	0.285	0.344	0.318	0.399	4338	0.328	55.1	31.3	0.5	0.5	0.662	0.338	0.215	0.157	0.256	0.083	0.116	0.174	0.632	0.368	1	0.437	0.563	0.262	0.185	0.354	0.2	0.282	0.718	0.163	0.293	0.207	0.337	0.779	0.221	0.384	0.178	0.164	0.274	0.348	0.061	0.394	0.197	0.111	0.465	0.424	0.25	0.178
FBgn0052000	D_erecta	0.278	0.323	0.302	0.394	4326	0.324	54.3	31.3	0.4	0.6	0.689	0.311	0.194	0.137	0.226	0.161	0.105	0.177	0.561	0.439	1	0.377	0.623	0.271	0.169	0.39	0.169	0.341	0.659	0.074	0.34	0.138	0.447	0.726	0.274	0.387	0.2	0.147	0.267	0.415	0.046	0.369	0.169	0.126	0.411	0.463	0.267	0.199
FBgn0052000	D_mauritiana	0.305	0.311	0.308	0.386	4353	0.296	51.9	31.3	0.571	0.429	0.701	0.299	0.193	0.151	0.261	0.092	0.109	0.193	0.557	0.443	1	0.368	0.632	0.254	0.119	0.478	0.149	0.297	0.703	0.085	0.34	0.17	0.404	0.727	0.273	0.473	0.189	0.095	0.243	0.424	0.045	0.394	0.136	0.109	0.446	0.446	0.21	0.225
FBgn0052000	D_santomea	0.281	0.322	0.303	0.389	4350	0.306	53	31.3	0.526	0.474	0.662	0.338	0.232	0.136	0.248	0.072	0.136	0.176	0.524	0.476	1	0.329	0.671	0.349	0.127	0.413	0.111	0.282	0.718	0.118	0.355	0.14	0.387	0.716	0.284	0.436	0.179	0.154	0.231	0.492	0.031	0.338	0.138	0.118	0.412	0.471	0.267	0.205
FBgn0052000	D_sechellia	0.302	0.314	0.308	0.386	4353	0.297	52.1	31.3	0.585	0.415	0.714	0.286	0.21	0.151	0.252	0.084	0.109	0.193	0.557	0.443	1	0.368	0.632	0.25	0.132	0.471	0.147	0.311	0.689	0.096	0.34	0.17	0.394	0.714	0.286	0.458	0.208	0.097	0.236	0.426	0.044	0.397	0.132	0.106	0.462	0.433	0.212	0.226
FBgn0052000	D_simulans	0.302	0.315	0.308	0.388	4353	0.297	52.1	31.3	0.561	0.439	0.718	0.282	0.198	0.149	0.264	0.091	0.107	0.19	0.557	0.443	1	0.368	0.632	0.261	0.116	0.478	0.145	0.308	0.692	0.077	0.341	0.176	0.407	0.737	0.263	0.466	0.192	0.082	0.26	0.426	0.044	0.397	0.132	0.109	0.455	0.436	0.209	0.223
FBgn0052000	D_subpulchrella	0.296	0.334	0.317	0.401	4353	0.325	55.1	31.3	0.528	0.472	0.714	0.286	0.175	0.158	0.233	0.125	0.117	0.192	0.582	0.418	1	0.342	0.658	0.197	0.197	0.394	0.212	0.367	0.633	0.095	0.337	0.158	0.411	0.781	0.219	0.395	0.171	0.079	0.355	0.342	0.096	0.411	0.151	0.089	0.406	0.505	0.203	0.196
FBgn0052000	D_suzukii	0.29	0.332	0.313	0.4	4350	0.327	55.3	31.3	0.595	0.405	0.688	0.312	0.172	0.164	0.241	0.121	0.095	0.207	0.603	0.397	1	0.361	0.639	0.2	0.185	0.4	0.215	0.354	0.646	0.122	0.357	0.153	0.367	0.747	0.253	0.382	0.184	0.092	0.342	0.274	0.11	0.438	0.178	0.078	0.431	0.49	0.212	0.192
FBgn0052000	D_yakuba	0.282	0.319	0.301	0.389	4350	0.307	52.9	31.3	0.513	0.487	0.662	0.338	0.226	0.145	0.242	0.081	0.137	0.169	0.547	0.453	1	0.31	0.69	0.344	0.125	0.406	0.125	0.31	0.69	0.118	0.355	0.14	0.387	0.726	0.274	0.436	0.179	0.154	0.231	0.508	0.031	0.323	0.138	0.118	0.392	0.49	0.274	0.212
FBgn0052006	D_melanogaster	0.22	0.308	0.304	0.354	1332	0.296	50.2	31.3	0.556	0.444	0.583	0.417	0.237	0.105	0.368	0.105	0.105	0.079	0.81	0.19	1	0.317	0.683	0.188	0.125	0.5	0.188	0.368	0.632	0.171	0.371	0.086	0.371	0.722	0.278	0.353	0.059	0.059	0.529	0.25	0.5	0.25	0	0.133	0.433	0.433	0.594	0.062
FBgn0052006	D_elegans	0.196	0.302	0.285	0.387	1278	0.349	53.4	31.3	0.75	0.25	0.5	0.5	0.182	0.03	0.273	0.182	0.212	0.121	0.714	0.286	1	0.528	0.472	0.118	0.235	0.471	0.176	0.385	0.615	0.188	0.531	0.062	0.219	0.625	0.375	0.474	0.053	0.105	0.368	0.417	0.083	0.25	0.25	0.071	0.429	0.5	0.281	0.062
FBgn0052006	D_mauritiana	0.212	0.312	0.307	0.366	1332	0.315	53.7	31.3	0.6	0.4	0.52	0.48	0.194	0.111	0.333	0.167	0.111	0.083	0.85	0.15	1	0.31	0.69	0.353	0.118	0.412	0.118	0.364	0.636	0.182	0.364	0.152	0.303	0.6	0.4	0.381	0.143	0.095	0.381	0.286	0.286	0.429	0	0.2	0.4	0.4	0.533	0.133
FBgn0052006	D_sechellia	0.207	0.314	0.308	0.366	1329	0.311	53.4	31.3	0.6	0.4	0.583	0.417	0.194	0.111	0.333	0.167	0.111	0.083	0.842	0.158	1	0.317	0.683	0.294	0.118	0.471	0.118	0.353	0.647	0.188	0.344	0.156	0.312	0.6	0.4	0.429	0.095	0.095	0.381	0.25	0.375	0.375	0	0.2	0.433	0.367	0.517	0.103
FBgn0052006	D_simulans	0.207	0.31	0.304	0.364	1332	0.31	52.9	31.3	0.6	0.4	0.56	0.44	0.2	0.114	0.343	0.171	0.114	0.057	0.85	0.15	1	0.31	0.69	0.353	0.118	0.412	0.118	0.353	0.647	0.188	0.344	0.156	0.312	0.619	0.381	0.429	0.095	0.095	0.381	0.286	0.429	0.286	0	0.2	0.433	0.367	0.536	0.107
FBgn0052006	D_subpulchrella	0.241	0.322	0.309	0.364	1320	0.308	54.9	31.3	0.6	0.4	0.621	0.379	0.147	0.118	0.265	0.118	0.265	0.088	0.611	0.389	1	0.333	0.667	0.294	0.176	0.353	0.176	0.25	0.75	0.108	0.432	0.108	0.351	0.727	0.273	0.562	0.125	0	0.312	0.455	0.091	0.273	0.182	0.1	0.6	0.3	0.333	0.121
FBgn0052006	D_suzukii	0.196	0.33	0.311	0.364	1320	0.304	56.3	31.3	0.5	0.5	0.633	0.367	0.158	0.132	0.237	0.105	0.211	0.158	0.588	0.412	1	0.368	0.632	0.294	0.235	0.353	0.118	0.222	0.778	0.139	0.417	0.111	0.333	0.75	0.25	0.533	0.067	0	0.4	0.3	0.1	0.4	0.2	0.067	0.6	0.333	0.333	0.091
FBgn0052006	D_takahashii	0.189	0.319	0.304	0.37	1314	0.318	55	31.3	0.444	0.556	0.6	0.4	0.25	0.083	0.194	0.111	0.222	0.139	0.733	0.267	1	0.4	0.6	0.333	0.056	0.5	0.111	0.278	0.722	0.162	0.351	0.108	0.378	0.706	0.294	0.467	0.133	0	0.4	0.364	0.182	0.182	0.273	0.071	0.321	0.607	0.382	0.088
FBgn0051997	D_melanogaster	0.295	0.307	0.305	0.425	447	0.345	46.1	31.3	0.5	0.5	0.364	0.636	0.375	0.25	0.125	0	0	0.25	1	0	1	0	1	0.3	0.1	0.3	0.3	0.462	0.538	0.167	0.417	0	0.417	0.6	0.4	0.3	0.3	0.1	0.3	0.429	0	0.429	0.143	0.286	0.143	0.571	0.077	0.231
FBgn0051997	D_elegans	0.192	0.327	0.298	0.41	444	NAN	49.3	nan	0.8	0.2	0.3	0.7	0.6	0	0.2	0	0	0.2	1	0	1	0.5	0.5	0.182	0.182	0.091	0.545	0.455	0.545	0.083	0.417	0	0.5	0.8	0.2	0.333	0	0.167	0.5	0.429	0	0.286	0.286	0	0.429	0.571	0.231	0.231
FBgn0051997	D_erecta	0.266	0.329	0.319	0.432	447	0.372	52	31.4	0.5	0.5	0.333	0.667	0.333	0.333	0.167	0	0	0.167	1	0	1	0	1	0.3	0.1	0.3	0.3	0.462	0.538	0.083	0.5	0	0.417	0.667	0.333	0.3	0.4	0.1	0.2	0.571	0	0.286	0.143	0.286	0.143	0.571	0.071	0.357
FBgn0051997	D_mauritiana	0.28	0.313	0.308	0.436	447	NAN	46.5	nan	0.6	0.4	0.273	0.727	0.286	0.286	0.286	0	0	0.143	1	0	1	0	1	0.2	0.1	0.3	0.4	0.417	0.583	0.182	0.364	0	0.455	0.7	0.3	0.3	0.4	0.1	0.2	0.5	0.125	0.375	0	0.429	0.143	0.429	0.071	0.286
FBgn0051997	D_rhopaloa	0.208	0.323	0.294	0.4	447	NAN	45.1	nan	0.5	0.5	0.222	0.778	0.5	0	0	0.167	0	0.333	1	0	1	0.429	0.571	0.6	0	0.2	0.2	0.417	0.583	0.071	0.429	0.143	0.357	0.8	0.2	0.2	0.3	0.1	0.4	0	0.2	0.8	0	0.143	0.143	0.714	0.214	0.286
FBgn0051997	D_santomea	0.265	0.314	0.307	0.436	447	0.359	54.6	31.4	0.545	0.455	0.5	0.5	0.375	0.125	0.25	0	0	0.25	0.667	0.333	1	0	1	0.2	0.1	0.3	0.4	0.364	0.636	0.182	0.364	0	0.455	0.75	0.25	0.364	0.364	0	0.273	0.5	0	0.333	0.167	0.286	0.143	0.571	0	0.357
FBgn0051997	D_sechellia	0.278	0.317	0.311	0.434	447	NAN	45.8	nan	0.6	0.4	0.364	0.636	0.429	0.286	0.143	0	0	0.143	1	0	1	0	1	0.2	0.1	0.3	0.4	0.417	0.583	0.182	0.364	0	0.455	0.7	0.3	0.3	0.4	0.1	0.2	0.5	0.125	0.375	0	0.429	0.143	0.429	0.071	0.286
FBgn0051997	D_simulans	0.28	0.309	0.305	0.432	447	NAN	44.7	nan	0.6	0.4	0.364	0.636	0.286	0.286	0.286	0	0	0.143	1	0	1	0	1	0.2	0.1	0.3	0.4	0.417	0.583	0.182	0.364	0	0.455	0.7	0.3	0.3	0.4	0.1	0.2	0.5	0.125	0.375	0	0.429	0.143	0.429	0.071	0.357
FBgn0051997	D_subpulchrella	0.215	0.332	0.304	0.398	447	0.317	46.3	31.3	0.3	0.7	0.556	0.444	0.25	0.25	0	0.5	0	0	1	0	1	0.167	0.833	0.545	0.091	0.182	0.182	0.231	0.769	0	0.3	0.1	0.6	0.667	0.333	0.125	0	0.375	0.5	0.333	0.167	0.167	0.333	0.1	0.2	0.7	0.133	0.333
FBgn0051997	D_suzukii	0.2	0.331	0.301	0.394	447	0.297	45.6	31.3	0.4	0.6	0.556	0.444	0.25	0.25	0	0.5	0	0	1	0	1	0	1	0.455	0.091	0.273	0.182	0.167	0.833	0	0.182	0.182	0.636	0.889	0.111	0	0	0.375	0.625	0.429	0.143	0.286	0.143	0.1	0.2	0.7	0.133	0.4
FBgn0051997	D_takahashii	0.16	0.332	0.292	0.409	447	0.345	45.6	31.3	0.222	0.778	0.4	0.6	0.25	0.25	0	0.5	0	0	1	0	1	0.333	0.667	0.583	0.083	0.25	0.083	0.417	0.583	0.091	0.364	0.091	0.455	0.667	0.333	0	0.1	0.2	0.7	0.333	0.167	0.333	0.167	0.091	0.364	0.545	0.077	0.538
FBgn0051997	D_yakuba	0.264	0.316	0.306	0.434	447	0.359	54.6	31.4	0.545	0.455	0.455	0.545	0.375	0.125	0.25	0	0	0.25	0.667	0.333	1	0	1	0.2	0.1	0.3	0.4	0.364	0.636	0.182	0.364	0	0.455	0.75	0.25	0.364	0.364	0	0.273	0.5	0	0.333	0.167	0.286	0.143	0.571	0	0.357
FBgn0053978	D_melanogaster	0.302	0.327	0.322	0.378	6870	0.304	52.1	31.3	0.333	0.667	0.62	0.38	0.206	0.094	0.217	0.112	0.133	0.238	0.62	0.38	1	0.419	0.581	0.27	0.18	0.378	0.171	0.275	0.725	0.162	0.404	0.112	0.323	0.798	0.202	0.345	0.179	0.107	0.369	0.284	0.148	0.395	0.173	0.147	0.353	0.5	0.399	0.234
FBgn0053978	D_erecta	0.274	0.314	0.303	0.376	6819	0.295	49.8	31.3	0	1	0.679	0.321	0.194	0.092	0.232	0.092	0.137	0.254	0.624	0.376	1	0.396	0.604	0.313	0.131	0.444	0.111	0.306	0.694	0.193	0.417	0.095	0.295	0.77	0.23	0.367	0.167	0.156	0.311	0.259	0.16	0.395	0.185	0.131	0.366	0.503	0.363	0.293
FBgn0053978	D_mauritiana	0.304	0.324	0.32	0.38	6846	0.309	50.1	31.3	0	1	0.669	0.331	0.191	0.106	0.213	0.113	0.135	0.241	0.602	0.398	1	0.422	0.578	0.239	0.159	0.416	0.186	0.281	0.719	0.169	0.423	0.101	0.307	0.771	0.229	0.371	0.157	0.124	0.348	0.3	0.138	0.4	0.163	0.173	0.318	0.509	0.38	0.259
FBgn0053978	D_santomea	0.292	0.291	0.291	0.374	6759	0.299	49.9	31.3	0	1	0.685	0.315	0.206	0.092	0.213	0.103	0.118	0.268	0.614	0.386	1	0.385	0.615	0.224	0.214	0.357	0.204	0.297	0.703	0.193	0.415	0.074	0.319	0.782	0.218	0.33	0.165	0.121	0.385	0.28	0.253	0.32	0.147	0.169	0.345	0.486	0.421	0.245
FBgn0053978	D_sechellia	0.307	0.328	0.323	0.379	6846	0.309	50	31.3	0	1	0.653	0.347	0.189	0.103	0.217	0.117	0.132	0.242	0.591	0.409	1	0.416	0.584	0.225	0.162	0.414	0.198	0.29	0.71	0.173	0.421	0.102	0.305	0.788	0.212	0.382	0.146	0.124	0.348	0.321	0.141	0.41	0.128	0.168	0.318	0.514	0.384	0.245
FBgn0053978	D_simulans	0.305	0.323	0.319	0.38	6849	0.309	50	31.3	0	1	0.641	0.359	0.19	0.104	0.219	0.115	0.133	0.24	0.596	0.404	1	0.419	0.581	0.212	0.168	0.416	0.204	0.293	0.707	0.172	0.427	0.097	0.303	0.788	0.212	0.36	0.157	0.101	0.382	0.312	0.138	0.4	0.15	0.162	0.318	0.52	0.387	0.245
FBgn0053978	D_yakuba	0.293	0.288	0.29	0.374	6759	0.297	50.1	31.3	0	1	0.675	0.325	0.207	0.093	0.219	0.096	0.119	0.267	0.612	0.388	1	0.396	0.604	0.232	0.202	0.374	0.192	0.275	0.725	0.186	0.416	0.074	0.323	0.798	0.202	0.333	0.172	0.129	0.366	0.28	0.24	0.333	0.147	0.169	0.343	0.489	0.395	0.255
FBgn0039889	D_melanogaster	0.286	0.334	0.325	0.38	942	0.264	47.9	31.3	0.857	0.143	0.812	0.188	0.423	0.038	0.231	0.077	0.038	0.192	0.692	0.308	1	0.435	0.565	0.2	0.2	0.333	0.267	0.2	0.8	0.176	0.471	0.118	0.235	1	0	0.353	0.059	0.059	0.529	0.381	0.048	0.429	0.143	0	0.375	0.625	0.257	0.229
FBgn0039889	D_elegans	0.198	0.223	0.214	0.403	942	0.321	54.6	31.3	0.5	0.5	0.643	0.357	0.31	0.034	0.207	0.103	0.138	0.207	0.643	0.357	1	0.5	0.5	0.308	0.231	0.385	0.077	0.304	0.696	0.25	0.45	0.05	0.25	0.857	0.143	0.438	0	0.125	0.438	0.136	0.182	0.409	0.273	0	0.333	0.667	0.25	0.25
FBgn0039889	D_erecta	0.256	0.32	0.298	0.379	921	0.28	51.6	31.3	0.714	0.286	0.824	0.176	0.455	0.045	0.227	0.045	0.091	0.136	0.643	0.357	1	0.364	0.636	0.385	0.231	0.231	0.154	0.231	0.769	0.176	0.412	0.118	0.294	1	0	0.438	0	0.062	0.5	0.429	0.095	0.333	0.143	0.067	0.333	0.6	0.229	0.343
FBgn0039889	D_mauritiana	0.293	0.33	0.322	0.385	927	0.276	52.9	31.3	0.833	0.167	0.8	0.2	0.44	0	0.24	0.08	0.08	0.16	0.667	0.333	1	0.409	0.591	0.2	0.2	0.333	0.267	0.16	0.84	0.111	0.556	0.111	0.222	0.857	0.143	0.353	0.118	0.059	0.471	0.25	0.15	0.45	0.15	0	0.375	0.625	0.257	0.229
FBgn0039889	D_rhopaloa	0.214	0.215	0.214	0.397	939	0.318	54	31.3	0.333	0.667	0.688	0.312	0.345	0.069	0.172	0.103	0.138	0.172	0.643	0.357	1	0.474	0.526	0.143	0.286	0.5	0.071	0.292	0.708	0.15	0.5	0.15	0.2	0.571	0.429	0.667	0	0.067	0.267	0.273	0.227	0.318	0.182	0.111	0.333	0.556	0.265	0.294
FBgn0039889	D_santomea	0.246	0.272	0.262	0.378	942	0.278	53.9	31.3	0.75	0.25	0.833	0.167	0.333	0.037	0.259	0.074	0.074	0.222	0.643	0.357	1	0.5	0.5	0.333	0.25	0.25	0.167	0.231	0.769	0.15	0.35	0.15	0.35	0.875	0.125	0.429	0	0.071	0.5	0.286	0.095	0.429	0.19	0	0.375	0.625	0.265	0.265
FBgn0039889	D_sechellia	0.296	0.341	0.33	0.386	927	0.282	52.6	31.3	0.833	0.167	0.8	0.2	0.44	0	0.24	0.08	0.08	0.16	0.667	0.333	1	0.409	0.591	0.2	0.2	0.333	0.267	0.16	0.84	0.111	0.556	0.111	0.222	0.857	0.143	0.353	0.118	0.059	0.471	0.25	0.15	0.45	0.15	0	0.375	0.625	0.229	0.286
FBgn0039889	D_simulans	0.294	0.34	0.328	0.389	927	0.289	53.2	31.3	0.833	0.167	0.8	0.2	0.423	0	0.231	0.077	0.077	0.192	0.667	0.333	1	0.429	0.571	0.2	0.2	0.333	0.267	0.16	0.84	0.111	0.556	0.111	0.222	0.857	0.143	0.294	0.118	0.118	0.471	0.25	0.15	0.45	0.15	0	0.375	0.625	0.229	0.286
FBgn0039889	D_subpulchrella	0.233	0.174	0.201	0.407	942	0.33	58.6	31.3	0.75	0.25	0.706	0.294	0.292	0.167	0.167	0.125	0.125	0.125	0.643	0.357	1	0.421	0.579	0.417	0.25	0.25	0.083	0.231	0.769	0.364	0.227	0.045	0.364	0.571	0.429	0.5	0.062	0.188	0.25	0.261	0.13	0.348	0.261	0.188	0.375	0.438	0.343	0.114
FBgn0039889	D_suzukii	0.226	0.216	0.22	0.41	942	0.35	61	31.4	0.625	0.375	0.667	0.333	0.28	0.16	0.16	0.12	0.12	0.16	0.692	0.308	1	0.474	0.526	0.417	0.25	0.25	0.083	0.231	0.769	0.364	0.227	0.045	0.364	0.5	0.5	0.5	0.062	0.125	0.312	0.261	0.13	0.348	0.261	0.176	0.412	0.412	0.257	0.2
FBgn0039889	D_takahashii	0.199	0.234	0.219	0.398	942	0.303	52.8	31.3	0.5	0.5	0.647	0.353	0.273	0.091	0.227	0.182	0.045	0.182	0.667	0.333	1	0.6	0.4	0.4	0	0.467	0.133	0.2	0.8	0.222	0.444	0.056	0.278	1	0	0.562	0.062	0.125	0.25	0.174	0.13	0.435	0.261	0.071	0.286	0.643	0.333	0.194
FBgn0039889	D_yakuba	0.246	0.234	0.238	0.377	942	0.274	54.3	31.3	0.75	0.25	0.882	0.118	0.296	0.037	0.296	0.074	0.074	0.222	0.667	0.333	1	0.476	0.524	0.333	0.25	0.25	0.167	0.24	0.76	0.15	0.35	0.15	0.35	0.875	0.125	0.467	0	0.067	0.467	0.3	0.1	0.4	0.2	0.062	0.375	0.562	0.265	0.265
FBgn0039890	D_melanogaster	0.329	0.311	0.319	0.394	2193	0.315	54	31.3	0.455	0.545	0.692	0.308	0.169	0.169	0.203	0.102	0.186	0.169	0.625	0.375	1	0.367	0.633	0.385	0.115	0.423	0.077	0.304	0.696	0.163	0.326	0.093	0.419	0.812	0.188	0.34	0.213	0.106	0.34	0.225	0.125	0.525	0.125	0.131	0.393	0.475	0.169	0.26
FBgn0039890	D_elegans	0.259	0.31	0.291	0.401	2187	0.32	54.2	31.3	0.308	0.692	0.714	0.286	0.179	0.089	0.196	0.125	0.179	0.232	0.654	0.346	1	0.345	0.655	0.28	0.2	0.4	0.12	0.227	0.773	0.205	0.364	0.159	0.273	0.862	0.138	0.38	0.14	0.12	0.36	0.22	0.098	0.537	0.146	0.203	0.375	0.422	0.13	0.286
FBgn0039890	D_erecta	0.274	0.305	0.294	0.398	2193	0.323	54.6	31.3	0.273	0.727	0.76	0.24	0.143	0.179	0.143	0.143	0.196	0.196	0.6	0.4	1	0.379	0.621	0.4	0.16	0.4	0.04	0.295	0.705	0.163	0.326	0.186	0.326	0.806	0.194	0.333	0.167	0.104	0.396	0.256	0.128	0.487	0.128	0.077	0.415	0.508	0.167	0.256
FBgn0039890	D_mauritiana	0.297	0.308	0.304	0.398	2193	0.327	54.7	31.3	0.417	0.583	0.667	0.333	0.172	0.155	0.19	0.121	0.19	0.172	0.652	0.348	1	0.4	0.6	0.36	0.12	0.44	0.08	0.244	0.756	0.163	0.302	0.14	0.395	0.812	0.188	0.277	0.234	0.128	0.362	0.231	0.103	0.564	0.103	0.129	0.419	0.452	0.158	0.263
FBgn0039890	D_rhopaloa	0.219	0.294	0.26	0.4	2190	0.325	54.8	31.3	0.5	0.5	0.75	0.25	0.241	0.074	0.167	0.111	0.204	0.204	0.68	0.32	1	0.37	0.63	0.192	0.192	0.5	0.115	0.312	0.688	0.217	0.348	0.174	0.261	0.833	0.167	0.25	0.229	0.104	0.417	0.231	0.128	0.487	0.154	0.175	0.349	0.476	0.19	0.228
FBgn0039890	D_santomea	0.258	0.296	0.283	0.397	2193	0.328	54.8	31.3	0.273	0.727	0.821	0.179	0.148	0.204	0.167	0.093	0.185	0.204	0.609	0.391	1	0.5	0.5	0.32	0.16	0.44	0.08	0.234	0.766	0.114	0.273	0.205	0.409	0.794	0.206	0.304	0.261	0.109	0.326	0.25	0.125	0.475	0.15	0.062	0.431	0.508	0.2	0.213
FBgn0039890	D_sechellia	0.289	0.307	0.3	0.398	2193	0.328	54.9	31.3	0.417	0.583	0.654	0.346	0.172	0.155	0.19	0.121	0.19	0.172	0.708	0.292	1	0.419	0.581	0.36	0.12	0.44	0.08	0.244	0.756	0.163	0.279	0.163	0.395	0.812	0.188	0.277	0.234	0.128	0.362	0.231	0.103	0.538	0.128	0.131	0.459	0.41	0.156	0.26
FBgn0039890	D_simulans	0.298	0.308	0.304	0.397	2193	0.325	54.8	31.3	0.417	0.583	0.667	0.333	0.172	0.155	0.19	0.121	0.19	0.172	0.708	0.292	1	0.4	0.6	0.36	0.12	0.44	0.08	0.261	0.739	0.163	0.279	0.163	0.395	0.812	0.188	0.277	0.213	0.128	0.383	0.231	0.128	0.538	0.103	0.131	0.443	0.426	0.156	0.26
FBgn0039890	D_subpulchrella	0.243	0.328	0.293	0.412	2172	0.354	56.9	31.4	0.636	0.364	0.633	0.367	0.231	0.096	0.192	0.115	0.192	0.173	0.56	0.44	1	0.448	0.552	0.308	0.269	0.308	0.115	0.333	0.667	0.098	0.317	0.268	0.317	0.759	0.241	0.327	0.143	0.082	0.449	0.231	0.231	0.41	0.128	0.097	0.435	0.468	0.114	0.253
FBgn0039890	D_suzukii	0.254	0.374	0.318	0.413	2172	0.355	57.4	31.4	0.455	0.545	0.633	0.367	0.218	0.109	0.182	0.127	0.182	0.182	0.56	0.44	1	0.464	0.536	0.28	0.28	0.36	0.08	0.319	0.681	0.1	0.35	0.25	0.3	0.759	0.241	0.306	0.143	0.122	0.429	0.256	0.205	0.385	0.154	0.063	0.444	0.492	0.115	0.231
FBgn0039890	D_takahashii	0.224	0.349	0.286	0.404	2190	0.322	54.7	31.3	0.545	0.455	0.667	0.333	0.233	0.15	0.133	0.1	0.2	0.183	0.6	0.4	1	0.44	0.56	0.2	0.2	0.44	0.16	0.261	0.739	0.114	0.386	0.182	0.318	0.793	0.207	0.347	0.163	0.082	0.408	0.231	0.154	0.462	0.154	0.115	0.41	0.475	0.163	0.237
FBgn0039890	D_yakuba	0.262	0.296	0.283	0.398	2193	0.33	54.9	31.3	0.2	0.8	0.786	0.214	0.145	0.2	0.164	0.091	0.182	0.218	0.591	0.409	1	0.464	0.536	0.28	0.16	0.44	0.12	0.234	0.766	0.136	0.273	0.205	0.386	0.818	0.182	0.304	0.261	0.109	0.326	0.25	0.125	0.475	0.15	0.077	0.431	0.492	0.211	0.211
FBgn0024811	D_melanogaster	0.275	0.368	0.339	0.387	816	0.316	53.9	31.3	0.75	0.25	0.821	0.179	0.222	0.167	0.056	0.167	0.278	0.111	0.643	0.357	1	0.625	0.375	0.545	0.182	0	0.273	0.111	0.889	0.062	0.438	0.062	0.438	0.75	0.25	0.444	0.111	0.222	0.222	0.333	0.267	0.333	0.067	0.118	0.412	0.471	0.5	0.167
FBgn0024811	D_elegans	0.209	0.276	0.239	0.393	804	0.293	57.2	31.3	1	0	0.889	0.111	0.143	0.143	0.357	0.071	0.214	0.071	0.833	0.167	1	0.389	0.611	0.364	0.182	0.364	0.091	0.188	0.812	0.059	0.412	0.176	0.353	0.667	0.333	0.455	0.273	0.091	0.182	0.176	0.235	0.412	0.176	0.214	0.286	0.5	0.238	0.238
FBgn0024811	D_mauritiana	0.279	0.359	0.318	0.382	816	0.297	51.7	31.3	1	0	0.821	0.179	0.278	0.167	0.056	0.111	0.278	0.111	0.643	0.357	1	0.625	0.375	0.545	0.273	0.091	0.091	0.111	0.889	0.125	0.5	0	0.375	0.75	0.25	0.444	0.111	0.222	0.222	0.267	0.267	0.4	0.067	0.118	0.412	0.471	0.5	0.167
FBgn0024811	D_santomea	0.263	0.341	0.291	0.381	816	0.297	55.6	31.3	1	0	0.857	0.143	0.25	0.062	0.188	0.062	0.188	0.25	0.714	0.286	1	0.562	0.438	0.455	0.182	0.182	0.182	0.053	0.947	0.176	0.412	0.059	0.353	0.75	0.25	0.333	0.222	0.222	0.222	0.25	0.188	0.5	0.062	0.118	0.412	0.471	0.368	0.316
FBgn0024811	D_sechellia	0.266	0.358	0.317	0.386	816	0.308	52.7	31.3	1	0	0.821	0.179	0.278	0.167	0.056	0.111	0.278	0.111	0.643	0.357	1	0.625	0.375	0.545	0.273	0.091	0.091	0.111	0.889	0.125	0.5	0	0.375	0.75	0.25	0.444	0.111	0.222	0.222	0.267	0.333	0.333	0.067	0.118	0.412	0.471	0.444	0.222
FBgn0024811	D_simulans	0.265	0.359	0.317	0.386	816	0.308	52.9	31.3	1	0	0.821	0.179	0.278	0.167	0.056	0.111	0.278	0.111	0.643	0.357	1	0.625	0.375	0.545	0.273	0.091	0.091	0.111	0.889	0.125	0.5	0	0.375	0.75	0.25	0.444	0.111	0.222	0.222	0.267	0.267	0.4	0.067	0.176	0.412	0.412	0.444	0.222
FBgn0024811	D_subpulchrella	0.205	0.322	0.261	0.4	795	0.319	54.1	31.3	0.667	0.333	0.846	0.154	0.077	0.077	0.308	0.154	0.308	0.077	0.75	0.25	1	0.438	0.562	0.455	0.273	0.182	0.091	0.235	0.765	0.067	0.533	0.133	0.267	0.75	0.25	0.364	0.455	0.091	0.091	0.25	0.375	0.25	0.125	0.111	0.333	0.556	0.15	0.35
FBgn0024811	D_suzukii	0.188	0.336	0.269	0.397	795	0.307	54.5	31.3	0.667	0.333	0.846	0.154	0.077	0.077	0.308	0.154	0.308	0.077	0.75	0.25	1	0.438	0.562	0.455	0.273	0.182	0.091	0.176	0.824	0.067	0.533	0.133	0.267	0.75	0.25	0.364	0.455	0.091	0.091	0.25	0.375	0.312	0.062	0.118	0.294	0.588	0.2	0.3
FBgn0024811	D_yakuba	0.265	0.341	0.296	0.382	816	0.297	55.4	31.3	1	0	0.857	0.143	0.235	0.059	0.235	0.059	0.235	0.176	0.714	0.286	1	0.562	0.438	0.455	0.182	0.182	0.182	0.053	0.947	0.176	0.412	0.059	0.353	0.75	0.25	0.444	0.111	0.222	0.222	0.25	0.188	0.5	0.062	0.118	0.353	0.529	0.333	0.333
FBgn0051999	D_melanogaster	0.291	0.342	0.308	0.408	2754	0.341	53.8	31.3	0.478	0.522	0.642	0.358	0.246	0.046	0.246	0.154	0.138	0.169	0.735	0.265	1	0.459	0.541	0.171	0.314	0.371	0.143	0.182	0.818	0.221	0.412	0.147	0.221	0.75	0.25	0.294	0.206	0.088	0.412	0.286	0.063	0.508	0.143	0.2	0.418	0.382	0.283	0.167
FBgn0051999	D_elegans	0.242	0.333	0.262	0.413	2733	0.374	57	31.4	0.444	0.556	0.567	0.433	0.209	0.119	0.224	0.104	0.134	0.209	0.781	0.219	1	0.481	0.519	0.214	0.179	0.321	0.286	0.267	0.733	0.178	0.384	0.137	0.301	0.793	0.207	0.364	0.303	0.061	0.273	0.271	0.102	0.424	0.203	0.246	0.456	0.298	0.193	0.158
FBgn0051999	D_erecta	0.26	0.291	0.269	0.403	2751	0.331	53.7	31.3	0.56	0.44	0.647	0.353	0.319	0.029	0.275	0.101	0.116	0.159	0.75	0.25	1	0.453	0.547	0.219	0.188	0.406	0.188	0.326	0.674	0.191	0.412	0.132	0.265	0.848	0.152	0.438	0.156	0.188	0.219	0.312	0.125	0.406	0.156	0.23	0.344	0.426	0.263	0.123
FBgn0051999	D_mauritiana	0.257	0.337	0.281	0.409	2754	0.347	53.9	31.3	0.444	0.556	0.641	0.359	0.254	0.051	0.271	0.136	0.136	0.153	0.765	0.235	1	0.462	0.538	0.176	0.235	0.382	0.206	0.209	0.791	0.171	0.457	0.157	0.214	0.719	0.281	0.371	0.171	0.086	0.371	0.266	0.109	0.484	0.141	0.236	0.4	0.364	0.279	0.18
FBgn0051999	D_santomea	0.203	0.322	0.225	0.401	2748	0.335	53.2	31.3	0.516	0.484	0.623	0.377	0.261	0.072	0.203	0.159	0.116	0.188	0.719	0.281	1	0.464	0.536	0.281	0.156	0.312	0.25	0.244	0.756	0.235	0.5	0.103	0.162	0.794	0.206	0.387	0.194	0.161	0.258	0.311	0.148	0.426	0.115	0.138	0.397	0.466	0.218	0.164
FBgn0051999	D_sechellia	0.199	0.335	0.229	0.408	2754	0.341	53.4	31.3	0.467	0.533	0.631	0.369	0.25	0.05	0.25	0.15	0.15	0.15	0.788	0.212	1	0.474	0.526	0.2	0.257	0.371	0.171	0.205	0.795	0.188	0.449	0.145	0.217	0.75	0.25	0.417	0.139	0.083	0.361	0.266	0.109	0.5	0.125	0.232	0.393	0.375	0.295	0.164
FBgn0051999	D_simulans	0.233	0.336	0.261	0.408	2754	0.345	53.7	31.3	0.467	0.533	0.625	0.375	0.25	0.067	0.25	0.15	0.15	0.133	0.788	0.212	1	0.462	0.538	0.171	0.257	0.371	0.2	0.209	0.791	0.186	0.443	0.157	0.214	0.75	0.25	0.412	0.147	0.088	0.353	0.277	0.108	0.492	0.123	0.236	0.4	0.364	0.3	0.167
FBgn0051999	D_yakuba	0.228	0.326	0.254	0.399	2748	0.333	53.8	31.3	0.527	0.473	0.623	0.377	0.25	0.074	0.206	0.162	0.118	0.191	0.727	0.273	1	0.452	0.548	0.226	0.161	0.323	0.29	0.238	0.762	0.232	0.464	0.101	0.203	0.794	0.206	0.367	0.2	0.167	0.267	0.311	0.131	0.443	0.115	0.15	0.383	0.467	0.222	0.167
FBgn0039896	D_melanogaster	0.303	0.307	0.306	0.361	1392	0.28	46.5	31.3	0.286	0.714	0.821	0.179	0.175	0.2	0.25	0.025	0.125	0.225	0.727	0.273	1	0.273	0.727	0.25	0.167	0.5	0.083	0.435	0.565	0.05	0.55	0.05	0.35	0.815	0.185	0.214	0.071	0.143	0.571	0.19	0	0.667	0.143	0.156	0.25	0.594	0.359	0.154
FBgn0039896	D_elegans	0.293	0.312	0.309	0.374	1392	0.3	53.4	31.3	0.444	0.556	0.586	0.414	0.237	0.132	0.211	0.026	0.079	0.316	0.737	0.263	1	0.279	0.721	0.167	0.292	0.458	0.083	0.333	0.667	0	0.6	0.05	0.35	0.72	0.28	0.471	0.176	0.176	0.176	0.208	0.042	0.583	0.167	0.125	0.312	0.562	0.268	0.195
FBgn0039896	D_erecta	0.294	0.301	0.3	0.355	1380	0.283	50.7	31.3	0.429	0.571	0.741	0.259	0.231	0.077	0.205	0.103	0.103	0.282	0.85	0.15	1	0.267	0.733	0.261	0.174	0.522	0.043	0.4	0.6	0.125	0.438	0.062	0.375	0.63	0.37	0.286	0.071	0.214	0.429	0.19	0.048	0.571	0.19	0.065	0.29	0.645	0.333	0.19
FBgn0039896	D_mauritiana	0.327	0.297	0.305	0.362	1392	0.285	48.1	31.3	0.286	0.714	0.778	0.222	0.171	0.171	0.257	0.029	0.143	0.229	0.81	0.19	1	0.277	0.723	0.2	0.28	0.44	0.08	0.333	0.667	0.048	0.571	0.048	0.333	0.8	0.2	0.214	0.214	0.143	0.429	0.19	0	0.667	0.143	0.094	0.281	0.625	0.357	0.167
FBgn0039896	D_rhopaloa	0.165	0.297	0.277	0.369	1389	0.308	52.9	31.3	0.25	0.75	0.517	0.483	0.175	0.1	0.225	0.075	0.175	0.25	0.667	0.333	1	0.317	0.683	0.24	0.24	0.36	0.16	0.36	0.64	0.056	0.611	0.111	0.222	0.786	0.214	0.357	0.071	0.214	0.357	0.217	0.087	0.565	0.13	0.162	0.432	0.405	0.306	0.194
FBgn0039896	D_santomea	0.274	0.284	0.282	0.351	1392	0.271	49.8	31.3	0.429	0.571	0.739	0.261	0.154	0.154	0.256	0.077	0.103	0.256	0.727	0.273	1	0.245	0.755	0.261	0.13	0.565	0.043	0.417	0.583	0.176	0.294	0.059	0.471	0.917	0.083	0.267	0	0.067	0.667	0.263	0.053	0.474	0.211	0.125	0.281	0.594	0.326	0.186
FBgn0039896	D_sechellia	0.329	0.296	0.304	0.358	1392	0.278	47.8	31.3	0.286	0.714	0.815	0.185	0.171	0.143	0.257	0.029	0.143	0.257	0.8	0.2	1	0.261	0.739	0.2	0.28	0.44	0.08	0.304	0.696	0.048	0.571	0.048	0.333	0.8	0.2	0.214	0.214	0.143	0.429	0.19	0	0.667	0.143	0.094	0.25	0.656	0.349	0.186
FBgn0039896	D_simulans	0.322	0.299	0.304	0.358	1392	0.278	47.9	31.3	0.286	0.714	0.815	0.185	0.171	0.171	0.257	0.029	0.143	0.229	0.8	0.2	1	0.25	0.75	0.2	0.24	0.48	0.08	0.318	0.682	0.048	0.571	0.048	0.333	0.8	0.2	0.214	0.214	0.143	0.429	0.19	0	0.667	0.143	0.094	0.25	0.656	0.357	0.167
FBgn0039896	D_subpulchrella	0.325	0.301	0.305	0.366	1374	0.287	52.7	31.3	0.875	0.125	0.593	0.407	0.275	0.1	0.2	0.05	0.125	0.25	0.833	0.167	1	0.278	0.722	0.174	0.217	0.478	0.13	0.407	0.593	0.059	0.471	0.176	0.294	0.783	0.217	0.333	0	0.2	0.467	0.238	0.095	0.476	0.19	0.029	0.176	0.794	0.268	0.22
FBgn0039896	D_suzukii	0.32	0.31	0.313	0.37	1374	0.288	52.8	31.3	0.667	0.333	0.615	0.385	0.293	0.098	0.195	0.049	0.098	0.268	0.87	0.13	1	0.243	0.757	0.25	0.208	0.417	0.125	0.417	0.583	0.118	0.529	0.118	0.235	0.8	0.2	0.375	0	0.188	0.438	0.286	0.095	0.476	0.143	0.121	0.212	0.667	0.231	0.256
FBgn0039896	D_takahashii	0.296	0.254	0.267	0.365	1374	0.27	51.3	31.3	0.375	0.625	0.654	0.346	0.25	0.114	0.182	0.068	0.114	0.273	0.864	0.136	1	0.308	0.692	0.24	0.2	0.52	0.04	0.318	0.682	0.167	0.5	0	0.333	0.769	0.231	0.5	0	0.143	0.357	0.286	0.095	0.524	0.095	0.125	0.312	0.562	0.257	0.2
FBgn0039896	D_yakuba	0.3	0.285	0.288	0.351	1392	0.275	49.9	31.3	0.429	0.571	0.708	0.292	0.154	0.154	0.256	0.077	0.103	0.256	0.714	0.286	1	0.229	0.771	0.261	0.13	0.565	0.043	0.423	0.577	0.235	0.294	0.059	0.412	0.917	0.083	0.267	0	0.067	0.667	0.263	0.053	0.474	0.211	0.129	0.258	0.613	0.341	0.182
FBgn0053481	D_melanogaster	0.319	0.358	0.343	0.392	939	0.296	51.4	31.3	0.667	0.333	0.526	0.474	0.241	0.138	0.276	0	0.103	0.241	0.75	0.25	1	0.25	0.75	0.25	0	0.75	0	0.25	0.75	0.125	0.292	0.25	0.333	0.444	0.556	0.45	0.25	0	0.3	0.154	0	0.462	0.385	0.103	0.31	0.586	0.37	0.222
FBgn0053481	D_elegans	0.206	0.296	0.267	0.409	939	0.338	55.5	31.3	0.4	0.6	0.762	0.238	0.188	0.094	0.25	0.125	0.156	0.188	0.833	0.167	1	0.471	0.529	0.3	0	0.6	0.1	0.333	0.667	0.261	0.13	0.261	0.348	0.8	0.2	0.318	0.182	0.045	0.455	0.077	0.077	0.462	0.385	0.172	0.345	0.483	0.25	0.333
FBgn0053481	D_erecta	0.295	0.298	0.297	0.399	939	0.31	49	31.3	0.833	0.167	0.45	0.55	0.194	0.129	0.323	0.032	0.129	0.194	0.571	0.429	1	0.062	0.938	0.25	0	0.75	0	0.25	0.75	0.182	0.227	0.318	0.273	0.714	0.286	0.409	0.273	0	0.318	0.077	0	0.538	0.385	0.152	0.303	0.545	0.44	0.16
FBgn0053481	D_mauritiana	0.301	0.318	0.31	0.397	939	0.308	51.9	31.3	0.667	0.333	0.474	0.526	0.194	0.194	0.258	0	0.097	0.258	0.75	0.25	1	0.25	0.75	0.333	0.083	0.583	0	0.188	0.812	0.13	0.261	0.304	0.304	0.556	0.444	0.476	0.286	0	0.238	0.071	0.071	0.5	0.357	0.133	0.4	0.467	0.44	0.16
FBgn0053481	D_santomea	0.25	0.305	0.282	0.389	939	0.272	48.3	31.3	0.833	0.167	0.474	0.526	0.172	0.103	0.345	0.034	0.103	0.241	0.75	0.25	1	0.118	0.882	0.25	0	0.75	0	0.235	0.765	0.13	0.304	0.217	0.348	0.625	0.375	0.348	0.261	0.043	0.348	0.067	0.067	0.467	0.4	0.152	0.303	0.545	0.462	0.038
FBgn0053481	D_sechellia	0.3	0.311	0.305	0.399	939	0.308	52.2	31.3	0.667	0.333	0.474	0.526	0.194	0.194	0.258	0	0.097	0.258	0.75	0.25	1	0.312	0.688	0.333	0.083	0.583	0	0.125	0.875	0.13	0.261	0.304	0.304	0.667	0.333	0.476	0.286	0	0.238	0.071	0.071	0.5	0.357	0.143	0.393	0.464	0.407	0.148
FBgn0053481	D_simulans	0.301	0.316	0.309	0.397	939	0.308	52.1	31.3	0.667	0.333	0.474	0.526	0.194	0.194	0.258	0	0.097	0.258	0.75	0.25	1	0.312	0.688	0.333	0.083	0.583	0	0.125	0.875	0.13	0.261	0.304	0.304	0.556	0.444	0.476	0.286	0	0.238	0.071	0.071	0.5	0.357	0.133	0.4	0.467	0.423	0.154
FBgn0053481	D_subpulchrella	0.261	0.3	0.281	0.394	939	0.297	54.7	31.3	0.4	0.6	0.81	0.19	0.182	0.03	0.394	0.061	0.121	0.212	0.667	0.333	1	0.278	0.722	0.273	0.182	0.455	0.091	0.357	0.643	0.25	0.208	0.167	0.375	0.875	0.125	0.286	0.19	0.19	0.333	0.077	0.077	0.538	0.308	0.2	0.333	0.467	0.385	0.192
FBgn0053481	D_suzukii	0.255	0.301	0.281	0.386	939	0.277	52.1	31.3	0.4	0.6	0.81	0.19	0.182	0.03	0.394	0.061	0.121	0.212	0.667	0.333	1	0.222	0.778	0.273	0.091	0.545	0.091	0.286	0.714	0.25	0.208	0.208	0.333	0.875	0.125	0.286	0.238	0.095	0.381	0.154	0	0.538	0.308	0.129	0.355	0.516	0.4	0.24
FBgn0053481	D_yakuba	0.271	0.295	0.285	0.392	939	0.275	47.9	31.3	0.833	0.167	0.5	0.5	0.172	0.103	0.345	0.034	0.103	0.241	0.75	0.25	1	0.125	0.875	0.231	0	0.769	0	0.278	0.722	0.13	0.304	0.261	0.304	0.625	0.375	0.348	0.261	0.043	0.348	0.067	0.067	0.467	0.4	0.156	0.312	0.531	0.48	0.04
FBgn0259216	D_melanogaster	0.315	0.308	0.312	0.376	3771	0.304	51.4	31.3	0.609	0.391	0.701	0.299	0.236	0.097	0.222	0.083	0.174	0.188	0.661	0.339	1	0.372	0.628	0.25	0.161	0.5	0.089	0.271	0.729	0.147	0.427	0.16	0.267	0.767	0.233	0.442	0.154	0.077	0.327	0.136	0.114	0.591	0.159	0.147	0.467	0.387	0.331	0.211
FBgn0259216	D_erecta	0.271	0.299	0.282	0.378	3735	0.302	52.3	31.3	0.545	0.455	0.672	0.328	0.208	0.083	0.243	0.09	0.16	0.215	0.692	0.308	1	0.291	0.709	0.245	0.151	0.472	0.132	0.278	0.722	0.1	0.414	0.214	0.271	0.737	0.263	0.482	0.143	0.071	0.304	0.214	0.119	0.548	0.119	0.145	0.355	0.5	0.321	0.201
FBgn0259216	D_mauritiana	0.313	0.326	0.318	0.378	3756	0.307	51.6	31.3	0.619	0.381	0.727	0.273	0.185	0.082	0.274	0.103	0.171	0.185	0.679	0.321	1	0.383	0.617	0.214	0.161	0.5	0.125	0.31	0.69	0.162	0.419	0.135	0.284	0.737	0.263	0.4	0.182	0.091	0.327	0.186	0.07	0.628	0.116	0.127	0.443	0.43	0.319	0.2
FBgn0259216	D_santomea	0.239	0.309	0.274	0.377	3741	0.304	52.4	31.3	0.556	0.444	0.667	0.333	0.228	0.097	0.221	0.083	0.172	0.2	0.667	0.333	1	0.314	0.686	0.224	0.163	0.469	0.143	0.286	0.714	0.118	0.408	0.197	0.276	0.756	0.244	0.538	0.135	0.038	0.288	0.152	0.152	0.543	0.152	0.156	0.377	0.468	0.318	0.174
FBgn0259216	D_sechellia	0.319	0.327	0.323	0.375	3756	0.302	51.1	31.3	0.619	0.381	0.734	0.266	0.19	0.082	0.272	0.102	0.163	0.19	0.684	0.316	1	0.383	0.617	0.232	0.143	0.5	0.125	0.319	0.681	0.16	0.44	0.133	0.267	0.769	0.231	0.411	0.179	0.089	0.321	0.186	0.07	0.628	0.116	0.141	0.423	0.436	0.324	0.206
FBgn0259216	D_simulans	0.321	0.328	0.324	0.377	3756	0.302	51.2	31.3	0.619	0.381	0.754	0.246	0.193	0.08	0.26	0.1	0.18	0.187	0.679	0.321	1	0.38	0.62	0.232	0.143	0.5	0.125	0.304	0.696	0.164	0.425	0.137	0.274	0.737	0.263	0.421	0.175	0.088	0.316	0.186	0.07	0.628	0.116	0.136	0.444	0.42	0.319	0.2
FBgn0259216	D_yakuba	0.234	0.3	0.266	0.377	3741	0.307	52.1	31.3	0.579	0.421	0.652	0.348	0.24	0.11	0.212	0.082	0.171	0.185	0.688	0.312	1	0.341	0.659	0.24	0.18	0.44	0.14	0.289	0.711	0.13	0.429	0.182	0.26	0.762	0.238	0.558	0.135	0.038	0.269	0.159	0.136	0.568	0.136	0.16	0.36	0.48	0.328	0.176
FBgn0042696	D_melanogaster	0.3	0.317	0.31	0.402	2301	0.299	50.3	31.3	0.833	0.167	0.667	0.333	0.275	0.073	0.266	0.092	0.092	0.202	0.775	0.225	1	0.42	0.58	0.102	0.245	0.51	0.143	0.267	0.733	0.108	0.415	0.138	0.338	0.882	0.118	0.212	0.182	0.121	0.485	0.179	0.107	0.357	0.357	0.114	0.341	0.545	0.302	0.206
FBgn0042696	D_elegans	0.27	0.283	0.278	0.415	2295	0.328	53.4	31.3	0.583	0.417	0.625	0.375	0.202	0.144	0.269	0.067	0.154	0.163	0.789	0.211	1	0.491	0.509	0.269	0.173	0.442	0.115	0.3	0.7	0.115	0.443	0.18	0.262	0.778	0.222	0.394	0.212	0.03	0.364	0.214	0.036	0.536	0.214	0.116	0.395	0.488	0.21	0.21
FBgn0042696	D_erecta	0.254	0.305	0.281	0.397	2289	0.292	48.8	31.3	0.75	0.25	0.7	0.3	0.245	0.113	0.236	0.104	0.113	0.189	0.769	0.231	1	0.321	0.679	0.184	0.286	0.408	0.122	0.241	0.759	0.15	0.417	0.117	0.317	0.941	0.059	0.176	0.235	0.118	0.471	0.077	0.077	0.538	0.308	0.07	0.419	0.512	0.312	0.234
FBgn0042696	D_mauritiana	0.295	0.316	0.307	0.406	2295	0.307	51.3	31.3	0.75	0.25	0.69	0.31	0.291	0.091	0.227	0.1	0.1	0.191	0.756	0.244	1	0.367	0.633	0.146	0.229	0.5	0.125	0.276	0.724	0.131	0.426	0.148	0.295	0.882	0.118	0.286	0.229	0.086	0.4	0.143	0.107	0.357	0.393	0.095	0.357	0.548	0.277	0.246
FBgn0042696	D_rhopaloa	0.229	0.29	0.265	0.401	2295	0.297	51.9	31.3	0.75	0.25	0.744	0.256	0.255	0.118	0.245	0.088	0.118	0.176	0.865	0.135	1	0.345	0.655	0.259	0.222	0.407	0.111	0.207	0.793	0.141	0.406	0.172	0.281	0.824	0.176	0.31	0.345	0.034	0.31	0.31	0.069	0.483	0.138	0.136	0.409	0.455	0.266	0.266
FBgn0042696	D_santomea	0.268	0.3	0.285	0.394	2292	0.277	48.4	31.3	0.75	0.25	0.7	0.3	0.266	0.101	0.229	0.119	0.101	0.183	0.769	0.231	1	0.345	0.655	0.163	0.245	0.49	0.102	0.241	0.759	0.111	0.476	0.111	0.302	0.944	0.056	0.194	0.226	0.065	0.516	0.107	0.036	0.536	0.321	0.073	0.39	0.537	0.311	0.213
FBgn0042696	D_sechellia	0.292	0.315	0.305	0.403	2289	0.302	51.7	31.3	0.75	0.25	0.683	0.317	0.278	0.093	0.241	0.093	0.102	0.194	0.756	0.244	1	0.367	0.633	0.204	0.184	0.469	0.143	0.276	0.724	0.127	0.429	0.143	0.302	0.882	0.118	0.265	0.235	0.088	0.412	0.185	0.111	0.37	0.333	0.095	0.357	0.548	0.308	0.231
FBgn0042696	D_simulans	0.29	0.318	0.306	0.406	2295	0.309	51.5	31.3	0.75	0.25	0.643	0.357	0.284	0.092	0.239	0.092	0.101	0.193	0.732	0.268	1	0.367	0.633	0.163	0.224	0.49	0.122	0.276	0.724	0.127	0.444	0.143	0.286	0.882	0.118	0.235	0.235	0.118	0.412	0.179	0.107	0.357	0.357	0.095	0.333	0.571	0.308	0.231
FBgn0042696	D_subpulchrella	0.262	0.303	0.287	0.411	2292	0.331	51.9	31.3	0.583	0.417	0.643	0.357	0.245	0.085	0.245	0.123	0.085	0.217	0.692	0.308	1	0.483	0.517	0.229	0.375	0.271	0.125	0.241	0.759	0.089	0.429	0.161	0.321	0.941	0.059	0.121	0.212	0.242	0.424	0.214	0.036	0.536	0.214	0.146	0.39	0.463	0.306	0.226
FBgn0042696	D_suzukii	0.259	0.29	0.278	0.409	2292	0.327	51.6	31.3	0.5	0.5	0.659	0.341	0.252	0.084	0.243	0.121	0.093	0.206	0.718	0.282	1	0.482	0.518	0.245	0.367	0.265	0.122	0.276	0.724	0.109	0.473	0.127	0.291	0.941	0.059	0.156	0.25	0.188	0.406	0.214	0.036	0.536	0.214	0.143	0.381	0.476	0.29	0.242
FBgn0042696	D_yakuba	0.267	0.302	0.286	0.392	2292	0.276	48.1	31.3	0.75	0.25	0.7	0.3	0.264	0.091	0.227	0.118	0.091	0.209	0.795	0.205	1	0.352	0.648	0.143	0.245	0.51	0.102	0.241	0.759	0.111	0.476	0.111	0.302	0.944	0.056	0.194	0.226	0.065	0.516	0.107	0.036	0.536	0.321	0.093	0.395	0.512	0.317	0.222
FBgn0039900	D_melanogaster	0.342	0.285	0.334	0.38	1251	0.271	50.8	31.3	0.5	0.5	0.8	0.2	0.257	0.086	0.2	0.171	0.057	0.229	0.667	0.333	1	0.381	0.619	0.32	0.16	0.44	0.08	0.188	0.812	0.125	0.375	0.208	0.292	0.895	0.105	0.316	0.105	0.053	0.526	0.16	0.2	0.56	0.08	0.214	0.357	0.429	0.333	0.267
FBgn0039900	D_elegans	0.269	0.255	0.258	0.389	1251	0.306	50.9	31.3	0.5	0.5	0.64	0.36	0.212	0.03	0.303	0.182	0.061	0.212	0.632	0.368	1	0.522	0.478	0.375	0.167	0.292	0.167	0.281	0.719	0.08	0.4	0.16	0.36	0.842	0.158	0.2	0.05	0.2	0.55	0.32	0.16	0.4	0.12	0.12	0.36	0.52	0.304	0.326
FBgn0039900	D_erecta	0.269	0.27	0.27	0.385	1251	0.281	52.1	31.3	0.333	0.667	0.76	0.24	0.222	0.083	0.222	0.167	0.083	0.222	0.632	0.368	1	0.429	0.571	0.36	0.12	0.4	0.12	0.219	0.781	0.083	0.417	0.167	0.333	0.842	0.158	0.333	0.095	0.095	0.476	0.217	0.174	0.522	0.087	0.192	0.385	0.423	0.391	0.196
FBgn0039900	D_mauritiana	0.315	0.277	0.299	0.379	1251	0.269	50.4	31.3	0.5	0.5	0.84	0.16	0.314	0.143	0.171	0.086	0.086	0.2	0.667	0.333	1	0.429	0.571	0.32	0.12	0.4	0.16	0.188	0.812	0.125	0.375	0.25	0.25	0.895	0.105	0.316	0.105	0.053	0.526	0.16	0.2	0.56	0.08	0.214	0.357	0.429	0.391	0.196
FBgn0039900	D_santomea	0.286	0.267	0.275	0.382	1251	0.274	50.2	31.3	0.5	0.5	0.68	0.32	0.216	0.135	0.135	0.189	0.081	0.243	0.684	0.316	1	0.429	0.571	0.333	0.125	0.417	0.125	0.25	0.75	0.083	0.5	0.125	0.292	0.842	0.158	0.5	0	0.05	0.45	0.217	0.174	0.565	0.043	0.16	0.36	0.48	0.4	0.2
FBgn0039900	D_sechellia	0.31	0.275	0.295	0.378	1251	0.269	50.5	31.3	0.5	0.5	0.84	0.16	0.286	0.143	0.171	0.114	0.086	0.2	0.667	0.333	1	0.409	0.591	0.32	0.12	0.4	0.16	0.188	0.812	0.125	0.375	0.25	0.25	0.947	0.053	0.316	0.105	0.053	0.526	0.16	0.2	0.56	0.08	0.214	0.357	0.429	0.391	0.196
FBgn0039900	D_simulans	0.308	0.277	0.295	0.379	1251	0.269	50.6	31.3	0.5	0.5	0.84	0.16	0.286	0.114	0.2	0.114	0.086	0.2	0.667	0.333	1	0.429	0.571	0.32	0.12	0.4	0.16	0.188	0.812	0.125	0.375	0.25	0.25	0.895	0.105	0.316	0.105	0.053	0.526	0.16	0.2	0.56	0.08	0.214	0.357	0.429	0.391	0.196
FBgn0039900	D_subpulchrella	0.223	0.279	0.266	0.383	1251	0.284	48.8	31.3	0.333	0.667	0.75	0.25	0.206	0.059	0.176	0.265	0.147	0.147	0.842	0.158	1	0.478	0.522	0.417	0.125	0.333	0.125	0.281	0.719	0.13	0.478	0.13	0.261	0.842	0.158	0.286	0	0.19	0.524	0.32	0.12	0.52	0.04	0.2	0.44	0.36	0.333	0.289
FBgn0039900	D_suzukii	0.226	0.279	0.266	0.381	1251	0.276	48.5	31.3	0.5	0.5	0.75	0.25	0.235	0.059	0.176	0.235	0.118	0.176	0.842	0.158	1	0.522	0.478	0.417	0.125	0.333	0.125	0.312	0.688	0.087	0.522	0.13	0.261	0.842	0.158	0.286	0.048	0.19	0.476	0.32	0.08	0.56	0.04	0.2	0.44	0.36	0.333	0.267
FBgn0039900	D_yakuba	0.298	0.263	0.278	0.382	1251	0.276	50.7	31.3	0.5	0.5	0.68	0.32	0.216	0.135	0.135	0.189	0.081	0.243	0.722	0.278	1	0.429	0.571	0.333	0.125	0.417	0.125	0.25	0.75	0.083	0.5	0.125	0.292	0.842	0.158	0.5	0	0.05	0.45	0.217	0.174	0.565	0.043	0.154	0.385	0.462	0.4	0.2
FBgn0026777	D_melanogaster	0.29	0.32	0.315	0.437	1245	0.365	55.2	31.4	0.5	0.5	0.524	0.476	0.17	0.17	0.319	0.064	0.106	0.17	0.704	0.296	1	0.357	0.643	0.435	0.174	0.261	0.13	0.4	0.6	0.292	0.333	0.125	0.25	0.643	0.357	0.257	0.286	0.2	0.257	0.533	0	0.2	0.267	0.105	0.211	0.684	0.214	0.286
FBgn0026777	D_elegans	0.233	0.296	0.265	0.436	1245	0.348	51.7	31.3	1	0	0.522	0.478	0.222	0.067	0.333	0.111	0.133	0.133	0.63	0.37	1	0.321	0.679	0.208	0.125	0.5	0.167	0.5	0.5	0.208	0.25	0.167	0.375	0.615	0.385	0.316	0.158	0.158	0.368	0.2	0	0.467	0.333	0.053	0.368	0.579	0.237	0.237
FBgn0026777	D_erecta	0.298	0.307	0.303	0.434	1242	0.354	56.6	31.4	0.5	0.5	0.636	0.364	0.125	0.083	0.375	0.125	0.125	0.167	0.63	0.37	1	0.37	0.63	0.286	0.19	0.429	0.095	0.2	0.8	0.24	0.24	0.16	0.36	0.615	0.385	0.152	0.333	0.212	0.303	0.421	0.053	0.263	0.263	0.05	0.35	0.6	0.175	0.3
FBgn0026777	D_mauritiana	0.291	0.331	0.321	0.433	1245	0.338	56	31.3	0.333	0.667	0.696	0.304	0.196	0.13	0.304	0.065	0.152	0.152	0.731	0.269	1	0.333	0.667	0.4	0.16	0.32	0.12	0.357	0.643	0.208	0.25	0.125	0.417	0.714	0.286	0.242	0.303	0.182	0.273	0.444	0.056	0.333	0.167	0.158	0.316	0.526	0.238	0.238
FBgn0026777	D_rhopaloa	0.228	0.254	0.242	0.425	1245	0.347	52.3	31.3	1	0	0.55	0.45	0.195	0.073	0.415	0.073	0.098	0.146	0.538	0.462	1	0.517	0.483	0.056	0.111	0.667	0.167	0.438	0.562	0.188	0.312	0.188	0.312	0.769	0.231	0.405	0.162	0.162	0.27	0.267	0.067	0.333	0.333	0.136	0.318	0.545	0.275	0.225
FBgn0026777	D_santomea	0.271	0.292	0.281	0.432	1230	0.362	54.1	31.4	1	0	0.476	0.524	0.128	0.106	0.404	0.085	0.106	0.17	0.577	0.423	1	0.414	0.586	0.3	0.2	0.3	0.2	0.357	0.643	0.16	0.24	0.16	0.44	0.692	0.308	0.25	0.25	0.188	0.312	0.5	0.071	0.214	0.214	0	0.4	0.6	0.214	0.262
FBgn0026777	D_sechellia	0.294	0.336	0.325	0.432	1245	0.348	56.2	31.3	0.333	0.667	0.652	0.348	0.178	0.133	0.311	0.089	0.156	0.133	0.704	0.296	1	0.333	0.667	0.455	0.182	0.273	0.091	0.357	0.643	0.24	0.24	0.12	0.4	0.714	0.286	0.265	0.294	0.176	0.265	0.5	0.062	0.375	0.062	0.158	0.316	0.526	0.238	0.238
FBgn0026777	D_simulans	0.288	0.338	0.324	0.432	1245	0.346	55.9	31.3	0.333	0.667	0.652	0.348	0.2	0.133	0.289	0.067	0.156	0.156	0.704	0.296	1	0.333	0.667	0.435	0.174	0.304	0.087	0.357	0.643	0.24	0.24	0.12	0.4	0.714	0.286	0.265	0.294	0.176	0.265	0.5	0.062	0.312	0.125	0.15	0.35	0.5	0.214	0.262
FBgn0026777	D_subpulchrella	0.248	0.288	0.265	0.449	1233	0.383	59.9	31.4	0.5	0.5	0.714	0.286	0.214	0.119	0.286	0.143	0.167	0.071	0.571	0.429	1	0.414	0.586	0.286	0.048	0.524	0.143	0.6	0.4	0.318	0.409	0.045	0.227	0.615	0.385	0.231	0.256	0.179	0.333	0.471	0.059	0.235	0.235	0.045	0.409	0.545	0.139	0.25
FBgn0026777	D_suzukii	0.234	0.302	0.263	0.444	1233	0.373	60.5	31.4	0.5	0.5	0.652	0.348	0.225	0.125	0.3	0.125	0.125	0.1	0.615	0.385	1	0.467	0.533	0.286	0.095	0.524	0.095	0.6	0.4	0.304	0.391	0.043	0.261	0.615	0.385	0.175	0.275	0.2	0.35	0.471	0.118	0.176	0.235	0.043	0.348	0.609	0.171	0.257
FBgn0026777	D_takahashii	0.211	0.249	0.231	0.447	1242	0.385	56.7	31.4	1	0	0.696	0.304	0.186	0.07	0.302	0.163	0.163	0.116	0.6	0.4	1	0.464	0.536	0.292	0.208	0.333	0.167	0.471	0.529	0.174	0.348	0.13	0.348	0.538	0.462	0.27	0.216	0.162	0.351	0.333	0	0.333	0.333	0.048	0.524	0.429	0.194	0.278
FBgn0026777	D_yakuba	0.268	0.282	0.276	0.428	1230	0.35	52.8	31.4	1	0	0.45	0.55	0.128	0.128	0.383	0.085	0.106	0.17	0.577	0.423	1	0.4	0.6	0.3	0.15	0.35	0.2	0.286	0.714	0.125	0.292	0.125	0.458	0.692	0.308	0.242	0.273	0.182	0.303	0.533	0.067	0.2	0.2	0	0.4	0.6	0.262	0.214
FBgn0039902	D_melanogaster	0.301	0.312	0.311	0.425	894	0.358	57.1	31.4	0.667	0.333	0.556	0.444	0.182	0.045	0.136	0.182	0.227	0.227	0.583	0.417	1	0.1	0.9	0	0.375	0.375	0.25	0.333	0.667	0.15	0.3	0.2	0.35	0.727	0.273	0.417	0.167	0	0.417	0.08	0.2	0.6	0.12	0.091	0.318	0.591	0.244	0.222
FBgn0039902	D_elegans	0.213	0.274	0.259	0.429	882	0.333	58	31.3	0.667	0.333	0.545	0.455	0.105	0.158	0.211	0.158	0.158	0.211	0.727	0.273	1	0.143	0.857	0.125	0.375	0.375	0.125	0.545	0.455	0.1	0.3	0.15	0.45	0.909	0.091	0.231	0.231	0.115	0.423	0.259	0.111	0.333	0.296	0.1	0.3	0.6	0.255	0.213
FBgn0039902	D_erecta	0.292	0.28	0.281	0.422	891	0.348	52.2	31.3	0.667	0.333	0.6	0.4	0.095	0.143	0.19	0.19	0.238	0.143	0.583	0.417	1	0.111	0.889	0	0.375	0.5	0.125	0.333	0.667	0.1	0.2	0.15	0.55	0.818	0.182	0.36	0.16	0.04	0.44	0.167	0.167	0.583	0.083	0.087	0.391	0.522	0.152	0.304
FBgn0039902	D_mauritiana	0.315	0.323	0.323	0.418	894	0.346	56.6	31.3	0.667	0.333	0.778	0.222	0.2	0.1	0.1	0.2	0.2	0.2	0.538	0.462	1	0.1	0.9	0	0.375	0.375	0.25	0.417	0.583	0.143	0.286	0.19	0.381	0.667	0.333	0.417	0.125	0	0.458	0.08	0.16	0.64	0.12	0.095	0.286	0.619	0.255	0.255
FBgn0039902	D_rhopaloa	0.233	0.276	0.263	0.424	891	0.343	55.3	31.3	1	0	0.5	0.5	0.091	0.136	0.318	0.045	0.091	0.318	0.5	0.5	1	0.167	0.833	0.125	0.25	0.25	0.375	0.455	0.545	0.05	0.35	0.1	0.5	0.8	0.2	0.231	0.346	0.038	0.385	0.16	0.24	0.44	0.16	0.08	0.32	0.6	0.304	0.217
FBgn0039902	D_santomea	0.314	0.272	0.276	0.421	891	0.345	55.5	31.3	0.667	0.333	0.667	0.333	0.048	0.143	0.143	0.238	0.238	0.19	0.583	0.417	1	0.3	0.7	0	0.5	0.375	0.125	0.417	0.583	0.05	0.3	0.15	0.5	1	0	0.4	0.12	0.08	0.4	0.167	0.167	0.583	0.083	0.136	0.409	0.455	0.229	0.25
FBgn0039902	D_sechellia	0.302	0.331	0.33	0.418	894	0.343	56.7	31.3	0.667	0.333	0.778	0.222	0.2	0.1	0.1	0.2	0.2	0.2	0.538	0.462	1	0.1	0.9	0	0.375	0.375	0.25	0.417	0.583	0.143	0.286	0.19	0.381	0.636	0.364	0.417	0.125	0	0.458	0.08	0.16	0.64	0.12	0.095	0.333	0.571	0.255	0.255
FBgn0039902	D_simulans	0.309	0.329	0.328	0.417	894	0.339	56.3	31.3	0.667	0.333	0.778	0.222	0.2	0.1	0.1	0.2	0.2	0.2	0.538	0.462	1	0.1	0.9	0	0.375	0.375	0.25	0.417	0.583	0.143	0.286	0.19	0.381	0.636	0.364	0.417	0.125	0	0.458	0.08	0.16	0.64	0.12	0.048	0.286	0.667	0.255	0.255
FBgn0039902	D_subpulchrella	0.292	0.32	0.311	0.423	891	0.357	57.8	31.4	1	0	0.6	0.4	0.143	0.143	0.19	0.095	0.238	0.19	0.571	0.429	1	0.2	0.8	0.1	0.5	0.3	0.1	0.308	0.692	0.167	0.222	0.222	0.389	0.818	0.182	0.32	0.12	0.16	0.4	0.167	0.25	0.417	0.167	0.05	0.65	0.3	0.261	0.283
FBgn0039902	D_suzukii	0.295	0.303	0.301	0.416	891	0.329	54.7	31.3	1	0	0.667	0.333	0.095	0.048	0.286	0.095	0.238	0.238	0.571	0.429	1	0.111	0.889	0.2	0.4	0.4	0	0.385	0.615	0.167	0.167	0.222	0.444	0.818	0.182	0.308	0.154	0.115	0.423	0.2	0.24	0.4	0.16	0.05	0.6	0.35	0.283	0.283
FBgn0039902	D_takahashii	0.246	0.296	0.283	0.437	888	0.386	53.1	31.4	1	0	0.545	0.455	0.15	0.15	0.2	0.05	0.3	0.15	0.333	0.667	1	0.111	0.889	0.125	0.25	0.625	0	0.5	0.5	0.263	0.105	0.158	0.474	0.6	0.4	0.4	0.28	0.04	0.28	0.292	0.292	0.333	0.083	0.05	0.5	0.45	0.25	0.229
FBgn0039902	D_yakuba	0.305	0.276	0.279	0.419	891	0.345	55.1	31.3	0.667	0.333	0.667	0.333	0.05	0.2	0.1	0.2	0.25	0.2	0.5	0.5	1	0.2	0.8	0	0.444	0.444	0.111	0.333	0.667	0.05	0.25	0.2	0.5	0.9	0.1	0.4	0.12	0.08	0.4	0.167	0.167	0.583	0.083	0.136	0.409	0.455	0.25	0.271
FBgn0052850	D_melanogaster	0.324	0.333	0.329	0.408	444	0.317	55.9	31.3	0.625	0.375	0.625	0.375	0.167	0.167	0.167	0.111	0.167	0.222	0.571	0.429	1	0.143	0.857	0.429	0	0.429	0.143	0.4	0.6	0	0.5	0.3	0.2	1	0	0.333	0.333	0	0.333	0.143	0.286	0.429	0.143	0.222	0.222	0.556	0.267	0.333
FBgn0052850	D_elegans	0.176	0.269	0.257	0.423	444	0.359	57.1	31.4	0.5	0.5	0.333	0.667	0.176	0.176	0.118	0.176	0.176	0.176	0.625	0.375	1	0	1	0.375	0	0.375	0.25	0.333	0.667	0.125	0.25	0.375	0.25	1	0	0.286	0.143	0	0.571	0	0.167	0.667	0.167	0.091	0.182	0.727	0.429	0.214
FBgn0052850	D_erecta	0.293	0.283	0.287	0.414	444	0.326	48.3	31.3	0.625	0.375	0.4	0.6	0.067	0.133	0.133	0.2	0.2	0.267	0.5	0.5	1	0	1	0.429	0	0.429	0.143	0.4	0.6	0	0.25	0.5	0.25	1	0	0.333	0.111	0	0.556	0.167	0.333	0.333	0.167	0.125	0.25	0.625	0.353	0.294
FBgn0052850	D_mauritiana	0.313	0.298	0.304	0.403	444	0.298	51.6	31.3	0.625	0.375	0.667	0.333	0.167	0.222	0.111	0.111	0.167	0.222	0.571	0.429	1	0	1	0.333	0	0.5	0.167	0.4	0.6	0	0.5	0.3	0.2	1	0	0.286	0.143	0	0.571	0.143	0.286	0.429	0.143	0.222	0.222	0.556	0.357	0.286
FBgn0052850	D_santomea	0.279	0.257	0.262	0.405	444	0.291	50.4	31.3	0.556	0.444	0.556	0.444	0.143	0.214	0.143	0.143	0.071	0.286	0.571	0.429	1	0	1	0.375	0.25	0.25	0.125	0.2	0.8	0	0.25	0.5	0.25	1	0	0.375	0	0	0.625	0.143	0.286	0.286	0.286	0.091	0.273	0.636	0.462	0.154
FBgn0052850	D_sechellia	0.311	0.3	0.305	0.399	444	0.284	51.1	31.3	0.625	0.375	0.778	0.222	0.167	0.222	0.111	0.111	0.167	0.222	0.571	0.429	1	0	1	0.333	0	0.5	0.167	0.4	0.6	0	0.5	0.3	0.2	1	0	0.286	0.143	0	0.571	0.143	0.286	0.429	0.143	0.111	0.333	0.556	0.357	0.286
FBgn0052850	D_simulans	0.309	0.301	0.305	0.403	444	0.291	52.2	31.3	0.625	0.375	0.667	0.333	0.167	0.167	0.167	0.111	0.167	0.222	0.571	0.429	1	0	1	0.333	0	0.5	0.167	0.4	0.6	0	0.5	0.3	0.2	1	0	0.286	0.143	0	0.571	0.143	0.286	0.429	0.143	0.125	0.25	0.625	0.333	0.267
FBgn0052850	D_subpulchrella	0.287	0.293	0.292	0.415	441	0.348	58.7	31.3	0.5	0.5	0.5	0.5	0.059	0.118	0.353	0.059	0.176	0.235	0.5	0.5	1	0.167	0.833	0.25	0.125	0.25	0.375	0.333	0.667	0.25	0.375	0.375	0	0.5	0.5	0.2	0.2	0	0.6	0.167	0.167	0.5	0.167	0.111	0.222	0.667	0.357	0.286
FBgn0052850	D_suzukii	0.3	0.281	0.283	0.417	441	0.355	59.1	31.4	0.5	0.5	0.5	0.5	0.059	0.118	0.294	0.118	0.176	0.235	0.5	0.5	1	0.333	0.667	0.375	0.125	0.25	0.25	0.333	0.667	0.25	0.375	0.375	0	0.5	0.5	0.2	0.2	0	0.6	0.167	0.167	0.5	0.167	0.111	0.222	0.667	0.357	0.286
FBgn0052850	D_takahashii	nan	0.282	0.279	0.412	444	0.305	44.5	31.3	0.5	0.5	0.3	0.7	0.176	0.059	0.176	0.118	0.235	0.235	0.75	0.25	1	0.2	0.8	0.25	0.125	0.375	0.25	0.4	0.6	0	0.857	0.143	0	1	0	0.2	0.2	0	0.6	0.167	0	0.667	0.167	0	0.25	0.75	0.267	0.467
FBgn0052850	D_yakuba	0.273	0.254	0.259	0.408	444	0.305	52.1	31.3	0.444	0.556	0.5	0.5	0.143	0.214	0.143	0.143	0.071	0.286	0.571	0.429	1	0	1	0.375	0.25	0.25	0.125	0.2	0.8	0	0.25	0.5	0.25	1	0	0.375	0	0	0.625	0.167	0.167	0.333	0.333	0.091	0.273	0.636	0.462	0.154
FBgn0259214	D_melanogaster	0.31	0.306	0.309	0.419	3768	0.329	53.2	31.3	0.706	0.294	0.651	0.349	0.268	0.134	0.268	0.122	0.134	0.073	0.7	0.3	1	0.383	0.617	0.222	0.167	0.37	0.241	0.395	0.605	0.169	0.398	0.12	0.313	0.816	0.184	0.27	0.203	0.122	0.405	0.364	0.091	0.374	0.172	0.121	0.383	0.495	0.272	0.228
FBgn0259214	D_elegans	0.28	0.309	0.288	0.442	3768	0.387	55.2	31.4	0.529	0.471	0.476	0.524	0.28	0.122	0.22	0.11	0.183	0.085	0.594	0.406	1	0.5	0.5	0.17	0.264	0.34	0.226	0.419	0.581	0.221	0.419	0.105	0.256	0.821	0.179	0.235	0.284	0.111	0.37	0.323	0.062	0.354	0.26	0.098	0.255	0.647	0.179	0.268
FBgn0259214	D_erecta	0.287	0.288	0.288	0.422	3768	0.332	53.2	31.3	0.706	0.294	0.571	0.429	0.241	0.12	0.277	0.133	0.133	0.096	0.683	0.317	1	0.379	0.621	0.193	0.175	0.386	0.246	0.378	0.622	0.195	0.427	0.073	0.305	0.811	0.189	0.234	0.208	0.13	0.429	0.351	0.062	0.381	0.206	0.102	0.352	0.546	0.257	0.239
FBgn0259214	D_mauritiana	0.294	0.312	0.297	0.423	3768	0.337	53.5	31.3	0.706	0.294	0.651	0.349	0.212	0.153	0.259	0.141	0.141	0.094	0.633	0.367	1	0.407	0.593	0.204	0.167	0.389	0.241	0.403	0.597	0.181	0.41	0.096	0.313	0.816	0.184	0.253	0.227	0.133	0.387	0.392	0.082	0.351	0.175	0.095	0.4	0.505	0.254	0.237
FBgn0259214	D_santomea	0.273	0.284	0.276	0.42	3768	0.331	53.1	31.3	0.706	0.294	0.642	0.358	0.256	0.171	0.256	0.085	0.122	0.11	0.683	0.317	1	0.421	0.579	0.222	0.148	0.37	0.259	0.347	0.653	0.181	0.446	0.048	0.325	0.85	0.15	0.244	0.218	0.154	0.385	0.344	0.104	0.354	0.198	0.113	0.358	0.528	0.246	0.263
FBgn0259214	D_sechellia	0.291	0.302	0.293	0.423	3768	0.337	53.4	31.3	0.706	0.294	0.635	0.365	0.224	0.141	0.259	0.141	0.141	0.094	0.644	0.356	1	0.424	0.576	0.204	0.167	0.389	0.241	0.395	0.605	0.193	0.398	0.108	0.301	0.842	0.158	0.253	0.227	0.133	0.387	0.392	0.082	0.361	0.165	0.095	0.4	0.505	0.254	0.237
FBgn0259214	D_simulans	0.296	0.312	0.299	0.423	3768	0.337	53.4	31.3	0.706	0.294	0.651	0.349	0.235	0.141	0.247	0.141	0.141	0.094	0.633	0.367	1	0.424	0.576	0.204	0.167	0.389	0.241	0.408	0.592	0.181	0.422	0.108	0.289	0.816	0.184	0.253	0.227	0.133	0.387	0.392	0.082	0.361	0.165	0.086	0.4	0.514	0.254	0.237
FBgn0259214	D_subpulchrella	0.286	0.307	0.292	0.435	3759	0.366	55.1	31.4	0.647	0.353	0.587	0.413	0.22	0.146	0.28	0.098	0.195	0.061	0.59	0.41	1	0.439	0.561	0.214	0.196	0.393	0.196	0.432	0.568	0.25	0.381	0.119	0.25	0.769	0.231	0.25	0.225	0.138	0.388	0.295	0.095	0.368	0.242	0.108	0.284	0.608	0.202	0.272
FBgn0259214	D_suzukii	0.283	0.3	0.288	0.433	3759	0.362	54.7	31.4	0.765	0.235	0.54	0.46	0.207	0.122	0.317	0.098	0.183	0.073	0.617	0.383	1	0.404	0.596	0.214	0.196	0.411	0.179	0.438	0.562	0.229	0.386	0.12	0.265	0.763	0.237	0.25	0.237	0.113	0.4	0.284	0.095	0.368	0.253	0.135	0.288	0.577	0.228	0.254
FBgn0259214	D_takahashii	0.266	0.302	0.276	0.43	3768	0.347	53.9	31.3	0.706	0.294	0.531	0.469	0.235	0.153	0.259	0.094	0.165	0.094	0.644	0.356	1	0.379	0.621	0.259	0.207	0.379	0.155	0.4	0.6	0.205	0.386	0.096	0.313	0.846	0.154	0.203	0.203	0.114	0.481	0.323	0.073	0.396	0.208	0.118	0.363	0.52	0.17	0.259
FBgn0259214	D_yakuba	0.272	0.284	0.275	0.422	3768	0.336	53.5	31.3	0.647	0.353	0.621	0.379	0.256	0.171	0.244	0.098	0.122	0.11	0.683	0.317	1	0.429	0.571	0.204	0.167	0.352	0.278	0.329	0.671	0.181	0.458	0.06	0.301	0.85	0.15	0.244	0.218	0.154	0.385	0.354	0.125	0.333	0.188	0.113	0.358	0.528	0.246	0.263
FBgn0039904	D_melanogaster	0.324	0.304	0.317	0.445	4503	0.351	54.5	31.4	0.529	0.471	0.69	0.31	0.235	0.14	0.212	0.089	0.134	0.19	0.676	0.324	1	0.436	0.564	0.161	0.207	0.517	0.115	0.35	0.65	0.211	0.331	0.143	0.316	0.784	0.216	0.315	0.189	0.153	0.342	0.274	0.097	0.425	0.204	0.119	0.369	0.512	0.222	0.287
FBgn0039904	D_elegans	0.247	0.323	0.294	0.488	4467	0.445	57.1	31.4	0.588	0.412	0.529	0.471	0.137	0.198	0.148	0.11	0.192	0.214	0.52	0.48	1	0.483	0.517	0.188	0.235	0.376	0.2	0.513	0.487	0.216	0.351	0.172	0.261	0.844	0.156	0.302	0.266	0.129	0.302	0.174	0.11	0.477	0.239	0.282	0.282	0.437	0.109	0.327
FBgn0039904	D_erecta	0.282	0.31	0.294	0.443	4491	0.348	54.8	31.3	0.588	0.412	0.661	0.339	0.18	0.12	0.257	0.098	0.148	0.197	0.693	0.307	1	0.418	0.582	0.179	0.25	0.452	0.119	0.41	0.59	0.164	0.307	0.207	0.321	0.703	0.297	0.339	0.165	0.101	0.394	0.264	0.082	0.464	0.191	0.177	0.329	0.494	0.255	0.264
FBgn0039904	D_mauritiana	0.31	0.315	0.312	0.442	4503	0.342	54.8	31.3	0.529	0.471	0.677	0.323	0.208	0.129	0.23	0.118	0.124	0.191	0.681	0.319	1	0.398	0.602	0.232	0.171	0.463	0.134	0.35	0.65	0.181	0.37	0.152	0.297	0.794	0.206	0.283	0.15	0.177	0.389	0.252	0.117	0.423	0.207	0.094	0.376	0.529	0.215	0.29
FBgn0039904	D_santomea	0.271	0.31	0.29	0.449	4497	0.356	55	31.4	0.526	0.474	0.672	0.328	0.182	0.144	0.241	0.102	0.155	0.176	0.697	0.303	1	0.429	0.571	0.169	0.265	0.446	0.12	0.365	0.635	0.145	0.319	0.196	0.341	0.821	0.179	0.259	0.17	0.152	0.42	0.291	0.109	0.418	0.182	0.137	0.356	0.507	0.21	0.276
FBgn0039904	D_sechellia	0.312	0.316	0.313	0.442	4500	0.345	54.6	31.3	0.529	0.471	0.683	0.317	0.21	0.122	0.227	0.122	0.133	0.188	0.657	0.343	1	0.396	0.604	0.21	0.16	0.494	0.136	0.362	0.637	0.19	0.38	0.153	0.277	0.8	0.2	0.282	0.164	0.173	0.382	0.252	0.117	0.423	0.207	0.094	0.4	0.506	0.215	0.299
FBgn0039904	D_simulans	0.308	0.312	0.309	0.443	4503	0.343	54.5	31.3	0.529	0.471	0.667	0.333	0.217	0.122	0.228	0.117	0.128	0.189	0.662	0.338	1	0.402	0.598	0.207	0.171	0.488	0.134	0.362	0.637	0.181	0.377	0.152	0.29	0.829	0.171	0.286	0.161	0.161	0.393	0.243	0.126	0.423	0.207	0.095	0.393	0.512	0.211	0.294
FBgn0039904	D_subpulchrella	0.272	0.325	0.306	0.464	4482	0.385	57	31.4	0.529	0.471	0.656	0.344	0.163	0.145	0.205	0.133	0.157	0.199	0.638	0.362	1	0.444	0.556	0.232	0.158	0.453	0.158	0.45	0.55	0.211	0.303	0.169	0.317	0.786	0.214	0.306	0.225	0.108	0.36	0.241	0.112	0.431	0.216	0.133	0.373	0.493	0.16	0.302
FBgn0039904	D_takahashii	0.252	0.349	0.312	0.479	4452	0.416	57.8	31.4	0.529	0.471	0.603	0.397	0.158	0.164	0.224	0.127	0.158	0.17	0.549	0.451	1	0.482	0.518	0.204	0.194	0.409	0.194	0.487	0.513	0.164	0.343	0.2	0.293	0.793	0.207	0.238	0.238	0.156	0.369	0.235	0.122	0.391	0.252	0.194	0.389	0.417	0.154	0.298
FBgn0039904	D_yakuba	0.271	0.308	0.29	0.449	4500	0.357	54.9	31.4	0.526	0.474	0.655	0.345	0.187	0.144	0.246	0.091	0.166	0.166	0.697	0.303	1	0.422	0.578	0.169	0.253	0.458	0.12	0.369	0.631	0.145	0.319	0.196	0.341	0.816	0.184	0.259	0.179	0.161	0.402	0.284	0.11	0.413	0.193	0.137	0.356	0.507	0.212	0.279
FBgn0262636	D_melanogaster	0.372	0.387	0.375	0.531	3453	0.525	57	31.5	0.407	0.593	0.306	0.694	0.087	0.167	0.13	0.239	0.217	0.159	0.346	0.654	1	0.645	0.355	0.227	0.227	0.318	0.227	0.5	0.5	0.257	0.229	0.243	0.271	0.571	0.429	0.239	0.275	0.211	0.275	0.237	0.025	0.4	0.338	0.394	0.364	0.242	0.125	0.138
FBgn0262636	D_elegans	0.422	0.547	0.446	0.607	3408	0.707	48.7	31.7	0.217	0.783	0.293	0.707	0.061	0.235	0.068	0.295	0.258	0.083	0.2	0.8	1	0.855	0.145	0.103	0.368	0.235	0.294	0.71	0.29	0.367	0.183	0.3	0.15	0.35	0.65	0.211	0.386	0.237	0.167	0.065	0.086	0.301	0.548	0.5	0.269	0.231	0.035	0.118
FBgn0262636	D_erecta	0.374	0.414	0.382	0.537	3438	0.546	57.4	31.5	0.423	0.577	0.364	0.636	0.085	0.169	0.106	0.275	0.211	0.155	0.321	0.679	1	0.597	0.403	0.254	0.269	0.313	0.164	0.455	0.545	0.303	0.258	0.242	0.197	0.545	0.455	0.204	0.252	0.272	0.272	0.241	0.063	0.316	0.38	0.484	0.226	0.29	0.155	0.131
FBgn0262636	D_mauritiana	0.373	0.4	0.379	0.531	3444	0.528	56.8	31.5	0.481	0.519	0.353	0.647	0.094	0.167	0.13	0.246	0.203	0.159	0.327	0.673	1	0.627	0.373	0.182	0.227	0.348	0.242	0.457	0.543	0.288	0.233	0.219	0.26	0.522	0.478	0.243	0.272	0.243	0.243	0.237	0.025	0.375	0.362	0.382	0.294	0.324	0.125	0.125
FBgn0262636	D_rhopaloa	0.392	0.528	0.419	0.576	3339	0.648	54.4	31.6	0.292	0.708	0.278	0.722	0.091	0.189	0.083	0.258	0.273	0.106	0.257	0.743	1	0.766	0.234	0.174	0.275	0.29	0.261	0.559	0.441	0.339	0.194	0.29	0.177	0.3	0.7	0.126	0.447	0.272	0.155	0.139	0.063	0.342	0.456	0.385	0.231	0.385	0.094	0.188
FBgn0262636	D_santomea	0.366	0.432	0.379	0.531	3426	0.53	57.1	31.5	0.333	0.667	0.324	0.676	0.082	0.164	0.11	0.281	0.199	0.164	0.333	0.667	1	0.577	0.423	0.254	0.19	0.365	0.19	0.515	0.485	0.262	0.262	0.215	0.262	0.609	0.391	0.212	0.231	0.24	0.317	0.237	0.037	0.375	0.35	0.469	0.219	0.312	0.108	0.229
FBgn0262636	D_sechellia	0.372	0.402	0.379	0.53	3447	0.526	56.7	31.5	0.481	0.519	0.353	0.647	0.093	0.171	0.129	0.243	0.207	0.157	0.324	0.676	1	0.622	0.378	0.182	0.227	0.348	0.242	0.457	0.543	0.274	0.233	0.233	0.26	0.542	0.458	0.252	0.282	0.223	0.243	0.241	0.025	0.367	0.367	0.389	0.306	0.306	0.139	0.101
FBgn0262636	D_simulans	0.375	0.406	0.382	0.532	3447	0.529	56.9	31.5	0.481	0.519	0.353	0.647	0.094	0.165	0.129	0.245	0.209	0.158	0.327	0.673	1	0.622	0.378	0.182	0.227	0.348	0.242	0.486	0.514	0.278	0.236	0.222	0.264	0.522	0.478	0.245	0.283	0.236	0.236	0.244	0.038	0.359	0.359	0.382	0.294	0.324	0.138	0.113
FBgn0262636	D_subpulchrella	0.436	0.569	0.462	0.601	3390	0.699	50	31.7	0.292	0.708	0.265	0.735	0.087	0.188	0.087	0.261	0.275	0.101	0.198	0.802	1	0.81	0.19	0.122	0.351	0.162	0.365	0.606	0.394	0.417	0.167	0.283	0.133	0.3	0.7	0.182	0.391	0.273	0.155	0.102	0.159	0.227	0.511	0.643	0.179	0.179	0.024	0.188
FBgn0262636	D_suzukii	0.431	0.561	0.456	0.588	3387	0.673	51.8	31.7	0.292	0.708	0.324	0.676	0.065	0.203	0.087	0.261	0.246	0.138	0.206	0.794	1	0.708	0.292	0.123	0.342	0.178	0.356	0.606	0.394	0.338	0.231	0.246	0.185	0.316	0.684	0.202	0.385	0.25	0.163	0.115	0.149	0.218	0.517	0.621	0.172	0.207	0.036	0.214
FBgn0262636	D_takahashii	0.418	0.53	0.44	0.588	3387	0.667	51.1	31.7	0.292	0.708	0.333	0.667	0.077	0.177	0.077	0.292	0.277	0.1	0.252	0.748	1	0.738	0.262	0.151	0.274	0.178	0.397	0.529	0.471	0.373	0.149	0.313	0.164	0.25	0.75	0.173	0.433	0.192	0.202	0.128	0.151	0.279	0.442	0.52	0.16	0.32	0.048	0.131
FBgn0262636	D_yakuba	0.366	0.431	0.378	0.532	3426	0.53	57.5	31.5	0.333	0.667	0.324	0.676	0.083	0.159	0.11	0.283	0.207	0.159	0.349	0.651	1	0.563	0.437	0.25	0.219	0.344	0.188	0.531	0.469	0.254	0.27	0.222	0.254	0.609	0.391	0.221	0.231	0.221	0.327	0.247	0.049	0.346	0.358	0.457	0.257	0.286	0.095	0.202
FBgn0039907	D_melanogaster	0.284	0.323	0.312	0.463	4410	0.378	57.5	31.4	0.455	0.545	0.605	0.395	0.192	0.136	0.202	0.126	0.167	0.177	0.569	0.431	1	0.404	0.596	0.25	0.181	0.414	0.155	0.412	0.588	0.233	0.322	0.144	0.3	0.711	0.289	0.326	0.279	0.151	0.244	0.265	0.103	0.439	0.194	0.213	0.443	0.344	0.297	0.203
FBgn0039907	D_elegans	0.319	0.346	0.338	0.517	4359	0.513	56.8	31.5	0.278	0.722	0.488	0.512	0.148	0.164	0.175	0.158	0.202	0.153	0.41	0.59	1	0.51	0.49	0.132	0.271	0.333	0.264	0.558	0.442	0.343	0.269	0.179	0.209	0.528	0.472	0.28	0.26	0.15	0.31	0.229	0.129	0.376	0.265	0.259	0.397	0.345	0.118	0.25
FBgn0039907	D_erecta	0.272	0.324	0.303	0.469	4392	0.403	57.4	31.4	0.48	0.52	0.6	0.4	0.176	0.146	0.19	0.156	0.171	0.161	0.514	0.486	1	0.465	0.535	0.223	0.188	0.455	0.134	0.415	0.585	0.25	0.333	0.107	0.31	0.75	0.25	0.323	0.29	0.161	0.226	0.219	0.123	0.473	0.185	0.227	0.485	0.288	0.228	0.215
FBgn0039907	D_mauritiana	0.29	0.339	0.321	0.461	4386	0.374	57.1	31.4	0.435	0.565	0.638	0.362	0.194	0.126	0.236	0.126	0.162	0.157	0.536	0.464	1	0.395	0.605	0.248	0.159	0.425	0.168	0.442	0.558	0.234	0.34	0.128	0.298	0.684	0.316	0.373	0.229	0.157	0.241	0.271	0.116	0.419	0.194	0.21	0.484	0.306	0.26	0.178
FBgn0039907	D_rhopaloa	0.281	0.333	0.318	0.481	4353	0.417	58.9	31.4	0.333	0.667	0.614	0.386	0.168	0.127	0.183	0.142	0.193	0.188	0.523	0.477	1	0.429	0.571	0.163	0.279	0.333	0.225	0.412	0.588	0.174	0.377	0.13	0.319	0.615	0.385	0.33	0.202	0.138	0.33	0.247	0.11	0.416	0.227	0.219	0.453	0.328	0.27	0.189
FBgn0039907	D_santomea	0.261	0.338	0.3	0.464	4398	0.379	57.9	31.4	0.542	0.458	0.592	0.408	0.2	0.144	0.221	0.092	0.149	0.195	0.562	0.438	1	0.444	0.556	0.246	0.195	0.398	0.161	0.396	0.604	0.25	0.33	0.125	0.295	0.743	0.257	0.345	0.207	0.115	0.333	0.222	0.105	0.418	0.255	0.156	0.484	0.359	0.241	0.19
FBgn0039907	D_sechellia	0.282	0.335	0.316	0.461	4386	0.371	57.5	31.4	0.409	0.591	0.66	0.34	0.2	0.126	0.232	0.121	0.163	0.158	0.56	0.44	1	0.385	0.615	0.25	0.164	0.422	0.164	0.404	0.596	0.217	0.337	0.141	0.304	0.684	0.316	0.373	0.241	0.145	0.241	0.258	0.116	0.426	0.2	0.21	0.484	0.306	0.233	0.205
FBgn0039907	D_simulans	0.287	0.34	0.321	0.462	4386	0.376	57.6	31.4	0.435	0.565	0.638	0.362	0.189	0.126	0.232	0.126	0.168	0.158	0.55	0.45	1	0.401	0.599	0.259	0.155	0.422	0.164	0.442	0.558	0.245	0.33	0.138	0.287	0.684	0.316	0.378	0.232	0.146	0.244	0.271	0.116	0.419	0.194	0.23	0.459	0.311	0.243	0.189
FBgn0039907	D_yakuba	0.259	0.336	0.297	0.464	4389	0.382	58	31.4	0.542	0.458	0.592	0.408	0.205	0.144	0.215	0.092	0.154	0.19	0.564	0.436	1	0.43	0.57	0.241	0.198	0.397	0.164	0.396	0.604	0.258	0.315	0.135	0.292	0.743	0.257	0.36	0.221	0.105	0.314	0.208	0.117	0.429	0.247	0.156	0.484	0.359	0.241	0.19
FBgn0016126	D_melanogaster	0.323	0.3	0.313	0.429	1218	0.385	59	31.4	0.4	0.6	0.826	0.174	0.275	0.125	0.15	0.05	0.25	0.15	0.647	0.353	1	0.364	0.636	0.333	0.25	0.333	0.083	0.571	0.429	0.111	0.278	0.167	0.444	0.643	0.357	0.344	0.219	0.156	0.281	0.148	0.111	0.444	0.296	0.15	0.2	0.65	0.212	0.091
FBgn0016126	D_elegans	0.282	0.345	0.317	0.435	1215	0.402	57.2	31.4	0.4	0.6	0.739	0.261	0.238	0.071	0.119	0.119	0.238	0.214	0.647	0.353	1	0.35	0.65	0.286	0.429	0.143	0.143	0.6	0.4	0.143	0.357	0.286	0.214	0.615	0.385	0.429	0.143	0.114	0.314	0.083	0.083	0.542	0.292	0.182	0.273	0.545	0.188	0.281
FBgn0016126	D_erecta	0.274	0.306	0.29	0.432	1215	0.387	55.7	31.4	0.5	0.5	0.667	0.333	0.282	0.051	0.205	0.051	0.282	0.128	0.706	0.294	1	0.25	0.75	0.286	0.143	0.5	0.071	0.571	0.429	0.056	0.222	0.222	0.5	0.571	0.429	0.312	0.219	0.188	0.281	0.077	0.115	0.5	0.308	0.095	0.333	0.571	0.226	0.129
FBgn0016126	D_mauritiana	0.319	0.314	0.317	0.436	1218	0.409	59.2	31.4	0.4	0.6	0.75	0.25	0.25	0.15	0.15	0.05	0.25	0.15	0.647	0.353	1	0.333	0.667	0.308	0.154	0.462	0.077	0.611	0.389	0.118	0.235	0.176	0.471	0.714	0.286	0.312	0.25	0.188	0.25	0.077	0.115	0.462	0.346	0.19	0.238	0.571	0.242	0.121
FBgn0016126	D_santomea	0.278	0.308	0.291	0.434	1215	0.395	58.1	31.4	0.333	0.667	0.696	0.304	0.205	0.103	0.205	0.077	0.256	0.154	0.706	0.294	1	0.3	0.7	0.214	0.286	0.357	0.143	0.543	0.457	0.056	0.222	0.222	0.5	0.533	0.467	0.364	0.212	0.152	0.273	0.12	0.12	0.52	0.24	0.095	0.381	0.524	0.233	0.133
FBgn0016126	D_sechellia	0.321	0.308	0.316	0.438	1218	0.418	59.6	31.4	0.4	0.6	0.739	0.261	0.25	0.15	0.15	0.05	0.25	0.15	0.611	0.389	1	0.348	0.652	0.25	0.167	0.5	0.083	0.6	0.4	0.111	0.222	0.167	0.5	0.6	0.4	0.312	0.25	0.188	0.25	0.077	0.115	0.462	0.346	0.2	0.25	0.55	0.219	0.125
FBgn0016126	D_simulans	0.315	0.306	0.312	0.436	1218	0.412	59.8	31.4	0.4	0.6	0.75	0.25	0.25	0.15	0.15	0.05	0.25	0.15	0.647	0.353	1	0.364	0.636	0.25	0.167	0.5	0.083	0.6	0.4	0.111	0.222	0.167	0.5	0.643	0.357	0.312	0.25	0.188	0.25	0.115	0.115	0.462	0.308	0.19	0.286	0.524	0.212	0.152
FBgn0016126	D_subpulchrella	0.309	0.37	0.342	0.437	1215	0.4	59.3	31.4	0.5	0.5	0.652	0.348	0.205	0.051	0.205	0.154	0.205	0.179	0.647	0.353	1	0.333	0.667	0.333	0.4	0.133	0.133	0.485	0.515	0.2	0.267	0.2	0.333	0.538	0.462	0.25	0.188	0.219	0.344	0.111	0.074	0.519	0.296	0.136	0.318	0.545	0.258	0.129
FBgn0016126	D_suzukii	0.302	0.359	0.334	0.435	1215	0.395	58.1	31.4	0.5	0.5	0.682	0.318	0.225	0.025	0.2	0.15	0.225	0.175	0.647	0.353	1	0.381	0.619	0.286	0.429	0.143	0.143	0.394	0.606	0.071	0.357	0.214	0.357	0.615	0.385	0.281	0.25	0.188	0.281	0.037	0.074	0.519	0.37	0.136	0.318	0.545	0.258	0.129
FBgn0016126	D_takahashii	0.306	0.357	0.334	0.437	1215	0.409	59.7	31.4	0.4	0.6	0.619	0.381	0.22	0.024	0.195	0.122	0.244	0.195	0.722	0.278	1	0.364	0.636	0.286	0.357	0.214	0.143	0.529	0.471	0	0.4	0.333	0.267	0.615	0.385	0.265	0.294	0.176	0.265	0.077	0.115	0.5	0.308	0.136	0.273	0.591	0.258	0.194
FBgn0016126	D_yakuba	0.276	0.31	0.291	0.434	1215	0.392	58	31.4	0.333	0.667	0.708	0.292	0.225	0.1	0.2	0.075	0.25	0.15	0.706	0.294	1	0.3	0.7	0.214	0.286	0.357	0.143	0.543	0.457	0.062	0.188	0.25	0.5	0.533	0.467	0.382	0.206	0.147	0.265	0.12	0.12	0.52	0.24	0.095	0.381	0.524	0.233	0.133
FBgn0026262	D_melanogaster	0.307	0.361	0.341	0.395	4221	0.308	53.5	31.3	0.6	0.4	0.62	0.38	0.246	0.096	0.293	0.084	0.126	0.156	0.698	0.302	1	0.391	0.609	0.339	0.13	0.417	0.113	0.341	0.659	0.155	0.381	0.179	0.286	0.673	0.327	0.342	0.178	0.096	0.384	0.25	0.172	0.438	0.141	0.112	0.449	0.438	0.291	0.273
FBgn0026262	D_elegans	0.219	0.327	0.273	0.415	4173	0.336	55	31.3	0.562	0.438	0.662	0.338	0.21	0.123	0.272	0.117	0.123	0.154	0.644	0.356	1	0.415	0.585	0.29	0.194	0.427	0.089	0.366	0.634	0.151	0.43	0.129	0.29	0.738	0.262	0.413	0.16	0.093	0.333	0.273	0.197	0.303	0.227	0.169	0.434	0.398	0.259	0.241
FBgn0026262	D_erecta	0.265	0.326	0.302	0.396	4200	0.307	53.2	31.3	0.652	0.348	0.629	0.371	0.267	0.093	0.25	0.081	0.14	0.169	0.629	0.371	1	0.446	0.554	0.325	0.149	0.421	0.105	0.291	0.709	0.159	0.386	0.148	0.307	0.729	0.271	0.357	0.171	0.186	0.286	0.308	0.185	0.415	0.092	0.094	0.427	0.479	0.312	0.277
FBgn0026262	D_mauritiana	0.294	0.351	0.33	0.397	4221	0.316	53.8	31.3	0.6	0.4	0.644	0.356	0.236	0.098	0.287	0.086	0.103	0.19	0.726	0.274	1	0.42	0.58	0.352	0.152	0.4	0.095	0.341	0.659	0.178	0.4	0.144	0.278	0.706	0.294	0.278	0.236	0.111	0.375	0.238	0.206	0.429	0.127	0.145	0.434	0.422	0.274	0.283
FBgn0026262	D_rhopaloa	0.245	0.308	0.278	0.402	4167	0.33	53.6	31.3	0.632	0.368	0.686	0.314	0.304	0.113	0.25	0.095	0.083	0.155	0.604	0.396	1	0.441	0.559	0.298	0.211	0.377	0.114	0.321	0.679	0.177	0.506	0.152	0.165	0.732	0.268	0.364	0.136	0.121	0.379	0.338	0.169	0.282	0.211	0.128	0.447	0.426	0.255	0.282
FBgn0026262	D_santomea	0.27	0.343	0.31	0.399	4173	0.31	52.8	31.3	0.682	0.318	0.623	0.377	0.252	0.11	0.233	0.11	0.123	0.172	0.689	0.311	1	0.46	0.54	0.33	0.125	0.42	0.125	0.333	0.667	0.135	0.404	0.124	0.337	0.76	0.24	0.368	0.158	0.184	0.289	0.333	0.145	0.42	0.101	0.105	0.442	0.453	0.288	0.288
FBgn0026262	D_sechellia	0.295	0.347	0.326	0.398	4218	0.318	54	31.3	0.579	0.421	0.635	0.365	0.231	0.098	0.289	0.092	0.104	0.185	0.705	0.295	1	0.407	0.593	0.349	0.16	0.406	0.085	0.34	0.66	0.172	0.368	0.184	0.276	0.704	0.296	0.282	0.239	0.113	0.366	0.258	0.212	0.394	0.136	0.148	0.444	0.407	0.283	0.274
FBgn0026262	D_simulans	0.307	0.345	0.33	0.398	4215	0.316	53.6	31.3	0.6	0.4	0.653	0.347	0.243	0.098	0.283	0.087	0.104	0.185	0.705	0.295	1	0.414	0.586	0.364	0.14	0.411	0.084	0.345	0.655	0.169	0.404	0.157	0.27	0.712	0.288	0.27	0.243	0.108	0.378	0.234	0.203	0.422	0.141	0.159	0.427	0.415	0.263	0.289
FBgn0026262	D_subpulchrella	0.281	0.331	0.31	0.424	4188	0.36	55.6	31.4	0.722	0.278	0.658	0.342	0.199	0.143	0.242	0.168	0.081	0.168	0.614	0.386	1	0.56	0.44	0.279	0.18	0.443	0.098	0.409	0.591	0.181	0.361	0.167	0.292	0.756	0.244	0.294	0.188	0.212	0.306	0.239	0.169	0.366	0.225	0.167	0.429	0.405	0.265	0.265
FBgn0026262	D_suzukii	0.281	0.324	0.305	0.42	4191	0.354	55.6	31.4	0.684	0.316	0.653	0.347	0.231	0.131	0.263	0.138	0.087	0.15	0.632	0.368	1	0.517	0.483	0.314	0.215	0.38	0.091	0.402	0.598	0.158	0.368	0.171	0.303	0.744	0.256	0.305	0.183	0.22	0.293	0.232	0.159	0.377	0.232	0.131	0.44	0.429	0.243	0.271
FBgn0026262	D_yakuba	0.269	0.339	0.309	0.398	4185	0.31	53	31.3	0.667	0.333	0.652	0.348	0.262	0.116	0.232	0.098	0.122	0.171	0.698	0.302	1	0.467	0.533	0.327	0.127	0.427	0.118	0.341	0.659	0.146	0.393	0.124	0.337	0.755	0.245	0.387	0.16	0.173	0.28	0.343	0.143	0.414	0.1	0.115	0.437	0.448	0.293	0.284
FBgn0262731	D_melanogaster	0.308	0.321	0.315	0.353	456	0.356	61	31.4	0.5	0.5	0.667	0.333	0.2	0.133	0.2	0.2	0.133	0.133	0.667	0.333	1	0.417	0.583	0.25	0.25	0.25	0.25	0.286	0.714	0.222	0.111	0.333	0.333	0.667	0.333	0.5	0.167	0	0.333	0.2	0.2	0.2	0.4	0.133	0.267	0.6	0.312	0.188
FBgn0262731	D_elegans	0.206	0.32	0.307	0.355	456	0.333	61	31.3	0.5	0.5	0.667	0.333	0.25	0	0.333	0	0	0.417	0.857	0.143	1	0.417	0.583	0.25	0.5	0	0.25	0.143	0.857	0.333	0.5	0	0.167	0.4	0.6	0.667	0	0	0.333	0.167	0.167	0.333	0.333	0.267	0.2	0.533	0.235	0.176
FBgn0262731	D_mauritiana	0.308	0.326	0.321	0.355	456	0.365	61	31.4	0.5	0.5	0.625	0.375	0.118	0.176	0.235	0.176	0.176	0.118	0.6	0.4	1	0.417	0.583	0.25	0.25	0.25	0.25	0.308	0.692	0.091	0.364	0.273	0.273	0.75	0.25	0.6	0	0	0.4	0.2	0.2	0.4	0.2	0.294	0.294	0.412	0.25	0.25
FBgn0262731	D_santomea	0.289	0.32	0.313	0.366	456	0.374	61	31.4	0.5	0.5	0.6	0.4	0.188	0.188	0.125	0.062	0.188	0.25	0.75	0.25	1	0.556	0.444	0.25	0.25	0.5	0	0.267	0.733	0.222	0.222	0.222	0.333	0.889	0.111	0.5	0.333	0	0.167	0.2	0.2	0.2	0.4	0.235	0.412	0.353	0.176	0.176
FBgn0262731	D_sechellia	0.282	0.325	0.312	0.353	456	0.365	61	31.4	0.5	0.5	0.625	0.375	0.118	0.176	0.235	0.176	0.176	0.118	0.6	0.4	1	0.417	0.583	0.25	0.25	0.25	0.25	0.357	0.643	0.1	0.4	0.2	0.3	0.75	0.25	0.4	0.2	0	0.4	0.2	0.2	0.4	0.2	0.294	0.294	0.412	0.312	0.188
FBgn0262731	D_simulans	0.304	0.329	0.32	0.353	456	0.378	61	31.4	0.5	0.5	0.625	0.375	0.125	0.188	0.25	0.188	0.125	0.125	0.6	0.4	1	0.462	0.538	0.25	0.25	0.25	0.25	0.357	0.643	0.091	0.364	0.182	0.364	0.75	0.25	0.5	0.25	0	0.25	0.2	0.2	0.2	0.4	0.294	0.294	0.412	0.25	0.25
FBgn0262731	D_subpulchrella	0.26	0.321	0.314	0.378	450	0.374	61	31.4	0.333	0.667	0.667	0.333	0.071	0.071	0.286	0.143	0.143	0.286	0.667	0.333	1	0.545	0.455	0	0.2	0.2	0.6	0.5	0.5	0.25	0.167	0	0.583	0.667	0.333	0.4	0	0.2	0.4	0.4	0	0.2	0.4	0.176	0.294	0.529	0.25	0.062
FBgn0262731	D_suzukii	0.268	0.321	0.315	0.379	456	0.376	61	31.4	0.25	0.75	0.667	0.333	0.071	0.071	0.286	0.143	0.143	0.286	0.667	0.333	1	0.583	0.417	0	0.2	0.2	0.6	0.5	0.5	0.167	0.25	0.083	0.5	0.833	0.167	0.4	0	0.2	0.4	0.25	0	0.25	0.5	0.188	0.312	0.5	0.25	0.062
FBgn0262731	D_yakuba	0.286	0.319	0.312	0.357	456	0.367	61	31.4	0.5	0.5	0.6	0.4	0.188	0.188	0.125	0.062	0.188	0.25	0.6	0.4	1	0.556	0.444	0.25	0.25	0.5	0	0.2	0.8	0.333	0.111	0.222	0.333	0.889	0.111	0.6	0.2	0	0.2	0.2	0.2	0.2	0.4	0.235	0.412	0.353	0.176	0.235
FBgn0039908	D_melanogaster	0.324	0.304	0.315	0.445	4050	0.353	56.4	31.4	0.55	0.45	0.676	0.324	0.25	0.089	0.21	0.161	0.153	0.137	0.603	0.397	1	0.306	0.694	0.244	0.14	0.488	0.128	0.341	0.659	0.228	0.354	0.139	0.278	0.788	0.212	0.434	0.162	0.121	0.283	0.236	0.202	0.348	0.213	0.167	0.361	0.472	0.204	0.243
FBgn0039908	D_mauritiana	0.299	0.298	0.298	0.445	4041	0.356	56.4	31.4	0.632	0.368	0.671	0.329	0.263	0.11	0.195	0.136	0.153	0.144	0.612	0.388	1	0.302	0.698	0.202	0.202	0.476	0.119	0.325	0.675	0.244	0.279	0.163	0.314	0.781	0.219	0.438	0.167	0.104	0.292	0.207	0.184	0.391	0.218	0.176	0.351	0.473	0.214	0.233
FBgn0039908	D_santomea	0.272	0.288	0.281	0.442	4035	0.348	55	31.3	0.65	0.35	0.694	0.306	0.266	0.101	0.22	0.128	0.138	0.147	0.667	0.333	1	0.276	0.724	0.217	0.181	0.47	0.133	0.309	0.691	0.278	0.333	0.122	0.267	0.935	0.065	0.359	0.262	0.165	0.214	0.217	0.169	0.41	0.205	0.219	0.328	0.453	0.262	0.243
FBgn0039908	D_sechellia	0.289	0.293	0.291	0.444	4041	0.355	56.4	31.4	0.579	0.421	0.68	0.32	0.262	0.107	0.205	0.131	0.156	0.139	0.612	0.388	1	0.291	0.709	0.202	0.19	0.476	0.131	0.321	0.679	0.247	0.282	0.165	0.306	0.781	0.219	0.443	0.155	0.113	0.289	0.214	0.179	0.381	0.226	0.178	0.37	0.452	0.214	0.233
FBgn0039908	D_simulans	0.297	0.297	0.297	0.445	4041	0.358	56.7	31.4	0.579	0.421	0.68	0.32	0.256	0.111	0.205	0.137	0.154	0.137	0.612	0.388	1	0.299	0.701	0.214	0.179	0.464	0.143	0.325	0.675	0.244	0.291	0.163	0.302	0.774	0.226	0.439	0.173	0.112	0.276	0.212	0.176	0.388	0.224	0.176	0.365	0.459	0.221	0.231
FBgn0039908	D_yakuba	0.273	0.297	0.286	0.443	4032	0.349	55.1	31.3	0.667	0.333	0.694	0.306	0.266	0.092	0.229	0.128	0.128	0.156	0.681	0.319	1	0.291	0.709	0.22	0.159	0.476	0.146	0.321	0.679	0.272	0.326	0.141	0.261	0.935	0.065	0.373	0.265	0.147	0.216	0.214	0.155	0.417	0.214	0.231	0.323	0.446	0.252	0.243
FBgn0004607	D_melanogaster	0.343	0.308	0.332	0.451	9018	0.434	59.2	31.4	0.416	0.584	0.664	0.336	0.163	0.13	0.196	0.188	0.18	0.144	0.51	0.49	1	0.482	0.518	0.225	0.185	0.384	0.205	0.45	0.55	0.214	0.364	0.171	0.251	0.695	0.305	0.341	0.215	0.146	0.298	0.238	0.169	0.331	0.262	0.293	0.345	0.362	0.194	0.198
FBgn0004607	D_elegans	0.371	0.333	0.357	0.524	8970	0.615	55.4	31.6	0.294	0.706	0.41	0.59	0.095	0.206	0.154	0.195	0.19	0.16	0.354	0.646	1	0.7	0.3	0.205	0.295	0.244	0.256	0.661	0.339	0.34	0.173	0.244	0.244	0.36	0.64	0.241	0.349	0.205	0.205	0.177	0.092	0.227	0.504	0.395	0.281	0.325	0.074	0.18
FBgn0004607	D_erecta	0.356	0.305	0.341	0.456	8985	0.438	58.8	31.4	0.405	0.595	0.664	0.336	0.175	0.119	0.208	0.175	0.199	0.124	0.49	0.51	1	0.486	0.514	0.252	0.17	0.39	0.189	0.439	0.561	0.246	0.355	0.158	0.24	0.656	0.344	0.349	0.184	0.146	0.321	0.214	0.145	0.305	0.336	0.282	0.316	0.402	0.198	0.182
FBgn0004607	D_mauritiana	0.352	0.319	0.342	0.459	9006	0.45	59.4	31.4	0.365	0.635	0.637	0.363	0.171	0.131	0.198	0.187	0.187	0.126	0.488	0.512	1	0.489	0.511	0.221	0.188	0.383	0.208	0.436	0.564	0.24	0.328	0.158	0.273	0.612	0.388	0.363	0.189	0.146	0.302	0.235	0.159	0.295	0.311	0.314	0.356	0.331	0.186	0.165
FBgn0004607	D_santomea	0.351	0.298	0.333	0.452	8916	0.436	58.6	31.4	0.384	0.616	0.625	0.375	0.198	0.114	0.203	0.171	0.176	0.138	0.512	0.487	1	0.49	0.51	0.193	0.153	0.4	0.253	0.471	0.529	0.225	0.38	0.155	0.241	0.702	0.298	0.328	0.221	0.152	0.299	0.268	0.138	0.276	0.317	0.277	0.353	0.37	0.208	0.204
FBgn0004607	D_sechellia	0.353	0.319	0.343	0.458	9003	0.448	59.4	31.4	0.365	0.635	0.645	0.355	0.168	0.131	0.201	0.184	0.184	0.131	0.478	0.522	1	0.486	0.514	0.23	0.189	0.378	0.203	0.441	0.559	0.246	0.333	0.164	0.257	0.633	0.367	0.362	0.192	0.146	0.3	0.229	0.16	0.305	0.305	0.319	0.353	0.328	0.185	0.16
FBgn0004607	D_simulans	0.354	0.32	0.344	0.459	9009	0.45	59.5	31.4	0.356	0.644	0.627	0.373	0.168	0.128	0.201	0.184	0.19	0.128	0.482	0.518	1	0.482	0.518	0.228	0.188	0.376	0.208	0.441	0.559	0.24	0.328	0.164	0.268	0.612	0.388	0.357	0.192	0.15	0.3	0.235	0.159	0.303	0.303	0.303	0.37	0.328	0.186	0.165
FBgn0004607	D_yakuba	0.351	0.294	0.332	0.45	8940	0.427	58.5	31.4	0.389	0.611	0.638	0.362	0.195	0.116	0.205	0.162	0.181	0.141	0.523	0.477	1	0.483	0.517	0.213	0.142	0.4	0.245	0.468	0.532	0.23	0.369	0.16	0.241	0.698	0.302	0.338	0.211	0.147	0.304	0.29	0.137	0.274	0.298	0.271	0.347	0.381	0.218	0.188
FBgn0026869	D_melanogaster	0.312	0.347	0.333	0.445	5217	0.363	56.2	31.4	0.522	0.478	0.725	0.275	0.178	0.129	0.203	0.139	0.139	0.213	0.628	0.372	1	0.309	0.691	0.265	0.144	0.409	0.182	0.395	0.605	0.126	0.398	0.175	0.301	0.727	0.273	0.373	0.147	0.127	0.353	0.23	0.13	0.29	0.35	0.224	0.316	0.461	0.233	0.258
FBgn0026869	D_erecta	0.31	0.34	0.334	0.449	5199	0.369	56.6	31.4	0.429	0.571	0.696	0.304	0.191	0.124	0.196	0.134	0.124	0.232	0.565	0.435	1	0.34	0.66	0.286	0.173	0.406	0.135	0.39	0.61	0.15	0.37	0.13	0.35	0.765	0.235	0.375	0.188	0.135	0.302	0.243	0.15	0.327	0.28	0.194	0.403	0.403	0.229	0.246
FBgn0026869	D_mauritiana	0.328	0.35	0.342	0.446	5205	0.361	56.8	31.4	0.609	0.391	0.699	0.301	0.18	0.12	0.2	0.14	0.14	0.22	0.63	0.37	1	0.306	0.694	0.271	0.143	0.406	0.18	0.407	0.593	0.092	0.388	0.184	0.337	0.735	0.265	0.385	0.154	0.144	0.317	0.269	0.173	0.25	0.308	0.26	0.329	0.411	0.218	0.242
FBgn0026869	D_santomea	0.265	0.344	0.328	0.444	5190	0.361	57.2	31.4	0.565	0.435	0.671	0.329	0.195	0.118	0.205	0.128	0.149	0.205	0.625	0.375	1	0.317	0.683	0.224	0.184	0.44	0.152	0.423	0.577	0.123	0.377	0.151	0.349	0.757	0.243	0.381	0.206	0.134	0.278	0.238	0.133	0.343	0.286	0.169	0.398	0.434	0.231	0.239
FBgn0026869	D_sechellia	0.326	0.349	0.341	0.445	5208	0.358	56.5	31.4	0.667	0.333	0.687	0.313	0.184	0.129	0.189	0.139	0.139	0.219	0.628	0.372	1	0.306	0.694	0.273	0.136	0.409	0.182	0.415	0.585	0.091	0.404	0.162	0.343	0.735	0.265	0.376	0.149	0.129	0.347	0.269	0.154	0.269	0.308	0.26	0.329	0.411	0.22	0.244
FBgn0026869	D_simulans	0.326	0.348	0.34	0.446	5208	0.361	56.9	31.4	0.609	0.391	0.69	0.31	0.189	0.129	0.194	0.129	0.139	0.219	0.635	0.365	1	0.303	0.697	0.263	0.143	0.406	0.188	0.407	0.593	0.115	0.385	0.177	0.323	0.735	0.265	0.375	0.154	0.144	0.327	0.267	0.152	0.267	0.314	0.26	0.329	0.411	0.22	0.252
FBgn0026869	D_subpulchrella	0.284	0.373	0.366	0.482	5172	0.446	59.2	31.4	0.435	0.565	0.553	0.447	0.154	0.119	0.174	0.119	0.214	0.219	0.487	0.513	1	0.44	0.56	0.22	0.182	0.417	0.182	0.466	0.534	0.153	0.306	0.194	0.347	0.667	0.333	0.339	0.22	0.203	0.237	0.273	0.131	0.303	0.293	0.286	0.343	0.371	0.161	0.259
FBgn0026869	D_suzukii	0.213	0.365	0.342	0.474	5187	0.425	58.4	31.4	0.435	0.565	0.545	0.455	0.136	0.121	0.182	0.116	0.222	0.222	0.528	0.472	1	0.39	0.61	0.248	0.18	0.406	0.165	0.438	0.562	0.158	0.287	0.178	0.376	0.722	0.278	0.377	0.184	0.193	0.246	0.273	0.131	0.293	0.303	0.292	0.333	0.375	0.168	0.265
FBgn0026869	D_takahashii	0.223	0.391	0.375	0.506	5175	0.489	58.9	31.5	0.318	0.682	0.526	0.474	0.095	0.175	0.145	0.145	0.19	0.25	0.446	0.554	1	0.533	0.467	0.231	0.231	0.371	0.168	0.514	0.486	0.174	0.221	0.221	0.384	0.576	0.424	0.364	0.197	0.205	0.235	0.157	0.185	0.278	0.38	0.262	0.361	0.377	0.124	0.23
FBgn0026869	D_yakuba	0.26	0.344	0.326	0.446	5190	0.362	57.3	31.4	0.565	0.435	0.651	0.349	0.195	0.118	0.2	0.123	0.154	0.21	0.621	0.379	1	0.333	0.667	0.23	0.167	0.444	0.159	0.449	0.551	0.126	0.369	0.146	0.359	0.778	0.222	0.384	0.212	0.141	0.263	0.257	0.133	0.343	0.267	0.185	0.395	0.42	0.237	0.22
FBgn0022361	D_melanogaster	0.295	0.294	0.295	0.39	828	0.302	55.5	31.3	0.5	0.5	0.727	0.273	0.25	0.107	0.25	0.143	0.107	0.143	0.889	0.111	1	0.235	0.765	0.25	0.375	0.375	0	0.105	0.895	0.1	0.4	0.1	0.4	0.857	0.143	0.133	0.133	0.067	0.667	0.174	0.087	0.435	0.304	0.235	0.353	0.412	0.35	0.4
FBgn0022361	D_elegans	0.26	0.311	0.3	0.418	828	0.381	61	31.4	0.5	0.5	0.579	0.421	0.179	0.107	0.25	0.214	0.179	0.071	0.889	0.111	1	0.529	0.471	0.25	0.25	0.375	0.125	0.158	0.842	0.2	0.3	0	0.5	0.786	0.214	0.286	0.357	0.071	0.286	0.261	0.043	0.435	0.261	0.353	0.294	0.353	0.15	0.45
FBgn0022361	D_erecta	0.295	0.301	0.299	0.38	828	0.268	48.4	31.3	0	1	0.818	0.182	0.214	0.107	0.286	0.143	0.179	0.071	1	0	1	0.235	0.765	0.25	0.5	0.25	0	0.158	0.842	0	0.4	0.1	0.5	0.857	0.143	0.467	0.2	0.067	0.267	0.217	0.087	0.435	0.261	0.222	0.389	0.389	0.35	0.35
FBgn0022361	D_mauritiana	0.287	0.293	0.291	0.393	828	0.306	58.3	31.3	0.5	0.5	0.773	0.227	0.214	0.107	0.25	0.179	0.107	0.143	0.889	0.111	1	0.235	0.765	0.25	0.5	0.25	0	0.158	0.842	0.1	0.3	0.2	0.4	0.857	0.143	0.267	0.133	0.067	0.533	0.174	0.087	0.478	0.261	0.235	0.353	0.412	0.35	0.35
FBgn0022361	D_rhopaloa	0.216	0.272	0.261	0.401	828	0.325	59.6	31.3	0.5	0.5	0.8	0.2	0.148	0.111	0.222	0.259	0.148	0.111	0.889	0.111	1	0.444	0.556	0.375	0.25	0.25	0.125	0.053	0.947	0.2	0.3	0	0.5	0.929	0.071	0.286	0.286	0.071	0.357	0.217	0.043	0.435	0.304	0.25	0.375	0.375	0.238	0.333
FBgn0022361	D_santomea	0.284	0.286	0.285	0.388	828	0.279	53.4	31.3	0.5	0.5	0.857	0.143	0.222	0.185	0.259	0.074	0.148	0.111	0.889	0.111	1	0.2	0.8	0.125	0.5	0.375	0	0.158	0.842	0.154	0.308	0.077	0.462	0.857	0.143	0.333	0.2	0.133	0.333	0.217	0.087	0.391	0.304	0.235	0.412	0.353	0.35	0.35
FBgn0022361	D_sechellia	0.289	0.293	0.292	0.39	828	0.302	58.2	31.3	0.5	0.5	0.773	0.227	0.214	0.107	0.25	0.179	0.107	0.143	0.889	0.111	1	0.235	0.765	0.25	0.5	0.25	0	0.158	0.842	0.1	0.3	0.2	0.4	0.857	0.143	0.25	0.188	0.062	0.5	0.182	0.091	0.5	0.227	0.176	0.412	0.412	0.35	0.35
FBgn0022361	D_simulans	0.288	0.294	0.292	0.395	828	0.313	59.1	31.3	0.5	0.5	0.773	0.227	0.214	0.107	0.25	0.179	0.107	0.143	0.889	0.111	1	0.235	0.765	0.25	0.5	0.25	0	0.158	0.842	0.2	0.2	0.2	0.4	0.857	0.143	0.267	0.133	0.067	0.533	0.174	0.13	0.435	0.261	0.235	0.353	0.412	0.35	0.35
FBgn0022361	D_subpulchrella	0.248	0.306	0.294	0.405	828	0.35	53	31.3	0.5	0.5	0.842	0.158	0.143	0.107	0.25	0.25	0.179	0.071	0.778	0.222	1	0.353	0.647	0.25	0.25	0.375	0.125	0.105	0.895	0.182	0.364	0	0.455	0.929	0.071	0.154	0.231	0.077	0.538	0.217	0.043	0.435	0.304	0.278	0.278	0.444	0.1	0.5
FBgn0022361	D_suzukii	0.236	0.304	0.29	0.402	828	0.342	52.8	31.3	0.5	0.5	0.842	0.158	0.179	0.107	0.25	0.214	0.179	0.071	0.778	0.222	1	0.471	0.529	0.25	0.25	0.375	0.125	0.105	0.895	0.182	0.364	0	0.455	0.929	0.071	0.154	0.231	0.077	0.538	0.217	0.043	0.435	0.304	0.278	0.278	0.444	0.1	0.5
FBgn0022361	D_takahashii	0.215	0.301	0.282	0.396	828	0.316	55.9	31.3	0.5	0.5	0.857	0.143	0.179	0.179	0.25	0.143	0.143	0.107	0.889	0.111	1	0.412	0.588	0.25	0.25	0.375	0.125	0.105	0.895	0.3	0.2	0	0.5	0.929	0.071	0.286	0.214	0.071	0.429	0.261	0.174	0.348	0.217	0.222	0.333	0.444	0.2	0.45
FBgn0022361	D_yakuba	0.288	0.283	0.285	0.39	828	0.287	53.6	31.3	0.5	0.5	0.857	0.143	0.222	0.185	0.259	0.074	0.148	0.111	0.889	0.111	1	0.2	0.8	0.125	0.5	0.375	0	0.158	0.842	0.154	0.308	0.077	0.462	0.857	0.143	0.333	0.2	0.133	0.333	0.217	0.087	0.391	0.304	0.235	0.412	0.353	0.35	0.35
FBgn0039909	D_melanogaster	0.293	0.292	0.292	0.494	1407	0.476	55.9	31.5	0	1	0.577	0.423	0.19	0.143	0.333	0.143	0.095	0.095	0.467	0.533	1	0.5	0.5	0.296	0.222	0.37	0.111	0.636	0.364	0.269	0.269	0.231	0.231	0.667	0.333	0.263	0.368	0.053	0.316	0.094	0.281	0.406	0.219	0.185	0.296	0.519	0.13	0.239
FBgn0039909	D_elegans	0.384	0.312	0.322	0.53	1404	0.591	54.2	31.6	0.5	0.5	0.444	0.556	0.053	0.158	0.263	0.263	0.263	0	0.286	0.714	1	0.636	0.364	0.259	0.259	0.222	0.259	0.6	0.4	0.259	0.185	0.407	0.148	0.579	0.421	0.167	0.417	0.028	0.389	0.188	0.25	0.281	0.281	0.269	0.308	0.423	0.044	0.267
FBgn0039909	D_erecta	0.317	0.286	0.289	0.499	1407	0.494	57.2	31.5	0.333	0.667	0.481	0.519	0.136	0.227	0.227	0.227	0.091	0.091	0.467	0.533	1	0.3	0.7	0.259	0.222	0.444	0.074	0.696	0.304	0.32	0.32	0.2	0.16	0.778	0.222	0.297	0.378	0.027	0.297	0.125	0.219	0.344	0.312	0.296	0.296	0.407	0.109	0.261
FBgn0039909	D_mauritiana	0.29	0.287	0.287	0.489	1407	0.46	57.9	31.5	0.333	0.667	0.63	0.37	0.227	0.136	0.318	0.136	0.091	0.091	0.438	0.562	1	0.455	0.545	0.259	0.222	0.37	0.148	0.682	0.318	0.28	0.24	0.24	0.24	0.722	0.278	0.243	0.378	0.054	0.324	0.156	0.219	0.469	0.156	0.185	0.259	0.556	0.109	0.261
FBgn0039909	D_rhopaloa	0.352	0.31	0.321	0.501	1404	0.518	56.1	31.5	0.167	0.833	0.593	0.407	0.087	0.174	0.13	0.304	0.217	0.087	0.267	0.733	1	0.636	0.364	0.308	0.154	0.423	0.115	0.565	0.435	0.24	0.2	0.48	0.08	0.684	0.316	0.216	0.27	0.135	0.378	0.29	0.161	0.226	0.323	0.333	0.222	0.444	0.152	0.283
FBgn0039909	D_santomea	0.283	0.287	0.287	0.494	1407	0.49	57.9	31.5	0.167	0.833	0.556	0.444	0.238	0.143	0.19	0.238	0.095	0.095	0.467	0.533	1	0.5	0.5	0.333	0.222	0.333	0.111	0.652	0.348	0.36	0.28	0.16	0.2	0.722	0.278	0.306	0.417	0.056	0.222	0.188	0.25	0.344	0.219	0.25	0.25	0.5	0.149	0.277
FBgn0039909	D_sechellia	0.289	0.287	0.288	0.488	1407	0.46	58	31.5	0.333	0.667	0.63	0.37	0.182	0.136	0.318	0.182	0.091	0.091	0.467	0.533	1	0.417	0.583	0.259	0.185	0.37	0.185	0.682	0.318	0.231	0.269	0.231	0.269	0.722	0.278	0.222	0.389	0.056	0.333	0.156	0.219	0.469	0.156	0.192	0.269	0.538	0.109	0.261
FBgn0039909	D_simulans	0.289	0.289	0.289	0.491	1407	0.467	57.7	31.5	0.333	0.667	0.63	0.37	0.182	0.136	0.318	0.182	0.091	0.091	0.467	0.533	1	0.455	0.545	0.259	0.222	0.37	0.148	0.682	0.318	0.28	0.24	0.24	0.24	0.722	0.278	0.243	0.378	0.054	0.324	0.125	0.219	0.5	0.156	0.185	0.259	0.556	0.109	0.261
FBgn0039909	D_subpulchrella	0.373	0.291	0.304	0.517	1407	0.544	59.2	31.5	0.333	0.667	0.538	0.462	0.182	0.227	0.136	0.182	0.182	0.091	0.429	0.571	1	0.8	0.2	0.286	0.179	0.25	0.286	0.696	0.304	0.292	0.083	0.292	0.333	0.55	0.45	0.222	0.306	0.139	0.333	0.212	0.152	0.273	0.364	0.407	0.185	0.407	0.067	0.244
FBgn0039909	D_suzukii	0.359	0.288	0.298	0.512	1407	0.526	58.6	31.5	0.333	0.667	0.538	0.462	0.261	0.217	0.087	0.174	0.174	0.087	0.5	0.5	1	0.8	0.2	0.259	0.148	0.259	0.333	0.652	0.348	0.208	0.167	0.333	0.292	0.55	0.45	0.25	0.333	0.111	0.306	0.242	0.091	0.303	0.364	0.423	0.192	0.385	0.089	0.222
FBgn0039909	D_yakuba	0.287	0.285	0.285	0.496	1407	0.494	58	31.5	0.167	0.833	0.556	0.444	0.238	0.143	0.19	0.238	0.095	0.095	0.467	0.533	1	0.5	0.5	0.296	0.259	0.296	0.148	0.652	0.348	0.36	0.28	0.16	0.2	0.722	0.278	0.306	0.417	0.056	0.222	0.188	0.25	0.344	0.219	0.25	0.25	0.5	0.106	0.298
FBgn0040324	D_melanogaster	0.302	0.303	0.303	0.407	1959	0.354	56.2	31.4	0.571	0.429	0.65	0.35	0.259	0.086	0.241	0.069	0.155	0.19	0.517	0.483	1	0.448	0.552	0.179	0.154	0.564	0.103	0.45	0.55	0.244	0.222	0.133	0.4	0.75	0.25	0.321	0.179	0.179	0.321	0.265	0.163	0.388	0.184	0.143	0.349	0.508	0.263	0.184
FBgn0040324	D_elegans	0.291	0.319	0.315	0.476	1938	0.494	61	31.5	0.467	0.533	0.609	0.391	0.133	0.167	0.133	0.183	0.217	0.167	0.458	0.542	1	0.585	0.415	0.25	0.318	0.341	0.091	0.548	0.452	0.15	0.275	0.175	0.4	0.478	0.522	0.256	0.359	0.231	0.154	0.235	0.137	0.314	0.314	0.245	0.453	0.302	0.14	0.209
FBgn0040324	D_erecta	0.265	0.305	0.3	0.407	1959	0.361	56.4	31.4	0.5	0.5	0.619	0.381	0.213	0.033	0.262	0.131	0.18	0.18	0.48	0.52	1	0.464	0.536	0.128	0.205	0.487	0.179	0.425	0.575	0.122	0.265	0.224	0.388	0.704	0.296	0.4	0.12	0.2	0.28	0.265	0.122	0.408	0.204	0.175	0.368	0.456	0.256	0.154
FBgn0040324	D_mauritiana	0.297	0.301	0.3	0.409	1959	0.354	56.6	31.4	0.538	0.462	0.619	0.381	0.291	0.073	0.182	0.109	0.164	0.182	0.5	0.5	1	0.448	0.552	0.2	0.125	0.525	0.15	0.452	0.548	0.184	0.286	0.122	0.408	0.739	0.261	0.321	0.179	0.25	0.25	0.224	0.163	0.408	0.204	0.148	0.361	0.492	0.244	0.122
FBgn0040324	D_rhopaloa	0.245	0.289	0.282	0.422	1944	0.378	57.4	31.4	0.462	0.538	0.619	0.381	0.188	0.062	0.203	0.125	0.172	0.25	0.565	0.435	1	0.483	0.517	0.133	0.244	0.489	0.133	0.419	0.581	0.14	0.256	0.186	0.419	0.607	0.393	0.351	0.162	0.135	0.351	0.217	0.152	0.457	0.174	0.2	0.455	0.345	0.225	0.3
FBgn0040324	D_santomea	0.281	0.3	0.295	0.407	1950	0.353	57.5	31.4	0.533	0.467	0.65	0.35	0.203	0.068	0.271	0.102	0.203	0.153	0.538	0.462	1	0.464	0.536	0.205	0.179	0.513	0.103	0.405	0.595	0.204	0.347	0.143	0.306	0.75	0.25	0.333	0.185	0.185	0.296	0.319	0.149	0.319	0.213	0.161	0.446	0.393	0.243	0.162
FBgn0040324	D_sechellia	0.297	0.302	0.301	0.41	1959	0.356	57	31.4	0.538	0.462	0.619	0.381	0.268	0.071	0.214	0.107	0.161	0.179	0.5	0.5	1	0.448	0.552	0.225	0.125	0.5	0.15	0.452	0.548	0.188	0.292	0.125	0.396	0.739	0.261	0.321	0.179	0.25	0.25	0.224	0.163	0.408	0.204	0.15	0.367	0.483	0.25	0.125
FBgn0040324	D_simulans	0.298	0.301	0.3	0.411	1959	0.357	56.7	31.4	0.538	0.462	0.619	0.381	0.273	0.073	0.2	0.109	0.164	0.182	0.5	0.5	1	0.448	0.552	0.22	0.122	0.512	0.146	0.452	0.548	0.188	0.271	0.125	0.417	0.739	0.261	0.333	0.185	0.222	0.259	0.224	0.163	0.408	0.204	0.148	0.361	0.492	0.25	0.125
FBgn0040324	D_subpulchrella	0.267	0.312	0.305	0.419	1908	0.374	56	31.4	0.429	0.571	0.727	0.273	0.179	0.089	0.321	0.143	0.179	0.089	0.519	0.481	1	0.459	0.541	0.194	0.139	0.611	0.056	0.345	0.655	0.182	0.273	0.182	0.364	0.682	0.318	0.324	0.216	0.216	0.243	0.283	0.043	0.435	0.239	0.203	0.373	0.424	0.333	0.167
FBgn0040324	D_suzukii	0.264	0.307	0.301	0.417	1908	0.368	55.4	31.4	0.5	0.5	0.667	0.333	0.19	0.086	0.31	0.138	0.172	0.103	0.5	0.5	1	0.426	0.574	0.194	0.194	0.556	0.056	0.345	0.655	0.174	0.261	0.174	0.391	0.714	0.286	0.361	0.222	0.222	0.194	0.289	0.044	0.467	0.2	0.167	0.417	0.417	0.343	0.143
FBgn0040324	D_yakuba	0.278	0.3	0.295	0.404	1950	0.345	57.3	31.3	0.533	0.467	0.65	0.35	0.217	0.05	0.283	0.1	0.183	0.167	0.538	0.462	1	0.464	0.536	0.237	0.184	0.5	0.079	0.405	0.595	0.2	0.34	0.14	0.32	0.742	0.258	0.333	0.185	0.185	0.296	0.319	0.17	0.319	0.191	0.161	0.446	0.393	0.231	0.154
FBgn0028996	D_melanogaster	0.289	0.396	0.354	0.499	3246	0.466	58.2	31.5	0.308	0.692	0.605	0.395	0.188	0.195	0.136	0.195	0.162	0.123	0.461	0.539	1	0.367	0.633	0.387	0.242	0.21	0.161	0.515	0.485	0.218	0.4	0.182	0.2	0.56	0.44	0.373	0.176	0.078	0.373	0.188	0.2	0.325	0.287	0.372	0.279	0.349	0.081	0.216
FBgn0028996	D_elegans	0.293	0.52	0.496	0.617	3180	0.767	46.2	31.8	0.2	0.8	0.182	0.818	0.095	0.224	0.06	0.267	0.259	0.095	0.164	0.836	1	0.738	0.262	0.164	0.313	0.06	0.463	0.879	0.121	0.439	0.14	0.298	0.123	0.182	0.818	0.171	0.447	0.237	0.145	0.078	0.225	0.284	0.412	0.545	0.121	0.333	0.012	0.235
FBgn0028996	D_erecta	0.298	0.408	0.379	0.504	3222	0.481	59.2	31.5	0.3	0.7	0.585	0.415	0.164	0.178	0.151	0.191	0.164	0.151	0.453	0.547	1	0.422	0.578	0.286	0.214	0.286	0.214	0.667	0.333	0.217	0.283	0.15	0.35	0.654	0.346	0.291	0.236	0.182	0.291	0.195	0.159	0.378	0.268	0.25	0.275	0.475	0.085	0.254
FBgn0028996	D_mauritiana	0.297	0.401	0.37	0.497	3237	0.466	57.9	31.5	0.286	0.714	0.609	0.391	0.181	0.168	0.195	0.195	0.141	0.121	0.452	0.548	1	0.32	0.68	0.355	0.242	0.21	0.194	0.606	0.394	0.233	0.35	0.15	0.267	0.542	0.458	0.311	0.156	0.133	0.4	0.153	0.153	0.365	0.329	0.295	0.295	0.409	0.12	0.213
FBgn0028996	D_santomea	0.257	0.409	0.37	0.498	3225	0.472	59.8	31.5	0.3	0.7	0.584	0.416	0.166	0.172	0.179	0.186	0.166	0.131	0.486	0.514	1	0.373	0.627	0.339	0.25	0.232	0.179	0.647	0.353	0.274	0.274	0.177	0.274	0.577	0.423	0.291	0.218	0.164	0.327	0.205	0.154	0.397	0.244	0.209	0.279	0.512	0.113	0.225
FBgn0028996	D_sechellia	0.289	0.389	0.363	0.494	3231	0.463	58.8	31.5	0.429	0.571	0.612	0.388	0.173	0.187	0.18	0.193	0.147	0.12	0.451	0.549	1	0.314	0.686	0.35	0.233	0.217	0.2	0.606	0.394	0.217	0.367	0.15	0.267	0.538	0.462	0.289	0.178	0.133	0.4	0.169	0.157	0.373	0.301	0.302	0.326	0.372	0.135	0.23
FBgn0028996	D_simulans	0.3	0.4	0.371	0.499	3237	0.47	58.1	31.5	0.286	0.714	0.616	0.384	0.162	0.182	0.189	0.203	0.142	0.122	0.431	0.569	1	0.3	0.7	0.355	0.242	0.21	0.194	0.636	0.364	0.217	0.367	0.15	0.267	0.56	0.44	0.271	0.146	0.146	0.438	0.179	0.155	0.357	0.31	0.295	0.295	0.409	0.122	0.216
FBgn0028996	D_subpulchrella	0.299	0.492	0.47	0.552	3210	0.594	55.6	31.6	0.364	0.636	0.415	0.585	0.174	0.21	0.13	0.203	0.167	0.116	0.347	0.653	1	0.545	0.455	0.219	0.281	0.25	0.25	0.706	0.294	0.328	0.31	0.241	0.121	0.375	0.625	0.19	0.345	0.241	0.224	0.158	0.189	0.4	0.253	0.462	0.205	0.333	0.038	0.177
FBgn0028996	D_suzukii	0.295	0.474	0.454	0.538	3210	0.554	58.6	31.6	0.5	0.5	0.512	0.488	0.19	0.197	0.134	0.183	0.183	0.113	0.365	0.635	1	0.523	0.477	0.25	0.297	0.25	0.203	0.588	0.412	0.31	0.328	0.224	0.138	0.417	0.583	0.186	0.322	0.237	0.254	0.196	0.163	0.435	0.207	0.447	0.158	0.395	0.05	0.212
FBgn0028996	D_takahashii	0.265	0.481	0.459	0.556	3237	0.607	54.8	31.6	0.4	0.6	0.463	0.537	0.175	0.231	0.112	0.21	0.154	0.119	0.301	0.699	1	0.565	0.435	0.25	0.219	0.25	0.281	0.765	0.235	0.357	0.286	0.25	0.107	0.5	0.5	0.237	0.356	0.22	0.186	0.155	0.175	0.402	0.268	0.5	0.225	0.275	0.062	0.173
FBgn0028996	D_yakuba	0.264	0.408	0.371	0.497	3219	0.469	59.8	31.5	0.3	0.7	0.6	0.4	0.185	0.151	0.158	0.199	0.178	0.13	0.5	0.5	1	0.4	0.6	0.333	0.246	0.228	0.193	0.647	0.353	0.274	0.274	0.177	0.274	0.615	0.385	0.278	0.241	0.167	0.315	0.203	0.139	0.405	0.253	0.222	0.289	0.489	0.113	0.225
FBgn0025936	D_melanogaster	0.306	0.298	0.303	0.397	3291	0.31	53.7	31.3	0.731	0.269	0.707	0.293	0.209	0.128	0.244	0.105	0.174	0.14	0.643	0.357	1	0.353	0.647	0.218	0.182	0.509	0.091	0.345	0.655	0.06	0.422	0.145	0.373	0.75	0.25	0.286	0.2	0.129	0.386	0.241	0.148	0.426	0.185	0.12	0.434	0.446	0.321	0.226
FBgn0025936	D_elegans	0.261	0.31	0.287	0.416	3291	0.365	55.7	31.4	0.5	0.5	0.589	0.411	0.148	0.123	0.235	0.148	0.185	0.16	0.6	0.4	1	0.433	0.567	0.255	0.2	0.455	0.091	0.327	0.673	0.141	0.38	0.174	0.304	0.771	0.229	0.246	0.275	0.116	0.362	0.208	0.094	0.434	0.264	0.16	0.333	0.506	0.256	0.279
FBgn0025936	D_erecta	0.272	0.303	0.286	0.397	3288	0.307	53.3	31.3	0.692	0.308	0.714	0.286	0.235	0.062	0.247	0.123	0.185	0.148	0.644	0.356	1	0.308	0.692	0.241	0.185	0.444	0.13	0.358	0.642	0.08	0.398	0.125	0.398	0.708	0.292	0.304	0.188	0.116	0.391	0.339	0.143	0.357	0.161	0.085	0.39	0.524	0.25	0.286
FBgn0025936	D_mauritiana	0.304	0.295	0.3	0.398	3291	0.312	53.6	31.3	0.769	0.231	0.696	0.304	0.233	0.116	0.233	0.105	0.163	0.151	0.622	0.378	1	0.364	0.636	0.25	0.125	0.5	0.125	0.327	0.673	0.096	0.398	0.157	0.349	0.739	0.261	0.313	0.149	0.149	0.388	0.259	0.111	0.426	0.204	0.106	0.424	0.471	0.318	0.235
FBgn0025936	D_santomea	0.275	0.304	0.289	0.399	3291	0.307	53.2	31.3	0.667	0.333	0.691	0.309	0.2	0.087	0.275	0.1	0.188	0.15	0.667	0.333	1	0.364	0.636	0.25	0.179	0.482	0.089	0.34	0.66	0.102	0.42	0.114	0.364	0.783	0.217	0.254	0.183	0.127	0.437	0.315	0.13	0.37	0.185	0.11	0.378	0.512	0.284	0.273
FBgn0025936	D_sechellia	0.311	0.298	0.305	0.398	3291	0.312	53.7	31.3	0.741	0.259	0.696	0.304	0.235	0.118	0.235	0.094	0.165	0.153	0.622	0.378	1	0.364	0.636	0.25	0.107	0.5	0.143	0.327	0.673	0.106	0.4	0.153	0.341	0.739	0.261	0.299	0.179	0.134	0.388	0.259	0.111	0.426	0.204	0.106	0.424	0.471	0.333	0.226
FBgn0025936	D_simulans	0.307	0.3	0.304	0.398	3291	0.31	53.6	31.3	0.741	0.259	0.696	0.304	0.233	0.105	0.244	0.105	0.163	0.151	0.644	0.356	1	0.364	0.636	0.25	0.143	0.482	0.125	0.327	0.673	0.095	0.405	0.155	0.345	0.761	0.239	0.299	0.179	0.134	0.388	0.259	0.111	0.426	0.204	0.106	0.412	0.482	0.321	0.238
FBgn0025936	D_subpulchrella	0.263	0.306	0.283	0.413	3291	0.355	55.3	31.4	0.538	0.462	0.638	0.362	0.171	0.146	0.22	0.134	0.134	0.195	0.683	0.317	1	0.348	0.652	0.196	0.143	0.536	0.125	0.451	0.549	0.172	0.323	0.204	0.301	0.688	0.312	0.212	0.318	0.121	0.348	0.245	0.094	0.377	0.283	0.085	0.427	0.488	0.31	0.264
FBgn0025936	D_suzukii	0.264	0.299	0.282	0.414	3291	0.354	55.5	31.4	0.519	0.481	0.603	0.397	0.16	0.123	0.259	0.123	0.136	0.198	0.683	0.317	1	0.338	0.662	0.161	0.179	0.518	0.143	0.412	0.588	0.172	0.344	0.194	0.29	0.688	0.312	0.182	0.348	0.136	0.333	0.259	0.093	0.37	0.278	0.087	0.425	0.487	0.314	0.244
FBgn0025936	D_yakuba	0.277	0.303	0.289	0.397	3291	0.305	53	31.3	0.667	0.333	0.691	0.309	0.2	0.1	0.263	0.113	0.175	0.15	0.667	0.333	1	0.382	0.618	0.25	0.179	0.482	0.089	0.34	0.66	0.114	0.432	0.114	0.341	0.783	0.217	0.271	0.186	0.086	0.457	0.315	0.13	0.37	0.185	0.085	0.39	0.524	0.295	0.261
FBgn0039914	D_melanogaster	0.361	0.342	0.343	0.386	2106	0.352	52.5	31.4	0.765	0.235	0.645	0.355	0.072	0.087	0.246	0.072	0.246	0.275	0.684	0.316	1	0.441	0.559	0.214	0.143	0.571	0.071	0.328	0.672	0.297	0.324	0.135	0.243	0.63	0.37	0.24	0.36	0.08	0.32	0.08	0.2	0.4	0.32	0.16	0.44	0.4	0.172	0.266
FBgn0039914	D_elegans	nan	0.367	0.365	0.408	2082	0.394	56.4	31.4	0.438	0.562	0.471	0.529	0.152	0.045	0.227	0.106	0.227	0.242	0.625	0.375	1	0.456	0.544	0.179	0.286	0.5	0.036	0.302	0.698	0.233	0.167	0.233	0.367	0.609	0.391	0.276	0.345	0.069	0.31	0.208	0.167	0.417	0.208	0.093	0.465	0.442	0.127	0.218
FBgn0039914	D_erecta	0.343	0.333	0.333	0.383	2082	0.347	53.7	31.3	0.688	0.312	0.5	0.5	0.074	0.147	0.221	0.132	0.235	0.191	0.719	0.281	1	0.429	0.571	0.182	0.136	0.591	0.091	0.266	0.734	0.235	0.382	0.176	0.206	0.591	0.409	0.25	0.357	0.036	0.357	0.261	0.087	0.435	0.217	0.137	0.412	0.451	0.18	0.23
FBgn0039914	D_mauritiana	0.352	0.348	0.348	0.387	2103	0.351	52.8	31.4	0.733	0.267	0.613	0.387	0.099	0.155	0.225	0.042	0.268	0.211	0.667	0.333	1	0.389	0.611	0.231	0.077	0.615	0.077	0.317	0.683	0.25	0.312	0.188	0.25	0.542	0.458	0.214	0.393	0.107	0.286	0.16	0.2	0.36	0.28	0.176	0.431	0.392	0.206	0.254
FBgn0039914	D_rhopaloa	0.309	0.325	0.325	0.357	2085	0.297	52.2	31.3	0.632	0.368	0.667	0.333	0.2	0.067	0.183	0.133	0.217	0.2	0.732	0.268	1	0.369	0.631	0.227	0.136	0.455	0.182	0.237	0.763	0.212	0.394	0.121	0.273	0.762	0.238	0.292	0.375	0.042	0.292	0.389	0.056	0.444	0.111	0.115	0.5	0.385	0.226	0.194
FBgn0039914	D_santomea	0.306	0.329	0.328	0.381	2076	0.344	55.3	31.3	0.765	0.235	0.562	0.438	0.114	0.157	0.186	0.1	0.214	0.229	0.688	0.312	1	0.365	0.635	0.2	0.12	0.52	0.16	0.309	0.691	0.31	0.31	0.138	0.241	0.68	0.32	0.333	0.333	0	0.333	0.261	0.174	0.304	0.261	0.111	0.444	0.444	0.177	0.226
FBgn0039914	D_sechellia	0.333	0.348	0.347	0.384	2103	0.343	52.8	31.3	0.8	0.2	0.6	0.4	0.103	0.147	0.235	0.044	0.265	0.206	0.667	0.333	1	0.357	0.643	0.214	0.107	0.571	0.107	0.311	0.689	0.265	0.324	0.176	0.235	0.522	0.478	0.2	0.4	0.08	0.32	0.16	0.2	0.36	0.28	0.17	0.415	0.415	0.19	0.238
FBgn0039914	D_simulans	0.352	0.354	0.354	0.388	2103	0.35	53.4	31.3	0.8	0.2	0.613	0.387	0.101	0.145	0.217	0.043	0.275	0.217	0.667	0.333	1	0.364	0.636	0.214	0.143	0.536	0.107	0.317	0.683	0.219	0.344	0.156	0.281	0.478	0.522	0.222	0.407	0.111	0.259	0.16	0.16	0.4	0.28	0.196	0.451	0.353	0.197	0.23
FBgn0039914	D_yakuba	0.315	0.331	0.331	0.382	2076	0.344	55.4	31.3	0.75	0.25	0.576	0.424	0.074	0.162	0.221	0.088	0.221	0.235	0.688	0.312	1	0.365	0.635	0.192	0.115	0.5	0.192	0.273	0.727	0.31	0.31	0.138	0.241	0.667	0.333	0.296	0.333	0.037	0.333	0.273	0.182	0.273	0.273	0.093	0.463	0.444	0.188	0.234
FBgn0039915	D_melanogaster	0.319	0.34	0.331	0.422	1911	0.382	57.4	31.4	0.4	0.6	0.619	0.381	0.256	0.093	0.233	0.14	0.163	0.116	0.529	0.471	1	0.524	0.476	0.217	0.087	0.435	0.261	0.429	0.571	0.162	0.351	0.243	0.243	0.705	0.295	0.237	0.105	0.158	0.5	0.245	0.082	0.449	0.224	0.094	0.377	0.528	0.191	0.279
FBgn0039915	D_erecta	0.318	0.345	0.335	0.422	1911	0.384	57.5	31.4	0.45	0.55	0.619	0.381	0.27	0.135	0.243	0.135	0.135	0.081	0.529	0.471	1	0.478	0.522	0.32	0	0.48	0.2	0.429	0.571	0.139	0.333	0.167	0.361	0.667	0.333	0.25	0.125	0.2	0.425	0.224	0.122	0.388	0.265	0.179	0.357	0.464	0.19	0.286
FBgn0039915	D_mauritiana	0.309	0.339	0.327	0.425	1911	0.392	57.3	31.4	0.368	0.632	0.619	0.381	0.262	0.095	0.238	0.119	0.143	0.143	0.529	0.471	1	0.476	0.524	0.25	0.042	0.458	0.25	0.429	0.571	0.194	0.361	0.222	0.222	0.705	0.295	0.211	0.105	0.158	0.526	0.245	0.082	0.449	0.224	0.113	0.396	0.491	0.174	0.304
FBgn0039915	D_santomea	0.281	0.335	0.314	0.411	1911	0.362	55.9	31.4	0.476	0.524	0.65	0.35	0.268	0.122	0.22	0.146	0.122	0.122	0.588	0.412	1	0.458	0.542	0.28	0	0.44	0.28	0.5	0.5	0.121	0.364	0.212	0.303	0.756	0.244	0.27	0.108	0.108	0.514	0.26	0.12	0.42	0.2	0.164	0.345	0.491	0.242	0.288
FBgn0039915	D_sechellia	0.311	0.341	0.329	0.424	1911	0.387	57.3	31.4	0.368	0.632	0.619	0.381	0.262	0.095	0.238	0.119	0.143	0.143	0.529	0.471	1	0.476	0.524	0.25	0.042	0.458	0.25	0.407	0.593	0.211	0.342	0.237	0.211	0.727	0.273	0.243	0.081	0.135	0.541	0.265	0.082	0.449	0.204	0.113	0.396	0.491	0.174	0.29
FBgn0039915	D_simulans	0.313	0.337	0.327	0.425	1911	0.39	57.3	31.4	0.368	0.632	0.619	0.381	0.262	0.119	0.214	0.119	0.143	0.143	0.529	0.471	1	0.524	0.476	0.25	0.042	0.458	0.25	0.429	0.571	0.216	0.351	0.216	0.216	0.727	0.273	0.237	0.079	0.158	0.526	0.265	0.082	0.449	0.204	0.113	0.415	0.472	0.174	0.304
FBgn0039915	D_subpulchrella	0.234	0.333	0.306	0.409	1908	0.347	54.7	31.3	0.45	0.55	0.476	0.524	0.366	0.098	0.195	0.098	0.122	0.122	0.471	0.529	1	0.385	0.615	0.346	0.077	0.423	0.154	0.286	0.714	0.25	0.281	0.25	0.219	0.667	0.333	0.359	0.077	0.103	0.462	0.245	0.082	0.51	0.163	0.089	0.393	0.518	0.177	0.274
FBgn0039915	D_suzukii	0.242	0.336	0.31	0.406	1908	0.342	55.2	31.3	0.5	0.5	0.476	0.524	0.341	0.146	0.146	0.122	0.146	0.098	0.471	0.529	1	0.346	0.654	0.269	0.077	0.462	0.192	0.25	0.75	0.281	0.281	0.219	0.219	0.689	0.311	0.333	0.077	0.103	0.487	0.265	0.082	0.49	0.163	0.089	0.393	0.518	0.226	0.29
FBgn0039915	D_takahashii	0.271	0.352	0.328	0.404	1908	0.333	52.2	31.3	0.4	0.6	0.6	0.4	0.293	0.049	0.244	0.171	0.146	0.098	0.375	0.625	1	0.458	0.542	0.32	0.04	0.52	0.12	0.214	0.786	0.273	0.333	0.182	0.212	0.659	0.341	0.35	0	0.125	0.525	0.28	0.08	0.5	0.14	0.145	0.364	0.491	0.206	0.365
FBgn0039915	D_yakuba	0.266	0.332	0.309	0.41	1911	0.358	55.8	31.4	0.476	0.524	0.65	0.35	0.268	0.122	0.22	0.146	0.122	0.122	0.588	0.412	1	0.478	0.522	0.32	0	0.44	0.24	0.5	0.5	0.118	0.353	0.206	0.324	0.756	0.244	0.27	0.108	0.108	0.514	0.26	0.12	0.42	0.2	0.179	0.339	0.482	0.242	0.288
FBgn0039916	D_melanogaster	0.331	0.354	0.339	0.39	2700	0.354	53.9	31.4	0.333	0.667	0.644	0.356	0.243	0.129	0.257	0.114	0.171	0.086	0.576	0.424	1	0.509	0.491	0.323	0.097	0.516	0.065	0.36	0.64	0.193	0.368	0.088	0.351	0.788	0.212	0.372	0.116	0.209	0.302	0.269	0.25	0.308	0.173	0.15	0.362	0.487	0.145	0.313
FBgn0039916	D_erecta	0.309	0.306	0.308	0.383	2700	0.334	53.4	31.3	0.429	0.571	0.63	0.37	0.246	0.188	0.188	0.116	0.159	0.101	0.529	0.471	1	0.458	0.542	0.29	0.065	0.516	0.129	0.314	0.686	0.158	0.351	0.105	0.386	0.759	0.241	0.341	0.136	0.227	0.295	0.269	0.212	0.308	0.212	0.125	0.338	0.537	0.232	0.256
FBgn0039916	D_mauritiana	0.324	0.326	0.324	0.39	2700	0.352	54.5	31.4	0.25	0.75	0.652	0.348	0.236	0.139	0.25	0.125	0.167	0.083	0.618	0.382	1	0.51	0.49	0.367	0.1	0.5	0.033	0.34	0.66	0.18	0.377	0.098	0.344	0.769	0.231	0.31	0.119	0.262	0.31	0.275	0.235	0.314	0.176	0.141	0.308	0.551	0.183	0.268
FBgn0039916	D_santomea	0.33	0.33	0.33	0.376	2700	0.327	53.5	31.3	0.538	0.462	0.646	0.354	0.225	0.155	0.239	0.127	0.141	0.113	0.606	0.394	1	0.48	0.52	0.258	0.097	0.548	0.097	0.365	0.635	0.169	0.373	0.085	0.373	0.768	0.232	0.31	0.238	0.167	0.286	0.25	0.229	0.333	0.188	0.083	0.345	0.571	0.212	0.287
FBgn0039916	D_sechellia	0.325	0.33	0.326	0.39	2700	0.35	54.1	31.4	0.25	0.75	0.652	0.348	0.236	0.153	0.236	0.125	0.167	0.083	0.606	0.394	1	0.51	0.49	0.367	0.067	0.533	0.033	0.333	0.667	0.167	0.383	0.117	0.333	0.769	0.231	0.326	0.14	0.209	0.326	0.275	0.216	0.333	0.176	0.143	0.312	0.545	0.183	0.268
FBgn0039916	D_simulans	0.328	0.322	0.326	0.389	2700	0.346	54.2	31.3	0.25	0.75	0.66	0.34	0.236	0.139	0.25	0.125	0.167	0.083	0.647	0.353	1	0.51	0.49	0.367	0.1	0.5	0.033	0.34	0.66	0.167	0.383	0.1	0.35	0.769	0.231	0.326	0.14	0.209	0.326	0.275	0.235	0.333	0.157	0.143	0.325	0.532	0.183	0.268
FBgn0039916	D_takahashii	0.289	0.341	0.311	0.396	2700	0.36	54.6	31.4	0.692	0.308	0.667	0.333	0.187	0.12	0.187	0.213	0.187	0.107	0.568	0.432	1	0.354	0.646	0.242	0.121	0.394	0.242	0.348	0.652	0.216	0.392	0.137	0.255	0.837	0.163	0.325	0.15	0.25	0.275	0.291	0.055	0.473	0.182	0.145	0.303	0.553	0.19	0.321
FBgn0039916	D_yakuba	0.321	0.329	0.324	0.376	2700	0.324	53.2	31.3	0.538	0.462	0.63	0.37	0.222	0.139	0.25	0.125	0.153	0.111	0.594	0.406	1	0.46	0.54	0.258	0.097	0.548	0.097	0.333	0.667	0.153	0.373	0.085	0.39	0.768	0.232	0.317	0.244	0.171	0.268	0.245	0.204	0.347	0.204	0.083	0.345	0.571	0.212	0.287
FBgn0051992	D_melanogaster	0.32	0.325	0.322	0.481	4155	0.368	52.4	31.4	0.875	0.125	0.648	0.352	0.221	0.069	0.137	0.108	0.225	0.24	0.639	0.361	1	0.504	0.496	0.226	0.202	0.417	0.155	0.474	0.526	0.159	0.295	0.102	0.443	0.929	0.071	0.307	0.267	0.129	0.297	0.349	0.076	0.326	0.25	0.182	0.364	0.455	0.236	0.222
FBgn0051992	D_elegans	0.257	0.305	0.294	0.511	4125	0.436	56.4	31.4	0.833	0.167	0.491	0.509	0.189	0.097	0.143	0.138	0.23	0.204	0.536	0.464	1	0.485	0.515	0.207	0.183	0.415	0.195	0.579	0.421	0.174	0.302	0.093	0.43	0.733	0.267	0.296	0.276	0.143	0.286	0.236	0.099	0.325	0.34	0.226	0.321	0.453	0.139	0.194
FBgn0051992	D_erecta	0.289	0.31	0.302	0.482	4152	0.374	53.8	31.4	0.875	0.125	0.611	0.389	0.223	0.069	0.158	0.109	0.208	0.233	0.66	0.34	1	0.503	0.497	0.229	0.181	0.422	0.169	0.459	0.541	0.211	0.278	0.1	0.411	0.933	0.067	0.327	0.296	0.122	0.255	0.347	0.081	0.295	0.277	0.196	0.375	0.429	0.243	0.216
FBgn0051992	D_mauritiana	0.318	0.32	0.319	0.482	4155	0.365	51.8	31.4	1	0	0.667	0.333	0.221	0.085	0.136	0.111	0.206	0.241	0.608	0.392	1	0.471	0.529	0.226	0.202	0.417	0.155	0.447	0.553	0.163	0.304	0.098	0.435	1	0	0.317	0.287	0.109	0.287	0.333	0.085	0.322	0.26	0.182	0.345	0.473	0.25	0.208
FBgn0051992	D_rhopaloa	0.25	0.298	0.287	0.482	4104	0.366	53.6	31.4	1	0	0.618	0.382	0.246	0.065	0.146	0.106	0.226	0.211	0.567	0.433	1	0.403	0.597	0.186	0.221	0.419	0.174	0.5	0.5	0.159	0.293	0.073	0.476	0.688	0.312	0.351	0.181	0.128	0.34	0.305	0.09	0.367	0.237	0.218	0.345	0.436	0.181	0.222
FBgn0051992	D_santomea	0.286	0.302	0.295	0.48	4143	0.365	53.5	31.4	0.875	0.125	0.556	0.444	0.204	0.045	0.179	0.124	0.204	0.244	0.629	0.371	1	0.496	0.504	0.238	0.202	0.405	0.155	0.421	0.579	0.144	0.278	0.144	0.433	0.812	0.188	0.29	0.301	0.065	0.344	0.33	0.067	0.307	0.296	0.148	0.37	0.481	0.278	0.181
FBgn0051992	D_sechellia	0.316	0.315	0.315	0.482	4155	0.365	52.3	31.4	0.889	0.111	0.648	0.352	0.217	0.086	0.146	0.101	0.212	0.237	0.619	0.381	1	0.475	0.525	0.226	0.202	0.417	0.155	0.447	0.553	0.161	0.312	0.108	0.419	1	0	0.327	0.287	0.099	0.287	0.328	0.09	0.328	0.254	0.179	0.357	0.464	0.25	0.208
FBgn0051992	D_simulans	0.319	0.319	0.319	0.483	4149	0.366	52.4	31.4	0.875	0.125	0.648	0.352	0.221	0.08	0.136	0.111	0.211	0.241	0.619	0.381	1	0.471	0.529	0.226	0.202	0.417	0.155	0.447	0.553	0.165	0.297	0.099	0.44	1	0	0.33	0.272	0.107	0.291	0.33	0.091	0.324	0.256	0.182	0.345	0.473	0.236	0.222
FBgn0051992	D_subpulchrella	0.277	0.323	0.313	0.487	4128	0.382	54.6	31.4	0.833	0.167	0.554	0.446	0.194	0.109	0.149	0.109	0.234	0.204	0.547	0.453	1	0.468	0.532	0.15	0.2	0.438	0.212	0.447	0.553	0.154	0.308	0.099	0.44	0.8	0.2	0.372	0.213	0.085	0.33	0.322	0.049	0.383	0.246	0.196	0.373	0.431	0.216	0.176
FBgn0051992	D_suzukii	0.267	0.316	0.306	0.488	4128	0.38	54.6	31.4	0.833	0.167	0.571	0.429	0.194	0.114	0.149	0.109	0.234	0.199	0.553	0.447	1	0.468	0.532	0.159	0.195	0.439	0.207	0.421	0.579	0.146	0.281	0.124	0.449	0.8	0.2	0.376	0.204	0.097	0.323	0.335	0.049	0.373	0.243	0.2	0.36	0.44	0.213	0.173
FBgn0051992	D_takahashii	0.265	0.317	0.306	0.502	4143	0.417	55.1	31.4	1	0	0.518	0.482	0.198	0.102	0.127	0.132	0.244	0.198	0.561	0.439	1	0.471	0.529	0.222	0.198	0.383	0.198	0.5	0.5	0.155	0.31	0.131	0.405	0.8	0.2	0.307	0.267	0.129	0.297	0.288	0.099	0.314	0.298	0.255	0.333	0.412	0.189	0.216
FBgn0051992	D_yakuba	0.293	0.304	0.299	0.48	4143	0.365	53.3	31.4	0.875	0.125	0.556	0.444	0.203	0.05	0.178	0.124	0.203	0.243	0.629	0.371	1	0.486	0.514	0.238	0.214	0.405	0.143	0.421	0.579	0.138	0.287	0.149	0.425	0.812	0.188	0.295	0.295	0.063	0.347	0.324	0.061	0.313	0.302	0.148	0.37	0.481	0.278	0.194
FBgn0287597	D_melanogaster	nan	0.324	0.324	0.316	819	0.27	52.3	31.3	0.833	0.167	0.81	0.19	0.3	0.1	0.3	0.15	0.05	0.1	0.75	0.25	1	0.52	0.48	0.429	0.143	0.429	0	0.2	0.8	0.316	0.368	0.053	0.263	0.667	0.333	0.333	0.167	0.167	0.333	0.286	0	0.286	0.429	0.059	0.353	0.588	0.423	0.154
FBgn0287597	D_elegans	nan	0.328	0.328	0.346	795	0.29	53.2	31.3	0.833	0.167	0.619	0.381	0.172	0.103	0.241	0.034	0.103	0.345	0.8	0.2	1	0.261	0.739	0.25	0	0.25	0.5	0.318	0.682	0.2	0.267	0.333	0.2	0.909	0.091	0.429	0.143	0.143	0.286	0.286	0	0.571	0.143	0.125	0.562	0.312	0.346	0.115
FBgn0287597	D_erecta	nan	0.324	0.324	0.319	816	0.252	49.7	31.3	0.667	0.333	0.72	0.28	0.417	0.125	0.208	0.042	0	0.208	0.769	0.231	1	0.458	0.542	0.5	0.125	0.25	0.125	0.148	0.852	0.231	0.538	0	0.231	0.786	0.214	0.667	0	0.167	0.167	0.125	0.25	0.25	0.375	0.111	0.444	0.444	0.346	0.192
FBgn0287597	D_mauritiana	nan	0.333	0.333	0.324	819	0.278	58.3	31.3	0.667	0.333	0.783	0.217	0.208	0.125	0.292	0.167	0.125	0.083	0.818	0.182	1	0.5	0.5	0.5	0.125	0.25	0.125	0.138	0.862	0.222	0.389	0.056	0.333	0.692	0.308	0.25	0	0.25	0.5	0.286	0.143	0.286	0.286	0.062	0.312	0.625	0.32	0.16
FBgn0287597	D_rhopaloa	nan	0.318	0.318	0.333	807	0.254	48.3	31.3	1	0	0.632	0.368	0.136	0.091	0.227	0.091	0.091	0.364	0.909	0.091	1	0.25	0.75	0.111	0.111	0.556	0.222	0.13	0.87	0.154	0.308	0.231	0.308	0.889	0.111	0.4	0.2	0	0.4	0.143	0.429	0.429	0	0.125	0.75	0.125	0.28	0.12
FBgn0287597	D_santomea	nan	0.317	0.317	0.302	807	0.233	50.4	31.2	1	0	0.684	0.316	0.45	0.1	0.15	0.1	0	0.2	0.818	0.182	1	0.375	0.625	0.375	0.125	0.375	0.125	0.345	0.655	0.143	0.5	0.071	0.286	0.833	0.167	0.444	0.111	0.111	0.333	0.429	0.143	0.143	0.286	0	0.304	0.696	0.36	0.16
FBgn0287597	D_sechellia	nan	0.332	0.332	0.319	819	0.274	56.8	31.3	0.667	0.333	0.75	0.25	0.208	0.125	0.292	0.167	0.083	0.125	0.818	0.182	1	0.481	0.519	0.5	0.125	0.25	0.125	0.143	0.857	0.176	0.471	0.059	0.294	0.692	0.308	0.25	0	0.25	0.5	0.286	0.143	0.286	0.286	0.167	0.278	0.556	0.417	0.125
FBgn0287597	D_simulans	nan	0.333	0.333	0.321	819	0.275	56.8	31.3	0.667	0.333	0.783	0.217	0.25	0.125	0.292	0.125	0.125	0.083	0.818	0.182	1	0.481	0.519	0.5	0	0.375	0.125	0.138	0.862	0.235	0.412	0.059	0.294	0.692	0.308	0.5	0	0.25	0.25	0.286	0.143	0.286	0.286	0.067	0.333	0.6	0.32	0.2
FBgn0287597	D_subpulchrella	nan	0.338	0.338	0.351	807	0.311	54.7	31.3	0.667	0.333	0.652	0.348	0.219	0.031	0.25	0.125	0.125	0.25	0.812	0.188	1	0.45	0.55	0.375	0	0.375	0.25	0.182	0.818	0.2	0.467	0.133	0.2	0.667	0.333	0.25	0.375	0.25	0.125	0.2	0.2	0.6	0	0	0.643	0.357	0.25	0.25
FBgn0287597	D_suzukii	nan	0.336	0.336	0.343	807	0.297	54.8	31.3	0.75	0.25	0.682	0.318	0.214	0.071	0.25	0.143	0	0.321	0.812	0.188	1	0.435	0.565	0.333	0.111	0.444	0.111	0.174	0.826	0.2	0.4	0.2	0.2	0.75	0.25	0.375	0.25	0.25	0.125	0.4	0.2	0.4	0	0	0.643	0.357	0.25	0.25
FBgn0287597	D_takahashii	nan	0.332	0.332	0.324	816	0.265	53.3	31.3	1	0	0.6	0.4	0.222	0.074	0.296	0.111	0.111	0.185	0.75	0.25	1	0.292	0.708	0.333	0	0.5	0.167	0.292	0.708	0.273	0.455	0	0.273	0.778	0.222	0.333	0.111	0.222	0.333	0.2	0.2	0.6	0	0.133	0.467	0.4	0.462	0.192
FBgn0287597	D_yakuba	nan	0.317	0.317	0.3	807	0.229	50.9	31.2	1	0	0.684	0.316	0.429	0.095	0.143	0.095	0	0.238	0.8	0.2	1	0.348	0.652	0.375	0.125	0.375	0.125	0.323	0.677	0.143	0.5	0.071	0.286	0.769	0.231	0.5	0.125	0.125	0.25	0.375	0.125	0.25	0.25	0	0.304	0.696	0.36	0.16
FBgn0024728	D_melanogaster	0.315	0.323	0.319	0.419	2304	0.356	55.3	31.4	0.6	0.4	0.667	0.333	0.216	0.045	0.17	0.125	0.159	0.284	0.689	0.311	1	0.444	0.556	0.206	0.206	0.412	0.176	0.356	0.644	0.2	0.291	0.2	0.309	0.455	0.545	0.243	0.459	0.108	0.189	0.438	0.188	0.188	0.188	0.182	0.432	0.386	0.238	0.317
FBgn0024728	D_elegans	0.321	0.318	0.32	0.443	2274	0.406	57.8	31.4	0.562	0.438	0.542	0.458	0.16	0.111	0.136	0.136	0.198	0.259	0.591	0.409	1	0.468	0.532	0.081	0.216	0.514	0.189	0.421	0.579	0.208	0.34	0.208	0.245	0.714	0.286	0.341	0.22	0.171	0.268	0.452	0.032	0.29	0.226	0.3	0.275	0.425	0.268	0.25
FBgn0024728	D_erecta	0.301	0.317	0.31	0.426	2250	0.355	56.8	31.4	0.667	0.333	0.641	0.359	0.169	0.06	0.169	0.108	0.193	0.301	0.69	0.31	1	0.37	0.63	0.257	0.2	0.4	0.143	0.25	0.75	0.2	0.364	0.255	0.182	0.615	0.385	0.27	0.351	0.081	0.297	0.333	0.152	0.242	0.273	0.15	0.325	0.525	0.246	0.246
FBgn0024728	D_mauritiana	0.31	0.327	0.319	0.421	2292	0.347	55.6	31.3	0.545	0.455	0.674	0.326	0.18	0.056	0.18	0.124	0.157	0.303	0.766	0.234	1	0.45	0.55	0.27	0.162	0.405	0.162	0.333	0.667	0.235	0.333	0.196	0.235	0.545	0.455	0.297	0.351	0.135	0.216	0.333	0.167	0.167	0.333	0.222	0.444	0.333	0.217	0.3
FBgn0024728	D_santomea	0.307	0.323	0.316	0.422	2289	0.359	56.4	31.4	0.583	0.417	0.619	0.381	0.165	0.082	0.2	0.106	0.176	0.271	0.681	0.319	1	0.388	0.612	0.176	0.206	0.471	0.147	0.286	0.714	0.185	0.389	0.222	0.204	0.467	0.533	0.323	0.323	0.097	0.258	0.361	0.139	0.194	0.306	0.163	0.326	0.512	0.254	0.254
FBgn0024728	D_sechellia	0.306	0.324	0.316	0.422	2292	0.351	55.8	31.4	0.6	0.4	0.682	0.318	0.178	0.056	0.178	0.122	0.178	0.289	0.745	0.255	1	0.45	0.55	0.278	0.167	0.389	0.167	0.333	0.667	0.25	0.327	0.173	0.25	0.538	0.462	0.316	0.342	0.132	0.211	0.387	0.194	0.129	0.29	0.244	0.444	0.311	0.237	0.288
FBgn0024728	D_simulans	0.311	0.329	0.321	0.42	2292	0.349	55.6	31.3	0.545	0.455	0.674	0.326	0.182	0.057	0.159	0.125	0.17	0.307	0.739	0.261	1	0.45	0.55	0.278	0.167	0.389	0.167	0.326	0.674	0.25	0.327	0.173	0.25	0.636	0.364	0.316	0.342	0.132	0.211	0.367	0.2	0.133	0.3	0.222	0.444	0.333	0.242	0.29
FBgn0024728	D_subpulchrella	0.295	0.335	0.318	0.427	2253	0.359	54.4	31.4	0.25	0.75	0.725	0.275	0.197	0.053	0.184	0.105	0.211	0.25	0.651	0.349	1	0.408	0.592	0.152	0.242	0.485	0.121	0.405	0.595	0.161	0.393	0.232	0.214	0.714	0.286	0.39	0.195	0.171	0.244	0.406	0.062	0.219	0.312	0.189	0.297	0.514	0.317	0.233
FBgn0024728	D_suzukii	0.287	0.332	0.312	0.421	2253	0.347	52.4	31.3	0.273	0.727	0.718	0.282	0.197	0.026	0.171	0.118	0.237	0.25	0.659	0.341	1	0.417	0.583	0.125	0.25	0.5	0.125	0.342	0.658	0.131	0.361	0.279	0.23	0.75	0.25	0.297	0.243	0.189	0.27	0.419	0.065	0.226	0.29	0.171	0.257	0.571	0.344	0.18
FBgn0024728	D_takahashii	0.324	0.306	0.315	0.439	2271	0.39	55.1	31.4	0.429	0.571	0.633	0.367	0.136	0.102	0.205	0.102	0.193	0.261	0.609	0.391	1	0.463	0.537	0.088	0.147	0.529	0.235	0.429	0.571	0.146	0.292	0.354	0.208	0.625	0.375	0.262	0.238	0.214	0.286	0.345	0.069	0.31	0.276	0.125	0.275	0.6	0.271	0.22
FBgn0024728	D_yakuba	0.308	0.322	0.316	0.422	2289	0.36	56.3	31.4	0.583	0.417	0.634	0.366	0.155	0.083	0.214	0.107	0.167	0.274	0.688	0.312	1	0.408	0.592	0.152	0.242	0.455	0.152	0.31	0.69	0.2	0.382	0.2	0.218	0.533	0.467	0.31	0.31	0.103	0.276	0.378	0.108	0.189	0.324	0.186	0.302	0.512	0.233	0.25
FBgn0026199	D_melanogaster	0.269	0.321	0.314	0.377	1797	0.311	55.4	31.3	0.364	0.636	0.588	0.412	0.206	0.118	0.191	0.088	0.118	0.279	0.619	0.381	1	0.283	0.717	0.227	0.227	0.364	0.182	0.233	0.767	0.263	0.368	0.105	0.263	0.714	0.286	0.409	0.182	0.045	0.364	0.391	0.174	0.348	0.087	0.073	0.512	0.415	0.304	0.217
FBgn0026199	D_elegans	0.19	0.323	0.312	0.412	1788	0.389	57.3	31.4	0.333	0.667	0.394	0.606	0.095	0.159	0.111	0.143	0.238	0.254	0.739	0.261	1	0.419	0.581	0.185	0.185	0.481	0.148	0.289	0.711	0.206	0.235	0.324	0.235	0.704	0.296	0.393	0.25	0.143	0.214	0.222	0.278	0.333	0.167	0.083	0.417	0.5	0.265	0.184
FBgn0026199	D_erecta	0.272	0.308	0.303	0.371	1797	0.301	55.8	31.3	0.462	0.538	0.759	0.241	0.182	0.061	0.242	0.106	0.121	0.288	0.739	0.261	1	0.327	0.673	0.227	0.136	0.455	0.182	0.214	0.786	0.225	0.3	0.15	0.325	0.714	0.286	0.4	0.2	0.1	0.3	0.333	0.208	0.292	0.167	0.125	0.4	0.475	0.277	0.213
FBgn0026199	D_mauritiana	0.269	0.321	0.314	0.372	1797	0.297	54	31.3	0.4	0.6	0.677	0.323	0.239	0.119	0.164	0.09	0.09	0.299	0.636	0.364	1	0.319	0.681	0.143	0.19	0.381	0.286	0.22	0.78	0.263	0.395	0.105	0.237	0.727	0.273	0.409	0.136	0.045	0.409	0.333	0.167	0.333	0.167	0.098	0.439	0.463	0.311	0.222
FBgn0026199	D_santomea	0.235	0.308	0.3	0.372	1752	0.311	56.5	31.3	0.462	0.538	0.742	0.258	0.169	0.092	0.215	0.123	0.108	0.292	0.667	0.333	1	0.238	0.762	0.25	0.2	0.35	0.2	0.2	0.8	0.205	0.333	0.154	0.308	0.762	0.238	0.333	0.389	0.056	0.222	0.32	0.16	0.36	0.16	0.103	0.41	0.487	0.311	0.2
FBgn0026199	D_sechellia	0.269	0.32	0.313	0.374	1797	0.299	54	31.3	0.4	0.6	0.688	0.312	0.239	0.119	0.164	0.09	0.104	0.284	0.619	0.381	1	0.312	0.688	0.136	0.182	0.409	0.273	0.225	0.775	0.27	0.378	0.108	0.243	0.727	0.273	0.409	0.136	0.045	0.409	0.333	0.167	0.333	0.167	0.098	0.439	0.463	0.311	0.222
FBgn0026199	D_simulans	0.269	0.319	0.312	0.371	1797	0.295	54.2	31.3	0.4	0.6	0.688	0.312	0.239	0.119	0.164	0.09	0.104	0.284	0.636	0.364	1	0.312	0.688	0.143	0.238	0.381	0.238	0.22	0.78	0.263	0.395	0.105	0.237	0.727	0.273	0.409	0.136	0.045	0.409	0.333	0.167	0.333	0.167	0.098	0.439	0.463	0.311	0.222
FBgn0026199	D_subpulchrella	0.232	0.314	0.305	0.383	1761	0.323	53.9	31.3	0.529	0.471	0.621	0.379	0.167	0.076	0.197	0.121	0.136	0.303	0.8	0.2	1	0.405	0.595	0.12	0.16	0.52	0.2	0.182	0.818	0.171	0.371	0.171	0.286	0.56	0.44	0.435	0.304	0.043	0.217	0.261	0.13	0.348	0.261	0.154	0.385	0.462	0.395	0.116
FBgn0026199	D_suzukii	0.228	0.31	0.301	0.382	1761	0.313	51.9	31.3	0.529	0.471	0.633	0.367	0.179	0.075	0.179	0.119	0.119	0.328	0.81	0.19	1	0.415	0.585	0.12	0.16	0.56	0.16	0.2	0.8	0.132	0.421	0.158	0.289	0.625	0.375	0.435	0.304	0.043	0.217	0.261	0.087	0.348	0.304	0.154	0.359	0.487	0.435	0.109
FBgn0026199	D_takahashii	0.217	0.299	0.288	0.38	1788	0.316	53.4	31.3	0.438	0.562	0.576	0.424	0.156	0.078	0.25	0.094	0.141	0.281	0.909	0.091	1	0.38	0.62	0.12	0.2	0.52	0.16	0.179	0.821	0.158	0.342	0.211	0.289	0.652	0.348	0.32	0.4	0.04	0.24	0.222	0.167	0.5	0.111	0.146	0.415	0.439	0.333	0.156
FBgn0026199	D_yakuba	0.23	0.306	0.298	0.37	1752	0.308	56.1	31.3	0.462	0.538	0.75	0.25	0.169	0.092	0.215	0.123	0.108	0.292	0.714	0.286	1	0.238	0.762	0.263	0.211	0.316	0.211	0.217	0.783	0.179	0.333	0.154	0.333	0.762	0.238	0.333	0.389	0.056	0.222	0.32	0.16	0.36	0.16	0.105	0.421	0.474	0.333	0.178
FBgn0005558	D_melanogaster	0.366	0.387	0.371	0.523	2697	0.459	59.3	31.5	0.588	0.412	0.607	0.393	0.166	0.11	0.172	0.186	0.262	0.103	0.432	0.568	1	0.467	0.533	0.203	0.23	0.338	0.23	0.368	0.632	0.259	0.333	0.185	0.222	0.529	0.471	0.226	0.238	0.19	0.345	0.287	0.125	0.325	0.263	0.275	0.325	0.4	0.15	0.25
FBgn0005558	D_erecta	0.379	0.41	0.387	0.53	2694	0.483	58.8	31.5	0.529	0.471	0.741	0.259	0.1	0.136	0.143	0.236	0.264	0.121	0.375	0.625	1	0.457	0.543	0.211	0.239	0.352	0.197	0.316	0.684	0.228	0.298	0.228	0.246	0.438	0.562	0.212	0.247	0.212	0.329	0.193	0.12	0.361	0.325	0.211	0.289	0.5	0.159	0.286
FBgn0005558	D_mauritiana	0.376	0.394	0.38	0.519	2697	0.452	58.6	31.5	0.647	0.353	0.643	0.357	0.186	0.103	0.159	0.193	0.241	0.117	0.421	0.579	1	0.479	0.521	0.25	0.208	0.333	0.208	0.368	0.632	0.235	0.353	0.216	0.196	0.471	0.529	0.235	0.271	0.165	0.329	0.275	0.125	0.338	0.263	0.275	0.275	0.45	0.161	0.258
FBgn0005558	D_rhopaloa	0.404	0.447	0.417	0.578	2679	0.598	56.7	31.6	0.353	0.647	0.519	0.481	0.075	0.218	0.083	0.263	0.241	0.12	0.263	0.737	1	0.609	0.391	0.145	0.342	0.211	0.303	0.5	0.5	0.309	0.2	0.327	0.164	0.412	0.588	0.17	0.375	0.182	0.273	0.258	0.101	0.281	0.36	0.258	0.258	0.484	0.123	0.2
FBgn0005558	D_santomea	0.353	0.403	0.365	0.519	2688	0.453	59.6	31.5	0.588	0.412	0.679	0.321	0.159	0.138	0.123	0.188	0.261	0.13	0.39	0.61	1	0.521	0.479	0.233	0.233	0.315	0.219	0.421	0.579	0.268	0.304	0.196	0.232	0.5	0.5	0.317	0.244	0.146	0.293	0.301	0.096	0.349	0.253	0.154	0.308	0.538	0.219	0.234
FBgn0005558	D_sechellia	0.38	0.398	0.384	0.521	2697	0.461	58.8	31.5	0.647	0.353	0.643	0.357	0.171	0.123	0.151	0.199	0.24	0.116	0.421	0.579	1	0.5	0.5	0.25	0.222	0.319	0.208	0.368	0.632	0.235	0.353	0.216	0.196	0.529	0.471	0.226	0.262	0.179	0.333	0.263	0.138	0.338	0.263	0.275	0.275	0.45	0.177	0.258
FBgn0005558	D_simulans	0.38	0.394	0.383	0.522	2697	0.46	58.9	31.5	0.647	0.353	0.643	0.357	0.181	0.118	0.146	0.194	0.243	0.118	0.421	0.579	1	0.5	0.5	0.236	0.208	0.333	0.222	0.368	0.632	0.235	0.353	0.216	0.196	0.529	0.471	0.233	0.279	0.186	0.302	0.275	0.113	0.35	0.263	0.256	0.282	0.462	0.161	0.258
FBgn0005558	D_subpulchrella	0.412	0.46	0.428	0.543	2682	0.524	57.4	31.5	0.562	0.438	0.5	0.5	0.08	0.21	0.13	0.239	0.21	0.13	0.324	0.676	1	0.627	0.373	0.189	0.257	0.311	0.243	0.526	0.474	0.321	0.393	0.143	0.143	0.471	0.529	0.19	0.316	0.253	0.241	0.258	0.079	0.382	0.281	0.158	0.368	0.474	0.111	0.286
FBgn0005558	D_suzukii	0.413	0.45	0.425	0.535	2682	0.498	57	31.5	0.562	0.438	0.5	0.5	0.101	0.18	0.158	0.216	0.216	0.129	0.324	0.676	1	0.58	0.42	0.173	0.253	0.333	0.24	0.526	0.474	0.278	0.407	0.167	0.148	0.471	0.529	0.177	0.291	0.228	0.304	0.315	0.056	0.371	0.258	0.154	0.359	0.487	0.129	0.258
FBgn0005558	D_takahashii	0.408	0.464	0.425	0.568	2679	0.59	55.8	31.6	0.562	0.438	0.538	0.462	0.023	0.22	0.114	0.311	0.22	0.114	0.216	0.784	1	0.673	0.327	0.16	0.321	0.247	0.272	0.632	0.368	0.333	0.228	0.246	0.193	0.412	0.588	0.205	0.349	0.229	0.217	0.2	0.111	0.311	0.378	0.171	0.286	0.543	0.109	0.297
FBgn0005558	D_yakuba	0.356	0.398	0.366	0.518	2688	0.452	59.4	31.5	0.588	0.412	0.679	0.321	0.161	0.139	0.131	0.19	0.255	0.124	0.39	0.61	1	0.51	0.49	0.219	0.233	0.315	0.233	0.421	0.579	0.263	0.298	0.211	0.228	0.5	0.5	0.305	0.256	0.146	0.293	0.305	0.098	0.354	0.244	0.175	0.275	0.55	0.206	0.238
FBgn0005666	D_melanogaster	0.305	0.354	0.312	0.437	26802	0.368	56.1	31.4	0.451	0.549	0.631	0.369	0.239	0.093	0.22	0.145	0.153	0.151	0.664	0.336	1	0.407	0.593	0.237	0.147	0.432	0.185	0.468	0.532	0.191	0.364	0.134	0.31	0.551	0.449	0.337	0.211	0.105	0.347	0.313	0.112	0.337	0.239	0.192	0.315	0.493	0.198	0.179
FBgn0005666	D_erecta	0.297	0.332	0.302	0.438	26802	0.372	56.1	31.4	0.416	0.584	0.634	0.366	0.24	0.114	0.208	0.149	0.143	0.146	0.667	0.333	1	0.395	0.605	0.27	0.14	0.412	0.177	0.461	0.539	0.194	0.324	0.141	0.341	0.535	0.465	0.318	0.215	0.109	0.358	0.33	0.1	0.332	0.238	0.184	0.328	0.488	0.196	0.195
FBgn0005666	D_mauritiana	0.304	0.356	0.312	0.439	26802	0.372	56.3	31.4	0.463	0.537	0.64	0.36	0.241	0.095	0.214	0.145	0.147	0.158	0.668	0.332	1	0.397	0.603	0.24	0.145	0.423	0.192	0.462	0.538	0.195	0.364	0.136	0.305	0.572	0.428	0.328	0.226	0.112	0.334	0.296	0.11	0.337	0.256	0.195	0.316	0.489	0.187	0.193
FBgn0005666	D_santomea	0.293	0.333	0.299	0.435	26775	0.363	55.7	31.4	0.398	0.602	0.64	0.36	0.237	0.104	0.224	0.137	0.14	0.158	0.687	0.313	1	0.391	0.609	0.253	0.13	0.433	0.184	0.444	0.556	0.195	0.344	0.136	0.325	0.533	0.467	0.298	0.222	0.114	0.366	0.333	0.101	0.344	0.222	0.195	0.319	0.485	0.181	0.199
FBgn0005666	D_sechellia	0.303	0.354	0.31	0.439	26784	0.371	56.3	31.4	0.475	0.525	0.641	0.359	0.241	0.094	0.207	0.148	0.147	0.163	0.673	0.327	1	0.4	0.6	0.241	0.147	0.423	0.189	0.464	0.536	0.198	0.358	0.14	0.304	0.566	0.434	0.331	0.224	0.113	0.333	0.293	0.106	0.343	0.257	0.198	0.314	0.488	0.188	0.192
FBgn0005666	D_simulans	0.305	0.356	0.312	0.439	26802	0.371	56.3	31.4	0.471	0.529	0.637	0.362	0.241	0.093	0.22	0.141	0.146	0.159	0.672	0.328	1	0.404	0.596	0.241	0.145	0.425	0.189	0.464	0.536	0.194	0.359	0.14	0.307	0.566	0.434	0.324	0.225	0.113	0.338	0.298	0.103	0.345	0.254	0.194	0.316	0.49	0.191	0.185
FBgn0005666	D_subpulchrella	0.295	0.351	0.305	0.447	26772	0.386	56.2	31.4	0.462	0.538	0.616	0.384	0.214	0.111	0.236	0.119	0.154	0.166	0.661	0.339	1	0.472	0.528	0.253	0.139	0.421	0.187	0.479	0.521	0.22	0.312	0.15	0.319	0.472	0.528	0.279	0.238	0.131	0.352	0.311	0.078	0.343	0.268	0.214	0.292	0.494	0.159	0.217
FBgn0005666	D_suzukii	0.293	0.351	0.303	0.443	26778	0.377	55.9	31.4	0.467	0.533	0.608	0.392	0.227	0.108	0.235	0.113	0.157	0.159	0.668	0.332	1	0.459	0.541	0.253	0.134	0.426	0.186	0.468	0.532	0.199	0.324	0.147	0.33	0.484	0.516	0.292	0.231	0.104	0.372	0.308	0.08	0.348	0.263	0.197	0.302	0.501	0.174	0.209
FBgn0005666	D_yakuba	0.291	0.334	0.298	0.435	26775	0.362	55.8	31.4	0.414	0.586	0.637	0.363	0.24	0.104	0.226	0.136	0.139	0.155	0.688	0.312	1	0.392	0.608	0.252	0.139	0.43	0.179	0.444	0.556	0.193	0.344	0.136	0.327	0.533	0.467	0.301	0.22	0.11	0.369	0.337	0.098	0.344	0.22	0.194	0.313	0.493	0.181	0.198
FBgn0039923	D_melanogaster	0.338	0.346	0.342	0.37	4452	0.308	51.7	31.3	0.667	0.333	0.763	0.237	0.193	0.145	0.232	0.087	0.15	0.193	0.688	0.312	1	0.362	0.638	0.333	0.193	0.386	0.088	0.292	0.708	0.214	0.347	0.071	0.367	0.83	0.17	0.329	0.158	0.132	0.382	0.409	0.091	0.364	0.136	0.162	0.419	0.419	0.322	0.252
FBgn0039923	D_elegans	0.254	0.288	0.277	0.387	4410	0.326	54.2	31.3	0.619	0.381	0.79	0.21	0.23	0.105	0.22	0.086	0.153	0.206	0.695	0.305	1	0.457	0.543	0.314	0.143	0.371	0.171	0.28	0.72	0.188	0.312	0.135	0.365	0.78	0.22	0.365	0.159	0.127	0.349	0.311	0.156	0.333	0.2	0.138	0.312	0.55	0.282	0.256
FBgn0039923	D_erecta	0.326	0.312	0.318	0.374	4437	0.323	53.8	31.3	0.565	0.435	0.776	0.224	0.212	0.12	0.212	0.087	0.173	0.197	0.617	0.383	1	0.355	0.645	0.364	0.167	0.379	0.091	0.31	0.69	0.222	0.333	0.101	0.343	0.783	0.217	0.299	0.164	0.104	0.433	0.31	0.095	0.333	0.262	0.204	0.357	0.439	0.305	0.254
FBgn0039923	D_mauritiana	0.318	0.362	0.348	0.367	4440	0.297	51.6	31.3	0.708	0.292	0.774	0.226	0.193	0.126	0.251	0.068	0.159	0.203	0.656	0.344	1	0.314	0.686	0.333	0.193	0.421	0.053	0.257	0.743	0.194	0.333	0.086	0.387	0.83	0.17	0.351	0.156	0.117	0.377	0.385	0.077	0.308	0.231	0.188	0.396	0.416	0.298	0.254
FBgn0039923	D_rhopaloa	0.297	0.269	0.279	0.381	4359	0.316	53.8	31.3	0.7	0.3	0.786	0.214	0.19	0.117	0.22	0.112	0.151	0.21	0.723	0.277	1	0.38	0.62	0.29	0.159	0.362	0.188	0.299	0.701	0.198	0.354	0.125	0.323	0.738	0.262	0.421	0.14	0.105	0.333	0.325	0.125	0.275	0.275	0.148	0.333	0.519	0.35	0.205
FBgn0039923	D_santomea	0.294	0.309	0.303	0.371	4404	0.314	53	31.3	0.52	0.48	0.787	0.213	0.2	0.102	0.259	0.073	0.166	0.2	0.627	0.373	1	0.321	0.679	0.385	0.169	0.323	0.123	0.322	0.678	0.2	0.3	0.13	0.37	0.767	0.233	0.348	0.121	0.121	0.409	0.275	0.125	0.325	0.275	0.204	0.398	0.398	0.342	0.211
FBgn0039923	D_sechellia	0.318	0.362	0.347	0.367	4440	0.296	51.4	31.3	0.708	0.292	0.771	0.229	0.187	0.128	0.251	0.069	0.158	0.207	0.656	0.344	1	0.321	0.679	0.345	0.19	0.414	0.052	0.262	0.738	0.202	0.34	0.085	0.372	0.837	0.163	0.364	0.169	0.117	0.351	0.359	0.077	0.333	0.231	0.176	0.412	0.412	0.307	0.246
FBgn0039923	D_simulans	0.323	0.359	0.346	0.366	4440	0.295	51.3	31.3	0.68	0.32	0.768	0.232	0.188	0.126	0.256	0.068	0.159	0.203	0.661	0.339	1	0.309	0.691	0.333	0.193	0.421	0.053	0.266	0.734	0.202	0.319	0.085	0.394	0.833	0.167	0.355	0.158	0.118	0.368	0.395	0.079	0.316	0.211	0.184	0.408	0.408	0.313	0.243
FBgn0039923	D_subpulchrella	0.282	0.3	0.295	0.388	4407	0.336	54.8	31.3	0.714	0.286	0.694	0.306	0.162	0.088	0.24	0.127	0.157	0.225	0.672	0.328	1	0.436	0.564	0.3	0.157	0.443	0.1	0.303	0.697	0.231	0.341	0.099	0.33	0.815	0.185	0.328	0.149	0.09	0.433	0.375	0.167	0.25	0.208	0.169	0.416	0.416	0.262	0.224
FBgn0039923	D_suzukii	0.258	0.295	0.285	0.385	4404	0.329	54.8	31.3	0.571	0.429	0.698	0.302	0.163	0.084	0.241	0.118	0.158	0.236	0.692	0.308	1	0.383	0.617	0.29	0.174	0.478	0.058	0.29	0.71	0.217	0.326	0.109	0.348	0.808	0.192	0.324	0.162	0.103	0.412	0.326	0.14	0.326	0.209	0.167	0.411	0.422	0.257	0.229
FBgn0039923	D_takahashii	0.302	0.29	0.294	0.389	4395	0.34	54.6	31.3	0.45	0.55	0.736	0.264	0.217	0.078	0.212	0.111	0.171	0.212	0.647	0.353	1	0.426	0.574	0.266	0.141	0.484	0.109	0.297	0.703	0.242	0.264	0.165	0.33	0.896	0.104	0.386	0.143	0.1	0.371	0.3	0.2	0.275	0.225	0.162	0.338	0.5	0.241	0.233
FBgn0039923	D_yakuba	0.296	0.306	0.302	0.371	4401	0.314	53	31.3	0.52	0.48	0.772	0.228	0.2	0.107	0.249	0.073	0.166	0.205	0.644	0.356	1	0.319	0.681	0.391	0.172	0.312	0.125	0.322	0.678	0.198	0.307	0.129	0.366	0.783	0.217	0.348	0.136	0.136	0.379	0.317	0.098	0.293	0.293	0.207	0.391	0.402	0.355	0.191
FBgn0039938	D_melanogaster	0.354	0.36	0.355	0.504	1857	0.431	61	31.4	0.667	0.333	0.52	0.48	0.165	0.101	0.215	0.177	0.177	0.165	0.476	0.524	1	0.395	0.605	0.245	0.163	0.408	0.184	0.522	0.478	0.19	0.333	0.238	0.238	0.4	0.6	0.339	0.136	0.169	0.356	0.3	0.2	0.3	0.2	0.118	0.471	0.412	0.091	0.136
FBgn0039938	D_elegans	0.413	0.346	0.401	0.578	1845	0.632	54.7	31.6	0.455	0.545	0.19	0.81	0.115	0.179	0.077	0.244	0.218	0.167	0.35	0.65	1	0.5	0.5	0.17	0.283	0.208	0.34	0.826	0.174	0.409	0.182	0.364	0.045	0.4	0.6	0.284	0.239	0.239	0.239	0.103	0.256	0.282	0.359	0.133	0.4	0.467	0.047	0.163
FBgn0039938	D_erecta	0.369	0.321	0.36	0.505	1845	0.447	60.1	31.4	0.5	0.5	0.435	0.565	0.163	0.186	0.128	0.163	0.186	0.174	0.462	0.538	1	0.425	0.575	0.241	0.222	0.333	0.204	0.5	0.5	0.25	0.45	0.05	0.25	0.455	0.545	0.315	0.148	0.148	0.389	0.286	0.171	0.4	0.143	0.1	0.6	0.3	0.073	0.098
FBgn0039938	D_mauritiana	0.361	0.356	0.36	0.506	1854	0.445	61	31.4	0.5	0.5	0.5	0.5	0.173	0.136	0.173	0.185	0.148	0.185	0.452	0.548	1	0.447	0.553	0.236	0.182	0.364	0.218	0.542	0.458	0.222	0.333	0.222	0.222	0.3	0.7	0.321	0.113	0.17	0.396	0.308	0.231	0.333	0.128	0.111	0.5	0.389	0.098	0.122
FBgn0039938	D_rhopaloa	0.395	0.321	0.382	0.522	1836	0.48	60.4	31.5	0.364	0.636	0.435	0.565	0.192	0.218	0.128	0.141	0.154	0.167	0.425	0.575	1	0.333	0.667	0.216	0.196	0.373	0.216	0.542	0.458	0.3	0.3	0.25	0.15	0.7	0.3	0.338	0.215	0.2	0.246	0.135	0.297	0.297	0.27	0.222	0.444	0.333	0.093	0.186
FBgn0039938	D_santomea	0.363	0.312	0.354	0.513	1851	0.46	61	31.5	0.417	0.583	0.407	0.593	0.143	0.143	0.167	0.179	0.179	0.19	0.5	0.5	1	0.472	0.528	0.22	0.12	0.36	0.3	0.48	0.52	0.235	0.294	0.176	0.294	0.5	0.5	0.293	0.172	0.155	0.379	0.3	0.175	0.325	0.2	0.19	0.429	0.381	0.116	0.116
FBgn0039938	D_sechellia	0.359	0.357	0.359	0.508	1854	0.448	61	31.4	0.5	0.5	0.5	0.5	0.173	0.123	0.173	0.185	0.16	0.185	0.452	0.548	1	0.447	0.553	0.241	0.167	0.37	0.222	0.565	0.435	0.211	0.316	0.263	0.211	0.3	0.7	0.315	0.111	0.185	0.389	0.308	0.231	0.333	0.128	0.167	0.5	0.333	0.098	0.122
FBgn0039938	D_simulans	0.361	0.359	0.36	0.507	1854	0.447	61	31.4	0.545	0.455	0.5	0.5	0.171	0.122	0.171	0.183	0.171	0.183	0.463	0.537	1	0.447	0.553	0.236	0.145	0.382	0.236	0.583	0.417	0.222	0.333	0.222	0.222	0.3	0.7	0.315	0.111	0.185	0.389	0.308	0.231	0.333	0.128	0.111	0.5	0.389	0.098	0.122
FBgn0039938	D_subpulchrella	0.412	0.339	0.398	0.522	1845	0.476	61	31.5	0.455	0.545	0.5	0.5	0.136	0.198	0.148	0.136	0.247	0.136	0.553	0.447	1	0.472	0.528	0.246	0.211	0.333	0.211	0.583	0.417	0.263	0.368	0.158	0.211	0.6	0.4	0.305	0.22	0.169	0.305	0.2	0.225	0.325	0.25	0.294	0.353	0.353	0.114	0.205
FBgn0039938	D_suzukii	0.41	0.34	0.398	0.518	1845	0.464	61	31.5	0.455	0.545	0.381	0.619	0.159	0.171	0.159	0.122	0.232	0.159	0.553	0.447	1	0.429	0.571	0.211	0.228	0.351	0.211	0.522	0.478	0.25	0.35	0.2	0.2	0.6	0.4	0.333	0.193	0.158	0.316	0.2	0.275	0.3	0.225	0.294	0.412	0.294	0.116	0.209
FBgn0039938	D_yakuba	0.364	0.312	0.355	0.514	1851	0.463	61	31.5	0.417	0.583	0.423	0.577	0.143	0.143	0.167	0.179	0.179	0.19	0.439	0.561	1	0.486	0.514	0.196	0.118	0.373	0.314	0.44	0.56	0.263	0.263	0.211	0.263	0.5	0.5	0.316	0.158	0.158	0.368	0.325	0.2	0.325	0.15	0.182	0.455	0.364	0.116	0.116
FBgn0039937	D_melanogaster	nan	0.395	0.395	0.478	1800	0.44	59.9	31.4	0.4	0.6	0.614	0.386	0.151	0.151	0.26	0.137	0.164	0.137	0.585	0.415	1	0.455	0.545	0.233	0.163	0.349	0.256	0.5	0.5	0.106	0.255	0.277	0.362	0.857	0.143	0.279	0.279	0.186	0.256	0.259	0.222	0.259	0.259	0.237	0.263	0.5	0.087	0.261
FBgn0039937	D_elegans	nan	0.544	0.544	0.607	1737	0.754	45.4	31.8	0.667	0.333	0.475	0.525	0.048	0.302	0.048	0.27	0.286	0.048	0.103	0.897	1	0.81	0.19	0.17	0.34	0.17	0.321	1	0	0.389	0.056	0.444	0.111	0.273	0.727	0.078	0.471	0.275	0.176	0.097	0.129	0.355	0.419	0.517	0.138	0.345	0	0.182
FBgn0039937	D_erecta	nan	0.414	0.414	0.478	1800	0.44	60.2	31.4	0.75	0.25	0.628	0.372	0.108	0.149	0.243	0.189	0.176	0.135	0.585	0.415	1	0.423	0.577	0.24	0.14	0.38	0.24	0.5	0.5	0.125	0.325	0.225	0.325	0.692	0.308	0.279	0.279	0.209	0.233	0.25	0.167	0.167	0.417	0.231	0.205	0.564	0.095	0.238
FBgn0039937	D_mauritiana	nan	0.395	0.395	0.476	1779	0.437	59.8	31.4	0.5	0.5	0.61	0.39	0.132	0.145	0.263	0.158	0.171	0.132	0.564	0.436	1	0.391	0.609	0.209	0.14	0.395	0.256	0.579	0.421	0.13	0.261	0.261	0.348	0.857	0.143	0.268	0.341	0.146	0.244	0.321	0.214	0.25	0.214	0.25	0.222	0.528	0.093	0.256
FBgn0039937	D_rhopaloa	nan	0.47	0.47	0.524	1761	0.536	58.7	31.5	0.667	0.333	0.553	0.447	0.123	0.138	0.185	0.2	0.262	0.092	0.419	0.581	1	0.619	0.381	0.167	0.229	0.25	0.354	0.706	0.294	0.238	0.167	0.262	0.333	0.75	0.25	0.333	0.353	0.137	0.176	0.185	0.074	0.296	0.444	0.188	0.219	0.594	0.077	0.256
FBgn0039937	D_santomea	nan	0.41	0.41	0.469	1800	0.422	58.5	31.4	0.6	0.4	0.727	0.273	0.122	0.122	0.27	0.189	0.162	0.135	0.615	0.385	1	0.478	0.522	0.213	0.17	0.362	0.255	0.429	0.571	0.119	0.333	0.214	0.333	0.923	0.077	0.326	0.326	0.163	0.186	0.318	0.136	0.136	0.409	0.237	0.211	0.553	0.119	0.238
FBgn0039937	D_sechellia	nan	0.404	0.404	0.478	1800	0.436	59.7	31.4	0.6	0.4	0.643	0.357	0.132	0.145	0.25	0.171	0.171	0.132	0.575	0.425	1	0.391	0.609	0.227	0.136	0.386	0.25	0.611	0.389	0.13	0.283	0.217	0.37	0.857	0.143	0.273	0.318	0.182	0.227	0.296	0.222	0.259	0.222	0.243	0.216	0.541	0.093	0.256
FBgn0039937	D_simulans	nan	0.401	0.401	0.479	1800	0.442	59.7	31.4	0.4	0.6	0.634	0.366	0.145	0.145	0.25	0.158	0.171	0.132	0.575	0.425	1	0.44	0.56	0.182	0.136	0.386	0.295	0.611	0.389	0.13	0.261	0.239	0.37	0.857	0.143	0.273	0.318	0.182	0.227	0.296	0.222	0.259	0.222	0.237	0.211	0.553	0.093	0.256
FBgn0039937	D_subpulchrella	nan	0.496	0.496	0.538	1758	0.575	56.8	31.6	0.5	0.5	0.657	0.343	0.113	0.161	0.21	0.21	0.194	0.113	0.5	0.5	1	0.643	0.357	0.146	0.333	0.188	0.333	0.8	0.2	0.3	0.15	0.275	0.275	0.583	0.417	0.212	0.385	0.231	0.173	0.2	0.167	0.267	0.367	0.303	0.182	0.515	0	0.205
FBgn0039937	D_suzukii	nan	0.479	0.479	0.516	1758	0.511	59.1	31.5	0.75	0.25	0.714	0.286	0.143	0.143	0.238	0.175	0.175	0.127	0.558	0.442	1	0.571	0.429	0.149	0.255	0.255	0.34	0.667	0.333	0.282	0.179	0.231	0.308	0.583	0.417	0.308	0.385	0.135	0.173	0.226	0.161	0.226	0.387	0.273	0.242	0.485	0.026	0.205
FBgn0039937	D_takahashii	nan	0.512	0.512	0.56	1770	0.625	53.4	31.6	0.667	0.333	0.541	0.459	0.078	0.188	0.172	0.188	0.219	0.156	0.386	0.614	1	0.542	0.458	0.12	0.34	0.2	0.34	0.867	0.133	0.306	0.167	0.333	0.194	0.643	0.357	0.172	0.414	0.224	0.19	0.071	0.286	0.179	0.464	0.357	0.214	0.429	0.024	0.146
FBgn0039937	D_yakuba	nan	0.406	0.406	0.471	1800	0.428	58.8	31.4	0.6	0.4	0.714	0.286	0.122	0.122	0.27	0.189	0.149	0.149	0.6	0.4	1	0.5	0.5	0.174	0.174	0.37	0.283	0.455	0.545	0.119	0.333	0.214	0.333	0.923	0.077	0.326	0.326	0.163	0.186	0.304	0.13	0.13	0.435	0.237	0.211	0.553	0.116	0.233
FBgn0039936	D_melanogaster	0.339	0.306	0.327	0.453	4725	0.369	54.7	31.4	0.25	0.75	0.683	0.317	0.194	0.135	0.188	0.153	0.176	0.153	0.675	0.325	1	0.348	0.652	0.274	0.179	0.417	0.131	0.425	0.575	0.209	0.407	0.14	0.244	0.743	0.257	0.333	0.258	0.152	0.258	0.344	0.067	0.456	0.133	0.179	0.358	0.463	0.229	0.29
FBgn0039936	D_elegans	0.273	0.331	0.311	0.527	4677	0.523	57.4	31.5	0.333	0.667	0.521	0.479	0.157	0.157	0.176	0.137	0.216	0.157	0.372	0.628	1	0.566	0.434	0.218	0.208	0.426	0.149	0.65	0.35	0.208	0.325	0.13	0.338	0.528	0.472	0.255	0.357	0.191	0.197	0.21	0.14	0.36	0.29	0.278	0.361	0.361	0.094	0.273
FBgn0039936	D_erecta	0.267	0.319	0.295	0.458	4689	0.373	55	31.4	0.375	0.625	0.696	0.304	0.181	0.143	0.154	0.132	0.203	0.187	0.589	0.411	1	0.39	0.61	0.277	0.145	0.434	0.145	0.424	0.576	0.205	0.443	0.091	0.261	0.714	0.286	0.336	0.23	0.164	0.27	0.316	0.053	0.516	0.116	0.15	0.35	0.5	0.256	0.24
FBgn0039936	D_mauritiana	0.319	0.32	0.319	0.454	4695	0.369	55.2	31.4	0.25	0.75	0.691	0.309	0.169	0.124	0.192	0.158	0.186	0.169	0.652	0.348	1	0.342	0.658	0.31	0.184	0.391	0.115	0.402	0.598	0.19	0.429	0.119	0.262	0.686	0.314	0.342	0.233	0.158	0.267	0.277	0.106	0.468	0.149	0.161	0.387	0.452	0.26	0.26
FBgn0039936	D_rhopaloa	0.246	0.301	0.283	0.457	4668	0.366	54.1	31.4	0.875	0.125	0.635	0.365	0.179	0.133	0.191	0.127	0.173	0.197	0.557	0.443	1	0.385	0.615	0.241	0.126	0.529	0.103	0.427	0.573	0.135	0.371	0.112	0.382	0.778	0.222	0.298	0.289	0.124	0.289	0.286	0.112	0.388	0.214	0.167	0.407	0.426	0.227	0.203
FBgn0039936	D_santomea	0.286	0.312	0.297	0.452	4656	0.372	54.6	31.4	0.3	0.7	0.707	0.293	0.209	0.157	0.163	0.116	0.192	0.163	0.658	0.342	1	0.416	0.584	0.224	0.165	0.482	0.129	0.371	0.629	0.195	0.448	0.092	0.264	0.714	0.286	0.347	0.263	0.153	0.237	0.319	0.077	0.44	0.165	0.209	0.343	0.448	0.211	0.281
FBgn0039936	D_sechellia	0.311	0.313	0.312	0.452	4695	0.366	55.2	31.4	0.25	0.75	0.716	0.284	0.175	0.119	0.198	0.158	0.186	0.164	0.652	0.348	1	0.363	0.637	0.341	0.176	0.353	0.129	0.412	0.588	0.176	0.424	0.129	0.271	0.686	0.314	0.355	0.231	0.149	0.264	0.266	0.117	0.468	0.149	0.156	0.391	0.453	0.258	0.266
FBgn0039936	D_simulans	0.313	0.321	0.317	0.453	4695	0.369	54.6	31.4	0.143	0.857	0.704	0.296	0.169	0.124	0.203	0.158	0.181	0.164	0.652	0.348	1	0.362	0.638	0.314	0.186	0.372	0.128	0.419	0.581	0.183	0.439	0.122	0.256	0.714	0.286	0.347	0.231	0.157	0.264	0.277	0.106	0.457	0.16	0.156	0.391	0.453	0.268	0.26
FBgn0039936	D_subpulchrella	0.244	0.34	0.307	0.467	4689	0.391	56.1	31.4	0.5	0.5	0.608	0.392	0.16	0.124	0.201	0.112	0.16	0.243	0.585	0.415	1	0.437	0.563	0.202	0.149	0.511	0.138	0.53	0.47	0.19	0.333	0.131	0.345	0.676	0.324	0.32	0.219	0.102	0.359	0.242	0.165	0.352	0.242	0.135	0.423	0.442	0.143	0.278
FBgn0039936	D_suzukii	0.302	0.338	0.324	0.465	4689	0.384	56	31.4	0.625	0.375	0.6	0.4	0.178	0.121	0.167	0.121	0.167	0.247	0.588	0.412	1	0.405	0.595	0.214	0.163	0.52	0.102	0.506	0.494	0.174	0.326	0.151	0.349	0.676	0.324	0.328	0.221	0.107	0.344	0.29	0.151	0.333	0.226	0.118	0.471	0.412	0.152	0.272
FBgn0039936	D_takahashii	0.292	0.342	0.321	0.478	4692	0.412	56.8	31.4	0.429	0.571	0.662	0.338	0.152	0.158	0.187	0.129	0.181	0.193	0.563	0.437	1	0.447	0.553	0.25	0.198	0.406	0.146	0.529	0.471	0.2	0.306	0.141	0.353	0.75	0.25	0.26	0.276	0.15	0.315	0.26	0.146	0.354	0.24	0.085	0.404	0.511	0.138	0.276
FBgn0039936	D_yakuba	0.288	0.31	0.297	0.451	4656	0.372	55	31.4	0.364	0.636	0.711	0.289	0.209	0.151	0.169	0.116	0.186	0.169	0.65	0.35	1	0.425	0.575	0.217	0.157	0.47	0.157	0.36	0.64	0.205	0.443	0.102	0.25	0.714	0.286	0.33	0.27	0.148	0.252	0.315	0.087	0.435	0.163	0.209	0.358	0.433	0.209	0.287
FBgn0025726	D_melanogaster	0.299	0.349	0.312	0.398	9561	0.352	55.9	31.4	0.6	0.4	0.606	0.394	0.195	0.143	0.22	0.091	0.171	0.18	0.641	0.359	1	0.329	0.671	0.226	0.153	0.427	0.194	0.395	0.605	0.17	0.4	0.158	0.273	0.731	0.269	0.321	0.173	0.137	0.369	0.312	0.156	0.328	0.203	0.137	0.385	0.478	0.27	0.196
FBgn0025726	D_elegans	0.288	0.392	0.322	0.42	9423	0.387	57.6	31.4	0.574	0.426	0.58	0.42	0.171	0.104	0.238	0.128	0.168	0.192	0.503	0.497	1	0.39	0.61	0.223	0.165	0.405	0.207	0.432	0.568	0.175	0.313	0.193	0.319	0.699	0.301	0.302	0.243	0.124	0.331	0.278	0.174	0.299	0.25	0.165	0.378	0.457	0.207	0.194
FBgn0025726	D_erecta	0.289	0.355	0.306	0.398	9519	0.356	55.6	31.4	0.592	0.408	0.591	0.409	0.196	0.118	0.233	0.118	0.163	0.172	0.562	0.438	1	0.346	0.654	0.227	0.173	0.427	0.173	0.435	0.565	0.166	0.396	0.183	0.254	0.758	0.242	0.321	0.182	0.164	0.333	0.298	0.121	0.387	0.194	0.141	0.346	0.514	0.281	0.188
FBgn0025726	D_mauritiana	0.295	0.365	0.312	0.396	9540	0.348	55.5	31.3	0.611	0.389	0.621	0.379	0.206	0.134	0.215	0.096	0.158	0.191	0.642	0.358	1	0.352	0.648	0.221	0.189	0.402	0.189	0.417	0.583	0.163	0.406	0.169	0.263	0.725	0.275	0.333	0.182	0.133	0.352	0.256	0.152	0.368	0.224	0.134	0.346	0.52	0.282	0.182
FBgn0025726	D_rhopaloa	0.27	0.382	0.308	0.411	9363	0.373	56.8	31.4	0.489	0.511	0.602	0.398	0.196	0.138	0.237	0.103	0.167	0.16	0.565	0.435	1	0.37	0.63	0.197	0.179	0.402	0.222	0.415	0.585	0.186	0.389	0.15	0.275	0.733	0.267	0.327	0.194	0.133	0.345	0.328	0.13	0.344	0.198	0.213	0.351	0.437	0.223	0.199
FBgn0025726	D_santomea	0.274	0.364	0.297	0.395	9495	0.346	55.3	31.3	0.54	0.46	0.624	0.376	0.224	0.11	0.233	0.095	0.15	0.187	0.591	0.409	1	0.321	0.679	0.223	0.143	0.464	0.17	0.44	0.56	0.14	0.39	0.198	0.273	0.721	0.279	0.348	0.171	0.116	0.366	0.317	0.106	0.333	0.244	0.133	0.378	0.489	0.282	0.185
FBgn0025726	D_sechellia	0.291	0.366	0.309	0.396	9540	0.347	55.4	31.3	0.63	0.37	0.626	0.374	0.202	0.137	0.217	0.098	0.161	0.185	0.634	0.366	1	0.346	0.654	0.223	0.174	0.413	0.19	0.416	0.584	0.165	0.402	0.165	0.268	0.729	0.271	0.331	0.181	0.133	0.355	0.25	0.153	0.371	0.226	0.135	0.354	0.511	0.277	0.184
FBgn0025726	D_simulans	0.295	0.368	0.313	0.398	9540	0.349	55.6	31.3	0.615	0.385	0.623	0.377	0.193	0.136	0.217	0.104	0.163	0.187	0.636	0.364	1	0.347	0.653	0.236	0.171	0.407	0.187	0.412	0.588	0.155	0.404	0.174	0.267	0.725	0.275	0.329	0.186	0.126	0.359	0.264	0.144	0.368	0.224	0.131	0.36	0.509	0.269	0.184
FBgn0025726	D_yakuba	0.276	0.361	0.299	0.394	9510	0.345	54.9	31.3	0.549	0.451	0.62	0.38	0.229	0.11	0.232	0.088	0.165	0.177	0.584	0.416	1	0.34	0.66	0.228	0.14	0.465	0.167	0.422	0.578	0.145	0.395	0.198	0.262	0.745	0.255	0.358	0.164	0.115	0.364	0.306	0.116	0.339	0.24	0.128	0.361	0.511	0.283	0.188
FBgn0023213	D_melanogaster	0.302	0.327	0.31	0.418	5760	0.339	54.1	31.3	0.529	0.471	0.685	0.315	0.216	0.108	0.246	0.108	0.116	0.207	0.537	0.463	1	0.381	0.619	0.264	0.118	0.473	0.145	0.377	0.623	0.159	0.405	0.119	0.317	0.78	0.22	0.351	0.237	0.144	0.268	0.304	0.107	0.375	0.214	0.174	0.349	0.477	0.257	0.264
FBgn0023213	D_elegans	0.279	0.317	0.292	0.459	5736	0.425	58.1	31.4	0.619	0.381	0.614	0.386	0.167	0.14	0.226	0.136	0.158	0.172	0.543	0.457	1	0.514	0.486	0.18	0.153	0.423	0.243	0.42	0.58	0.193	0.328	0.21	0.269	0.575	0.425	0.351	0.189	0.144	0.315	0.288	0.088	0.336	0.288	0.234	0.319	0.447	0.2	0.207
FBgn0023213	D_erecta	0.291	0.304	0.295	0.418	5736	0.342	55.1	31.3	0.588	0.412	0.691	0.309	0.222	0.107	0.265	0.094	0.124	0.188	0.555	0.445	1	0.324	0.676	0.248	0.165	0.44	0.147	0.322	0.678	0.14	0.405	0.14	0.314	0.721	0.279	0.344	0.244	0.133	0.278	0.293	0.095	0.379	0.233	0.156	0.44	0.404	0.241	0.255
FBgn0023213	D_mauritiana	0.286	0.3	0.289	0.415	5757	0.334	54.3	31.3	0.556	0.444	0.717	0.283	0.209	0.107	0.248	0.12	0.12	0.197	0.546	0.454	1	0.369	0.631	0.245	0.151	0.434	0.17	0.358	0.642	0.146	0.462	0.085	0.308	0.775	0.225	0.368	0.2	0.137	0.295	0.36	0.108	0.342	0.189	0.162	0.4	0.438	0.271	0.222
FBgn0023213	D_santomea	0.291	0.299	0.294	0.414	5730	0.335	54	31.3	0.529	0.471	0.705	0.295	0.232	0.083	0.263	0.127	0.114	0.18	0.568	0.432	1	0.34	0.66	0.193	0.138	0.523	0.147	0.352	0.648	0.122	0.358	0.146	0.374	0.702	0.298	0.387	0.172	0.172	0.269	0.325	0.088	0.412	0.175	0.15	0.439	0.411	0.213	0.284
FBgn0023213	D_sechellia	0.288	0.302	0.292	0.416	5751	0.333	54.4	31.3	0.556	0.444	0.731	0.269	0.209	0.115	0.247	0.111	0.119	0.2	0.551	0.449	1	0.364	0.636	0.262	0.15	0.439	0.15	0.366	0.634	0.155	0.457	0.078	0.31	0.756	0.244	0.372	0.191	0.138	0.298	0.36	0.108	0.342	0.189	0.144	0.413	0.442	0.266	0.231
FBgn0023213	D_simulans	0.292	0.302	0.294	0.417	5757	0.336	54.4	31.3	0.556	0.444	0.731	0.269	0.208	0.11	0.246	0.114	0.123	0.199	0.555	0.445	1	0.374	0.626	0.25	0.148	0.444	0.157	0.366	0.634	0.146	0.462	0.077	0.315	0.756	0.244	0.368	0.2	0.137	0.295	0.36	0.117	0.342	0.18	0.162	0.4	0.438	0.266	0.231
FBgn0023213	D_subpulchrella	0.277	0.332	0.295	0.43	5724	0.356	55.6	31.4	0.471	0.529	0.689	0.311	0.231	0.122	0.195	0.127	0.136	0.19	0.617	0.383	1	0.422	0.578	0.241	0.12	0.491	0.148	0.348	0.652	0.137	0.42	0.145	0.298	0.556	0.444	0.411	0.178	0.122	0.289	0.31	0.071	0.389	0.23	0.165	0.402	0.433	0.248	0.219
FBgn0023213	D_suzukii	0.277	0.333	0.295	0.427	5727	0.348	55.3	31.3	0.529	0.471	0.716	0.284	0.226	0.118	0.199	0.122	0.136	0.199	0.617	0.383	1	0.41	0.59	0.257	0.124	0.486	0.133	0.357	0.643	0.139	0.431	0.153	0.277	0.578	0.422	0.404	0.191	0.101	0.303	0.328	0.072	0.384	0.216	0.15	0.43	0.42	0.245	0.209
FBgn0023213	D_yakuba	0.29	0.295	0.292	0.416	5730	0.338	54	31.3	0.529	0.471	0.719	0.281	0.229	0.084	0.273	0.123	0.115	0.176	0.56	0.44	1	0.351	0.649	0.183	0.138	0.532	0.147	0.366	0.634	0.138	0.341	0.154	0.366	0.717	0.283	0.389	0.179	0.179	0.253	0.339	0.096	0.4	0.165	0.148	0.444	0.407	0.207	0.286
FBgn0019985	D_melanogaster	0.322	0.339	0.329	0.422	2931	0.345	56.1	31.3	0.615	0.385	0.447	0.553	0.178	0.133	0.289	0.133	0.1	0.167	0.721	0.279	1	0.392	0.608	0.341	0.146	0.366	0.146	0.385	0.615	0.209	0.358	0.134	0.299	0.825	0.175	0.343	0.2	0.157	0.3	0.25	0.125	0.411	0.214	0.164	0.403	0.433	0.136	0.148
FBgn0019985	D_elegans	0.264	0.374	0.34	0.466	2919	0.468	60.1	31.5	0.393	0.607	0.49	0.51	0.141	0.141	0.25	0.196	0.13	0.141	0.533	0.467	1	0.543	0.457	0.2	0.125	0.325	0.35	0.52	0.48	0.323	0.29	0.21	0.177	0.698	0.302	0.247	0.342	0.178	0.233	0.179	0.196	0.339	0.286	0.109	0.422	0.469	0.09	0.154
FBgn0019985	D_erecta	0.279	0.334	0.314	0.419	2928	0.345	56.2	31.3	0.593	0.407	0.49	0.51	0.181	0.085	0.319	0.138	0.138	0.138	0.614	0.386	1	0.347	0.653	0.205	0.154	0.462	0.179	0.357	0.643	0.219	0.297	0.125	0.359	0.902	0.098	0.328	0.164	0.164	0.343	0.304	0.179	0.339	0.179	0.155	0.408	0.437	0.076	0.152
FBgn0019985	D_mauritiana	0.297	0.333	0.315	0.416	2928	0.335	54.6	31.3	0.577	0.423	0.51	0.49	0.146	0.124	0.303	0.146	0.124	0.157	0.69	0.31	1	0.4	0.6	0.286	0.19	0.405	0.119	0.418	0.582	0.182	0.394	0.106	0.318	0.881	0.119	0.324	0.206	0.147	0.324	0.241	0.093	0.444	0.222	0.154	0.431	0.415	0.138	0.138
FBgn0019985	D_rhopaloa	0.2	0.357	0.301	0.442	2916	0.397	59.2	31.4	0.462	0.538	0.543	0.457	0.167	0.156	0.244	0.189	0.111	0.133	0.674	0.326	1	0.455	0.545	0.171	0.122	0.488	0.22	0.429	0.571	0.254	0.317	0.19	0.238	0.773	0.227	0.353	0.191	0.132	0.324	0.254	0.186	0.339	0.22	0.108	0.431	0.462	0.141	0.154
FBgn0019985	D_santomea	0.276	0.333	0.314	0.425	2931	0.356	58	31.4	0.654	0.346	0.469	0.531	0.135	0.101	0.292	0.213	0.124	0.135	0.651	0.349	1	0.391	0.609	0.31	0.19	0.357	0.143	0.327	0.673	0.254	0.284	0.119	0.343	0.795	0.205	0.319	0.188	0.159	0.333	0.254	0.169	0.356	0.22	0.147	0.426	0.426	0.148	0.123
FBgn0019985	D_sechellia	0.307	0.328	0.317	0.417	2928	0.336	54.8	31.3	0.577	0.423	0.5	0.5	0.146	0.124	0.303	0.146	0.124	0.157	0.69	0.31	1	0.4	0.6	0.286	0.19	0.405	0.119	0.418	0.582	0.182	0.409	0.091	0.318	0.881	0.119	0.324	0.191	0.162	0.324	0.241	0.093	0.444	0.222	0.138	0.431	0.431	0.138	0.138
FBgn0019985	D_simulans	0.308	0.332	0.319	0.416	2928	0.335	54.3	31.3	0.577	0.423	0.469	0.531	0.146	0.124	0.303	0.146	0.112	0.169	0.69	0.31	1	0.4	0.6	0.286	0.19	0.405	0.119	0.418	0.582	0.182	0.409	0.091	0.318	0.905	0.095	0.309	0.206	0.147	0.338	0.241	0.093	0.444	0.222	0.152	0.424	0.424	0.138	0.138
FBgn0019985	D_subpulchrella	0.259	0.366	0.336	0.431	2925	0.374	56.4	31.4	0.607	0.393	0.438	0.562	0.182	0.125	0.284	0.148	0.125	0.136	0.578	0.422	1	0.458	0.542	0.114	0.205	0.432	0.25	0.4	0.6	0.238	0.333	0.143	0.286	0.791	0.209	0.274	0.233	0.11	0.384	0.308	0.077	0.423	0.192	0.116	0.478	0.406	0.167	0.115
FBgn0019985	D_suzukii	0.263	0.368	0.338	0.434	2925	0.38	56.8	31.4	0.607	0.393	0.426	0.574	0.169	0.124	0.281	0.169	0.112	0.146	0.543	0.457	1	0.457	0.543	0.136	0.182	0.477	0.205	0.36	0.64	0.258	0.288	0.106	0.348	0.767	0.233	0.315	0.219	0.096	0.37	0.269	0.115	0.404	0.212	0.162	0.441	0.397	0.182	0.13
FBgn0019985	D_yakuba	0.274	0.334	0.312	0.424	2931	0.358	58	31.4	0.654	0.346	0.449	0.551	0.133	0.1	0.3	0.211	0.122	0.133	0.674	0.326	1	0.375	0.625	0.317	0.195	0.341	0.146	0.352	0.648	0.242	0.303	0.121	0.333	0.818	0.182	0.304	0.188	0.174	0.333	0.259	0.172	0.362	0.207	0.147	0.441	0.412	0.148	0.123
FBgn0052016	D_melanogaster	0.302	0.333	0.319	0.416	3033	0.324	53.4	31.3	0.8	0.2	0.766	0.234	0.208	0.064	0.208	0.112	0.2	0.208	0.667	0.333	1	0.342	0.658	0.273	0.127	0.418	0.182	0.382	0.618	0.167	0.426	0.056	0.352	0.818	0.182	0.408	0.265	0.082	0.245	0.333	0.111	0.333	0.222	0.091	0.273	0.636	0.211	0.263
FBgn0052016	D_elegans	0.248	0.255	0.252	0.45	2961	0.384	56.6	31.4	0.5	0.5	0.674	0.326	0.176	0.168	0.151	0.101	0.168	0.235	0.571	0.429	1	0.382	0.618	0.277	0.169	0.385	0.169	0.372	0.628	0.154	0.385	0.173	0.288	0.767	0.233	0.277	0.404	0.149	0.17	0.326	0.065	0.304	0.304	0.143	0.343	0.514	0.149	0.269
FBgn0052016	D_erecta	0.249	0.302	0.277	0.42	3009	0.329	55.1	31.3	0.75	0.25	0.682	0.318	0.219	0.078	0.203	0.109	0.195	0.195	0.656	0.344	1	0.367	0.633	0.365	0.154	0.346	0.135	0.264	0.736	0.182	0.327	0.073	0.418	0.812	0.188	0.382	0.218	0.127	0.273	0.404	0.128	0.319	0.149	0.171	0.293	0.537	0.244	0.171
FBgn0052016	D_mauritiana	0.285	0.318	0.305	0.422	3024	0.332	54.4	31.3	0.545	0.455	0.744	0.256	0.213	0.074	0.205	0.107	0.205	0.197	0.651	0.349	1	0.35	0.65	0.321	0.125	0.357	0.196	0.385	0.615	0.175	0.421	0.053	0.351	0.806	0.194	0.429	0.245	0.082	0.245	0.319	0.106	0.362	0.213	0.098	0.244	0.659	0.228	0.228
FBgn0052016	D_sechellia	0.294	0.319	0.308	0.422	3024	0.333	54.3	31.3	0.545	0.455	0.767	0.233	0.207	0.074	0.198	0.107	0.207	0.207	0.651	0.349	1	0.354	0.646	0.333	0.123	0.351	0.193	0.373	0.627	0.158	0.404	0.07	0.368	0.806	0.194	0.429	0.245	0.082	0.245	0.312	0.104	0.375	0.208	0.122	0.244	0.634	0.237	0.25
FBgn0052016	D_simulans	0.292	0.321	0.309	0.422	3024	0.332	54.5	31.3	0.545	0.455	0.75	0.25	0.211	0.073	0.203	0.106	0.203	0.203	0.651	0.349	1	0.35	0.65	0.333	0.123	0.351	0.193	0.373	0.627	0.158	0.421	0.053	0.368	0.806	0.194	0.429	0.245	0.082	0.245	0.312	0.104	0.375	0.208	0.143	0.238	0.619	0.228	0.241
FBgn0052016	D_subpulchrella	0.247	0.285	0.268	0.442	3021	0.381	58	31.4	0.727	0.273	0.587	0.413	0.151	0.126	0.21	0.126	0.176	0.21	0.593	0.407	1	0.314	0.686	0.339	0.161	0.393	0.107	0.396	0.604	0.193	0.333	0.158	0.316	0.774	0.226	0.412	0.216	0.216	0.157	0.306	0.143	0.347	0.204	0.139	0.417	0.444	0.186	0.257
FBgn0052016	D_suzukii	0.254	0.282	0.27	0.441	3021	0.38	57.9	31.4	0.636	0.364	0.574	0.426	0.165	0.124	0.231	0.099	0.174	0.207	0.6	0.4	1	0.365	0.635	0.396	0.151	0.358	0.094	0.396	0.604	0.158	0.351	0.158	0.333	0.781	0.219	0.37	0.278	0.204	0.148	0.347	0.143	0.327	0.184	0.128	0.385	0.487	0.171	0.257
FBgn0052016	D_takahashii	0.236	0.24	0.239	0.447	3018	0.377	58.1	31.4	0.444	0.556	0.723	0.277	0.167	0.132	0.193	0.114	0.184	0.211	0.607	0.393	1	0.373	0.627	0.299	0.164	0.403	0.134	0.347	0.653	0.135	0.346	0.154	0.365	0.743	0.257	0.353	0.275	0.216	0.157	0.269	0.135	0.327	0.269	0.243	0.324	0.432	0.179	0.209
FBgn0039932	D_melanogaster	0.321	0.318	0.32	0.435	2313	0.387	55.8	31.4	0.632	0.368	0.5	0.5	0.174	0.101	0.193	0.229	0.138	0.165	0.632	0.368	1	0.421	0.579	0.257	0.114	0.429	0.2	0.351	0.649	0.122	0.449	0.143	0.286	0.654	0.346	0.233	0.116	0.233	0.419	0.077	0.103	0.359	0.462	0.07	0.326	0.605	0.3	0.16
FBgn0039932	D_elegans	0.254	0.295	0.282	0.458	2301	0.434	58.5	31.4	0.5	0.5	0.553	0.447	0.108	0.09	0.261	0.207	0.126	0.207	0.579	0.421	1	0.553	0.447	0.286	0.143	0.314	0.257	0.432	0.568	0.2	0.32	0.18	0.3	0.655	0.345	0.188	0.229	0.208	0.375	0.194	0.056	0.306	0.444	0.268	0.293	0.439	0.16	0.2
FBgn0039932	D_erecta	0.281	0.309	0.294	0.434	2310	0.382	56.9	31.4	0.571	0.429	0.511	0.489	0.172	0.101	0.242	0.222	0.101	0.162	0.647	0.353	1	0.368	0.632	0.25	0.139	0.417	0.194	0.31	0.69	0.125	0.375	0.167	0.333	0.72	0.28	0.298	0.149	0.191	0.362	0.081	0.135	0.297	0.486	0.171	0.366	0.463	0.28	0.18
FBgn0039932	D_mauritiana	0.311	0.321	0.314	0.434	2313	0.383	55.5	31.4	0.737	0.263	0.5	0.5	0.174	0.092	0.22	0.22	0.147	0.147	0.639	0.361	1	0.377	0.623	0.258	0.065	0.548	0.129	0.425	0.575	0.118	0.392	0.176	0.314	0.68	0.32	0.244	0.133	0.222	0.4	0.073	0.146	0.341	0.439	0.068	0.364	0.568	0.3	0.18
FBgn0039932	D_rhopaloa	0.249	0.307	0.287	0.436	2289	0.38	57.3	31.4	0.579	0.421	0.571	0.429	0.142	0.113	0.245	0.198	0.113	0.189	0.629	0.371	1	0.44	0.56	0.289	0.237	0.289	0.184	0.175	0.825	0.184	0.327	0.184	0.306	0.516	0.484	0.311	0.178	0.222	0.289	0.282	0.051	0.333	0.333	0.205	0.25	0.545	0.224	0.224
FBgn0039932	D_santomea	0.289	0.314	0.299	0.43	2292	0.365	55.4	31.4	0.7	0.3	0.512	0.488	0.177	0.062	0.302	0.208	0.104	0.146	0.676	0.324	1	0.386	0.614	0.216	0.162	0.405	0.216	0.317	0.683	0.109	0.391	0.152	0.348	0.625	0.375	0.289	0.133	0.244	0.333	0.122	0.146	0.293	0.439	0.184	0.289	0.526	0.286	0.196
FBgn0039932	D_sechellia	0.306	0.322	0.312	0.433	2313	0.381	55.7	31.4	0.737	0.263	0.532	0.468	0.176	0.102	0.213	0.222	0.148	0.139	0.703	0.297	1	0.396	0.604	0.25	0.062	0.531	0.156	0.425	0.575	0.118	0.412	0.157	0.314	0.68	0.32	0.244	0.133	0.222	0.4	0.1	0.15	0.325	0.425	0.068	0.364	0.568	0.3	0.18
FBgn0039932	D_simulans	0.315	0.328	0.319	0.432	2313	0.379	55.6	31.4	0.737	0.263	0.532	0.468	0.174	0.101	0.211	0.22	0.156	0.138	0.649	0.351	1	0.352	0.648	0.258	0.065	0.516	0.161	0.45	0.55	0.115	0.462	0.135	0.288	0.68	0.32	0.244	0.133	0.222	0.4	0.075	0.15	0.35	0.425	0.07	0.372	0.558	0.3	0.18
FBgn0039932	D_subpulchrella	0.233	0.318	0.292	0.453	2289	0.421	58.6	31.4	0.611	0.389	0.524	0.476	0.167	0.157	0.206	0.176	0.127	0.167	0.452	0.548	1	0.489	0.511	0.22	0.146	0.463	0.171	0.368	0.632	0.157	0.373	0.176	0.294	0.621	0.379	0.2	0.289	0.2	0.311	0.206	0.088	0.265	0.441	0.163	0.326	0.512	0.255	0.118
FBgn0039932	D_suzukii	0.229	0.313	0.287	0.456	2289	0.429	60.1	31.4	0.529	0.471	0.512	0.488	0.16	0.151	0.217	0.17	0.132	0.17	0.433	0.567	1	0.5	0.5	0.25	0.175	0.45	0.125	0.368	0.632	0.176	0.333	0.176	0.314	0.536	0.464	0.222	0.289	0.178	0.311	0.206	0.118	0.235	0.441	0.163	0.326	0.512	0.24	0.12
FBgn0039932	D_takahashii	0.262	0.305	0.293	0.46	2286	0.442	58.6	31.4	0.529	0.471	0.526	0.474	0.164	0.155	0.173	0.191	0.136	0.182	0.517	0.483	1	0.447	0.553	0.162	0.135	0.405	0.297	0.361	0.639	0.176	0.392	0.176	0.255	0.538	0.462	0.114	0.273	0.341	0.273	0.171	0.029	0.286	0.514	0.186	0.372	0.442	0.22	0.14
FBgn0039932	D_yakuba	0.297	0.314	0.303	0.431	2292	0.366	55.3	31.4	0.7	0.3	0.512	0.488	0.173	0.061	0.296	0.214	0.112	0.143	0.676	0.324	1	0.393	0.607	0.222	0.167	0.417	0.194	0.317	0.683	0.091	0.386	0.136	0.386	0.609	0.391	0.319	0.128	0.234	0.319	0.146	0.122	0.317	0.415	0.179	0.282	0.538	0.263	0.228
FBgn0019650	D_melanogaster	0.355	0.331	0.351	0.467	1632	0.35	53.5	31.3	0.286	0.714	0.75	0.25	0.2	0.107	0.347	0.12	0.12	0.107	0.581	0.419	1	0.444	0.556	0.189	0.135	0.405	0.27	0.267	0.733	0.179	0.333	0.282	0.205	0.9	0.1	0.368	0.132	0.184	0.316	0.229	0.143	0.314	0.314	0.045	0.318	0.636	0.265	0.176
FBgn0019650	D_erecta	0.321	0.324	0.322	0.467	1632	0.344	53.3	31.3	0.286	0.714	0.7	0.3	0.216	0.135	0.324	0.095	0.108	0.122	0.581	0.419	1	0.351	0.649	0.154	0.205	0.436	0.205	0.267	0.733	0.139	0.417	0.333	0.111	0.9	0.1	0.375	0.15	0.15	0.325	0.333	0.139	0.25	0.278	0.083	0.292	0.625	0.324	0.118
FBgn0019650	D_mauritiana	0.334	0.327	0.332	0.464	1632	0.344	54.3	31.3	0.286	0.714	0.762	0.238	0.197	0.118	0.342	0.118	0.118	0.105	0.645	0.355	1	0.417	0.583	0.216	0.135	0.405	0.243	0.2	0.8	0.135	0.324	0.297	0.243	0.9	0.1	0.359	0.103	0.205	0.333	0.257	0.143	0.314	0.286	0.083	0.333	0.583	0.265	0.176
FBgn0019650	D_santomea	0.317	0.334	0.322	0.465	1632	0.337	53.5	31.3	0.286	0.714	0.632	0.368	0.239	0.099	0.296	0.113	0.127	0.127	0.581	0.419	1	0.306	0.694	0.175	0.225	0.4	0.2	0.267	0.733	0.154	0.359	0.308	0.179	0.9	0.1	0.4	0.15	0.125	0.325	0.222	0.083	0.333	0.361	0.043	0.304	0.652	0.286	0.143
FBgn0019650	D_sechellia	0.336	0.312	0.328	0.464	1632	0.346	54.7	31.3	0.286	0.714	0.75	0.25	0.2	0.107	0.333	0.133	0.12	0.107	0.645	0.355	1	0.417	0.583	0.211	0.132	0.421	0.237	0.2	0.8	0.135	0.324	0.27	0.27	0.9	0.1	0.333	0.103	0.231	0.333	0.265	0.176	0.265	0.294	0.083	0.333	0.583	0.265	0.176
FBgn0019650	D_simulans	0.335	0.328	0.333	0.463	1632	0.342	54	31.3	0.286	0.714	0.75	0.25	0.197	0.105	0.355	0.118	0.118	0.105	0.645	0.355	1	0.417	0.583	0.243	0.135	0.405	0.216	0.2	0.8	0.162	0.324	0.297	0.216	1	0	0.359	0.103	0.205	0.333	0.257	0.171	0.286	0.286	0.083	0.333	0.583	0.265	0.176
FBgn0019650	D_subpulchrella	0.343	0.363	0.351	0.487	1632	0.405	57	31.4	0.286	0.714	0.474	0.526	0.155	0.183	0.324	0.099	0.113	0.127	0.581	0.419	1	0.447	0.553	0.205	0.256	0.385	0.154	0.267	0.733	0.2	0.371	0.257	0.171	0.778	0.222	0.375	0.225	0.15	0.25	0.211	0.237	0.211	0.342	0.12	0.36	0.52	0.156	0.219
FBgn0019650	D_suzukii	0.341	0.367	0.351	0.483	1632	0.392	56.9	31.4	0.286	0.714	0.5	0.5	0.167	0.167	0.319	0.083	0.111	0.153	0.581	0.419	1	0.474	0.526	0.22	0.244	0.39	0.146	0.267	0.733	0.206	0.382	0.235	0.176	0.778	0.222	0.317	0.22	0.195	0.268	0.2	0.2	0.257	0.343	0.12	0.36	0.52	0.156	0.219
FBgn0019650	D_takahashii	0.328	0.355	0.339	0.497	1629	0.437	54.4	31.4	0.143	0.857	0.55	0.45	0.167	0.153	0.333	0.097	0.111	0.139	0.548	0.452	1	0.417	0.583	0.154	0.154	0.41	0.282	0.333	0.667	0.162	0.27	0.405	0.162	0.556	0.444	0.263	0.342	0.158	0.237	0.237	0.105	0.289	0.368	0.125	0.333	0.542	0.094	0.281
FBgn0019650	D_yakuba	0.326	0.331	0.328	0.465	1632	0.338	54.5	31.3	0.286	0.714	0.632	0.368	0.25	0.097	0.292	0.111	0.125	0.125	0.613	0.387	1	0.306	0.694	0.154	0.256	0.385	0.205	0.267	0.733	0.154	0.359	0.282	0.205	0.9	0.1	0.4	0.15	0.125	0.325	0.222	0.083	0.333	0.361	0.087	0.304	0.609	0.286	0.143
FBgn0025741	D_melanogaster	0.239	0.308	0.274	0.4	5838	0.32	53.4	31.3	0.61	0.39	0.651	0.349	0.233	0.128	0.163	0.14	0.163	0.174	0.691	0.309	1	0.379	0.621	0.291	0.14	0.442	0.128	0.315	0.685	0.156	0.376	0.149	0.319	0.771	0.229	0.344	0.151	0.065	0.441	0.241	0.157	0.426	0.176	0.07	0.438	0.492	0.247	0.205
FBgn0025741	D_elegans	0.267	0.318	0.301	0.412	5838	0.357	54.9	31.4	0.534	0.466	0.56	0.44	0.198	0.156	0.21	0.114	0.162	0.162	0.586	0.414	1	0.388	0.612	0.19	0.119	0.44	0.25	0.336	0.664	0.14	0.392	0.161	0.308	0.787	0.212	0.333	0.194	0.075	0.398	0.284	0.11	0.385	0.22	0.109	0.477	0.414	0.189	0.266
FBgn0025741	D_erecta	0.292	0.327	0.314	0.397	5838	0.315	53.3	31.3	0.621	0.379	0.66	0.34	0.259	0.124	0.176	0.106	0.135	0.2	0.657	0.343	1	0.376	0.624	0.302	0.128	0.43	0.14	0.336	0.664	0.152	0.384	0.123	0.341	0.75	0.25	0.362	0.149	0.074	0.415	0.294	0.119	0.477	0.11	0.085	0.469	0.446	0.273	0.2
FBgn0025741	D_mauritiana	0.278	0.296	0.29	0.398	5835	0.317	53.6	31.3	0.593	0.407	0.651	0.349	0.249	0.116	0.185	0.116	0.15	0.185	0.642	0.358	1	0.368	0.632	0.314	0.128	0.395	0.163	0.3	0.7	0.143	0.386	0.157	0.314	0.774	0.226	0.359	0.174	0.043	0.424	0.248	0.165	0.468	0.119	0.085	0.431	0.485	0.256	0.201
FBgn0025741	D_rhopaloa	0.275	0.319	0.301	0.404	5838	0.335	54.4	31.3	0.552	0.448	0.626	0.374	0.182	0.121	0.255	0.109	0.176	0.158	0.551	0.449	1	0.379	0.621	0.276	0.115	0.425	0.184	0.321	0.679	0.153	0.403	0.146	0.299	0.741	0.259	0.286	0.198	0.11	0.407	0.288	0.09	0.432	0.189	0.046	0.466	0.489	0.22	0.238
FBgn0025741	D_santomea	0.269	0.305	0.292	0.394	5838	0.308	52.9	31.3	0.661	0.339	0.67	0.33	0.226	0.101	0.208	0.131	0.149	0.185	0.662	0.338	1	0.407	0.593	0.322	0.115	0.448	0.115	0.333	0.667	0.158	0.41	0.129	0.302	0.793	0.207	0.319	0.176	0.066	0.44	0.259	0.157	0.463	0.12	0.069	0.443	0.489	0.263	0.192
FBgn0025741	D_sechellia	0.285	0.297	0.293	0.399	5835	0.318	53.7	31.3	0.593	0.407	0.651	0.349	0.243	0.116	0.185	0.121	0.15	0.185	0.657	0.343	1	0.362	0.638	0.326	0.116	0.407	0.151	0.3	0.7	0.15	0.386	0.157	0.307	0.774	0.226	0.348	0.174	0.043	0.435	0.239	0.193	0.44	0.128	0.077	0.431	0.492	0.256	0.201
FBgn0025741	D_simulans	0.282	0.296	0.292	0.399	5835	0.318	53.8	31.3	0.61	0.39	0.651	0.349	0.249	0.116	0.185	0.116	0.145	0.191	0.657	0.343	1	0.359	0.641	0.314	0.128	0.395	0.163	0.3	0.7	0.15	0.386	0.157	0.307	0.774	0.226	0.359	0.185	0.043	0.413	0.248	0.174	0.45	0.128	0.077	0.431	0.492	0.256	0.201
FBgn0025741	D_subpulchrella	0.213	0.308	0.281	0.409	5838	0.352	55	31.4	0.5	0.5	0.615	0.385	0.187	0.133	0.229	0.12	0.145	0.187	0.609	0.391	1	0.397	0.603	0.302	0.209	0.337	0.151	0.366	0.634	0.154	0.343	0.168	0.336	0.744	0.256	0.326	0.217	0.12	0.337	0.248	0.138	0.413	0.202	0.069	0.443	0.489	0.2	0.261
FBgn0025741	D_suzukii	0.221	0.318	0.29	0.408	5838	0.35	55.4	31.3	0.517	0.483	0.602	0.398	0.192	0.132	0.222	0.12	0.138	0.198	0.594	0.406	1	0.417	0.583	0.302	0.186	0.349	0.163	0.375	0.625	0.147	0.329	0.182	0.343	0.744	0.256	0.326	0.239	0.12	0.315	0.284	0.101	0.413	0.202	0.069	0.443	0.489	0.218	0.248
FBgn0025741	D_takahashii	0.258	0.314	0.296	0.406	5838	0.341	54.6	31.3	0.534	0.466	0.62	0.38	0.154	0.136	0.216	0.154	0.167	0.173	0.565	0.435	1	0.351	0.649	0.287	0.184	0.322	0.207	0.333	0.667	0.203	0.371	0.133	0.294	0.78	0.22	0.375	0.177	0.052	0.396	0.266	0.11	0.44	0.183	0.076	0.427	0.496	0.22	0.25
FBgn0025741	D_yakuba	0.295	0.313	0.306	0.394	5838	0.305	52.6	31.3	0.661	0.339	0.66	0.34	0.225	0.107	0.207	0.13	0.142	0.189	0.662	0.338	1	0.398	0.602	0.322	0.115	0.448	0.115	0.333	0.667	0.165	0.417	0.122	0.295	0.805	0.195	0.341	0.176	0.055	0.429	0.25	0.167	0.463	0.12	0.077	0.438	0.485	0.265	0.187
FBgn0039930	D_melanogaster	nan	0.387	0.387	0.525	507	0.652	50.8	31.7	0.5	0.5	0.625	0.375	0.2	0.2	0	0.4	0.2	0	0	1	1	0.667	0.333	0	0.222	0.444	0.333	0.429	0.571	0.714	0	0	0.286	0.5	0.5	0.1	0.4	0.5	0	0	0.111	0.222	0.667	0.556	0.333	0.111	0	0.227
FBgn0039930	D_elegans	nan	0.526	0.526	0.596	507	NAN	38.3	nan	0	1	0.333	0.667	0	0.333	0	0.222	0.222	0.222	0	1	1	0.875	0.125	0	0.4	0.2	0.4	1	0	0.714	0	0.286	0	0.143	0.857	0	0.75	0.167	0.083	0.2	0.1	0	0.7	0.692	0.154	0.154	0	0.136
FBgn0039930	D_erecta	nan	0.394	0.394	0.531	507	NAN	50.3	nan	1	0	0.375	0.625	0.111	0.111	0	0.444	0.222	0.111	0	1	1	0.5	0.5	0	0.3	0.4	0.3	0.5	0.5	0.25	0.25	0	0.5	0.333	0.667	0.062	0.438	0.375	0.125	0	0.222	0.111	0.667	0.182	0.273	0.545	0	0.2
FBgn0039930	D_mauritiana	nan	0.375	0.375	0.523	507	0.632	46.1	31.6	0	1	0.625	0.375	0.143	0.143	0	0.571	0.143	0	0.167	0.833	1	0.667	0.333	0	0.3	0.4	0.3	0.429	0.571	0.625	0	0	0.375	0.545	0.455	0.1	0.5	0.4	0	0.091	0.091	0.273	0.545	0.6	0.3	0.1	0.045	0.182
FBgn0039930	D_rhopaloa	nan	0.496	0.496	0.564	507	0.765	44.2	31.8	0	1	0.167	0.833	0	0.143	0	0.429	0.286	0.143	0.167	0.833	1	0.833	0.167	0	0.333	0.333	0.333	0.8	0.2	0.375	0.125	0.125	0.375	0.273	0.727	0	0.615	0.385	0	0.1	0	0.3	0.6	0.636	0.273	0.091	0	0.105
FBgn0039930	D_santomea	nan	0.397	0.397	0.54	507	NAN	48.7	nan	0	1	0.429	0.571	0.143	0	0.143	0.429	0.286	0	0	1	1	0.667	0.333	0.167	0.167	0.417	0.25	0.6	0.4	0.8	0	0	0.2	0.5	0.5	0.071	0.429	0.357	0.143	0.111	0.222	0.111	0.556	0.375	0.5	0.125	0	0.231
FBgn0039930	D_sechellia	nan	0.376	0.376	0.517	507	0.613	45.7	31.6	0	1	0.75	0.25	0.143	0.143	0	0.571	0.143	0	0.167	0.833	1	0.667	0.333	0	0.3	0.4	0.3	0.429	0.571	0.714	0	0	0.286	0.636	0.364	0.1	0.5	0.4	0	0.182	0.091	0.273	0.455	0.6	0.3	0.1	0.045	0.182
FBgn0039930	D_simulans	nan	0.377	0.377	0.519	507	0.613	49.6	31.6	0	1	0.75	0.25	0.286	0.143	0	0.429	0.143	0	0.167	0.833	1	0.667	0.333	0	0.3	0.4	0.3	0.429	0.571	0.714	0	0	0.286	0.545	0.455	0.091	0.455	0.364	0.091	0.091	0.091	0.273	0.545	0.6	0.3	0.1	0.045	0.182
FBgn0039930	D_subpulchrella	nan	0.545	0.545	0.582	507	0.782	43.1	31.8	0	1	0.714	0.286	0	0.333	0.167	0.333	0.167	0	0.333	0.667	1	0.833	0.167	0	0.5	0	0.5	0.75	0.25	0.727	0.091	0	0.182	0.3	0.7	0.077	0.615	0.308	0	0.3	0.1	0	0.6	0.556	0.333	0.111	0	0.045
FBgn0039930	D_suzukii	nan	0.531	0.531	0.566	507	NAN	44	nan	0	1	0.667	0.333	0	0.5	0.167	0.167	0.167	0	0.333	0.667	1	0.667	0.333	0	0.4	0.2	0.4	0.857	0.143	0.7	0.1	0.1	0.1	0.2	0.8	0.071	0.571	0.214	0.143	0.4	0	0.1	0.5	0.556	0.222	0.222	0	0.048
FBgn0039930	D_takahashii	nan	0.552	0.552	0.596	507	NAN	38.2	nan	0	1	0.333	0.667	0	0.429	0	0.286	0.286	0	0.167	0.833	1	0.667	0.333	0	0.5	0.1	0.4	0.75	0.25	0.8	0	0.2	0	0.5	0.5	0	0.727	0.273	0	0.214	0.071	0.143	0.571	0.778	0.111	0.111	0	0
FBgn0039930	D_yakuba	nan	0.406	0.406	0.542	507	NAN	49.4	nan	0	1	0.429	0.571	0.143	0	0.143	0.429	0.286	0	0	1	1	0.667	0.333	0.167	0.167	0.333	0.333	0.6	0.4	0.8	0	0	0.2	0.5	0.5	0.071	0.429	0.357	0.143	0.111	0.222	0.111	0.556	0.429	0.429	0.143	0.037	0.222
FBgn0039929	D_melanogaster	nan	0.405	0.405	0.49	840	0.513	61	31.5	0.333	0.667	0.667	0.333	0.118	0.118	0.118	0.118	0.412	0.118	0.412	0.588	1	0.625	0.375	0.2	0.333	0.2	0.267	0.448	0.552	0.312	0.25	0.312	0.125	0.5	0.5	0.294	0.294	0.059	0.353	0.412	0.176	0.059	0.353	0.417	0.25	0.333	0.133	0.1
FBgn0039929	D_erecta	nan	0.411	0.411	0.505	834	0.539	59.3	31.5	0.667	0.333	0.588	0.412	0.067	0.133	0.067	0.2	0.467	0.067	0.4	0.6	1	0.375	0.625	0.154	0.077	0.385	0.385	0.5	0.5	0.412	0.176	0.235	0.176	0.571	0.429	0.294	0.353	0.118	0.235	0.222	0.167	0.278	0.333	0.364	0.273	0.364	0.111	0.037
FBgn0039929	D_mauritiana	nan	0.395	0.395	0.482	834	0.511	60.6	31.5	0.2	0.8	0.429	0.571	0.071	0.143	0.143	0.071	0.429	0.143	0.353	0.647	1	0.545	0.455	0.235	0.235	0.235	0.294	0.469	0.531	0.333	0.4	0.267	0	0.5	0.5	0.133	0.467	0.067	0.333	0.389	0.167	0.111	0.333	0.417	0.25	0.333	0.194	0.097
FBgn0039929	D_sechellia	nan	0.396	0.396	0.483	834	0.507	61	31.5	0.25	0.75	0.429	0.571	0.067	0.133	0.2	0.067	0.4	0.133	0.353	0.647	1	0.636	0.364	0.188	0.25	0.25	0.312	0.469	0.531	0.333	0.4	0.267	0	0.5	0.5	0.188	0.375	0.062	0.375	0.368	0.158	0.105	0.368	0.417	0.25	0.333	0.167	0.1
FBgn0039929	D_simulans	nan	0.396	0.396	0.48	834	0.506	60.9	31.5	0.333	0.667	0.429	0.571	0.067	0.133	0.2	0.067	0.4	0.133	0.353	0.647	1	0.545	0.455	0.188	0.25	0.25	0.312	0.469	0.531	0.333	0.4	0.267	0	0.5	0.5	0.125	0.438	0.062	0.375	0.353	0.176	0.118	0.353	0.455	0.182	0.364	0.167	0.133
FBgn0010217	D_melanogaster	0.252	0.391	0.357	0.495	1536	NAN	46	nan	nan	nan	0.71	0.29	0.318	0.182	0.364	0.091	0.045	0	0.429	0.571	1	0.6	0.4	0.28	0.12	0.36	0.24	0.56	0.44	0.433	0.133	0	0.433	0.294	0.706	0.129	0.306	0.048	0.516	0.444	0.133	0.311	0.111	0.289	0.105	0.605	0.065	0.37
FBgn0010217	D_erecta	0.252	0.39	0.359	0.495	1536	NAN	44.5	nan	nan	nan	0.677	0.323	0.364	0.227	0.273	0.091	0.045	0	0.476	0.524	1	0.667	0.333	0.333	0.083	0.333	0.25	0.6	0.4	0.367	0.1	0	0.533	0.176	0.824	0.081	0.242	0.097	0.581	0.467	0.111	0.311	0.111	0.237	0.132	0.632	0.043	0.348
FBgn0010217	D_mauritiana	0.249	0.386	0.354	0.495	1536	NAN	46	nan	nan	nan	0.677	0.323	0.273	0.136	0.409	0.136	0.045	0	0.429	0.571	1	0.6	0.4	0.32	0.12	0.32	0.24	0.56	0.44	0.433	0.133	0	0.433	0.176	0.824	0.113	0.274	0.048	0.565	0.422	0.156	0.311	0.111	0.237	0.105	0.658	0.087	0.348
FBgn0010217	D_rhopaloa	0.256	0.318	0.291	0.512	1530	NAN	44.8	nan	nan	nan	0.552	0.448	0.364	0.227	0.091	0.318	0	0	0.476	0.524	1	0.667	0.333	0.208	0.083	0.333	0.375	0.52	0.48	0.241	0.207	0.069	0.483	0.188	0.812	0.051	0.373	0.051	0.525	0.261	0.109	0.283	0.348	0.211	0	0.789	0.022	0.413
FBgn0010217	D_santomea	0.29	0.391	0.37	0.499	1536	NAN	44.5	nan	nan	nan	0.677	0.323	0.304	0.217	0.217	0.217	0.043	0	0.429	0.571	1	0.667	0.333	0.25	0.167	0.375	0.208	0.52	0.48	0.419	0.065	0	0.516	0.176	0.824	0.082	0.246	0.082	0.59	0.422	0.111	0.311	0.156	0.342	0.105	0.553	0.087	0.391
FBgn0010217	D_sechellia	0.252	0.392	0.358	0.493	1536	NAN	46.4	nan	nan	nan	0.677	0.323	0.318	0.182	0.364	0.091	0.045	0	0.429	0.571	1	0.6	0.4	0.32	0.12	0.32	0.24	0.56	0.44	0.4	0.167	0	0.433	0.176	0.824	0.113	0.258	0.048	0.581	0.422	0.156	0.311	0.111	0.237	0.105	0.658	0.087	0.348
FBgn0010217	D_simulans	0.257	0.386	0.356	0.495	1536	NAN	46.3	nan	nan	nan	0.677	0.323	0.318	0.182	0.364	0.091	0.045	0	0.429	0.571	1	0.6	0.4	0.32	0.12	0.32	0.24	0.56	0.44	0.433	0.133	0	0.433	0.176	0.824	0.113	0.274	0.048	0.565	0.422	0.156	0.311	0.111	0.237	0.105	0.658	0.109	0.326
FBgn0010217	D_subpulchrella	0.281	0.349	0.321	0.517	1530	NAN	44.9	nan	nan	nan	0.633	0.367	0.286	0.143	0.238	0.333	0	0	0.3	0.7	1	0.667	0.333	0.292	0.042	0.417	0.25	0.64	0.36	0.414	0.069	0	0.517	0.25	0.75	0.067	0.367	0.067	0.5	0.348	0.13	0.261	0.261	0.316	0	0.684	0.043	0.413
FBgn0010217	D_suzukii	0.277	0.353	0.321	0.522	1530	NAN	45.3	nan	nan	nan	0.633	0.367	0.286	0.143	0.286	0.286	0	0	0.3	0.7	1	0.667	0.333	0.292	0.083	0.417	0.208	0.64	0.36	0.448	0.069	0	0.483	0.25	0.75	0.05	0.367	0.083	0.5	0.326	0.13	0.261	0.283	0.368	0	0.632	0.043	0.391
FBgn0010217	D_takahashii	0.395	0.341	0.361	0.541	1530	NAN	41.8	nan	nan	nan	0.567	0.433	0.3	0.1	0.15	0.45	0	0	0.333	0.667	1	0.867	0.133	0.208	0.125	0.292	0.375	0.72	0.28	0.448	0.034	0.034	0.483	0.125	0.875	0.066	0.377	0.098	0.459	0.37	0.065	0.304	0.261	0.342	0	0.658	0.022	0.304
FBgn0010217	D_yakuba	0.291	0.392	0.37	0.499	1536	NAN	45.7	nan	nan	nan	0.645	0.355	0.318	0.182	0.227	0.227	0.045	0	0.429	0.571	1	0.667	0.333	0.25	0.167	0.375	0.208	0.52	0.48	0.406	0.062	0.031	0.5	0.176	0.824	0.082	0.246	0.082	0.59	0.422	0.111	0.311	0.156	0.316	0.105	0.579	0.087	0.391
FBgn0264607	D_melanogaster	0.322	0.302	0.317	0.415	1596	0.317	55.6	31.3	0.615	0.385	0.633	0.367	0.161	0.194	0.29	0.065	0.097	0.194	0.542	0.458	1	0.348	0.652	0.211	0.211	0.368	0.211	0.238	0.762	0.281	0.188	0.156	0.375	0.909	0.091	0.4	0.2	0.067	0.333	0.345	0.034	0.483	0.138	0.108	0.541	0.351	0.179	0.128
FBgn0264607	D_elegans	0.258	0.275	0.264	0.429	1596	0.362	55.1	31.4	0.5	0.5	0.71	0.29	0.129	0.194	0.29	0.097	0.129	0.161	0.5	0.5	1	0.5	0.5	0.211	0.158	0.579	0.053	0.357	0.643	0.312	0.188	0.188	0.312	0.773	0.227	0.511	0.2	0.044	0.244	0.345	0.034	0.448	0.172	0.128	0.487	0.385	0.128	0.205
FBgn0264607	D_erecta	0.282	0.288	0.284	0.414	1596	0.313	54.8	31.3	0.643	0.357	0.613	0.387	0.097	0.226	0.29	0.097	0.097	0.194	0.583	0.417	1	0.364	0.636	0.211	0.211	0.421	0.158	0.214	0.786	0.273	0.212	0.152	0.364	0.909	0.091	0.467	0.2	0.044	0.289	0.345	0	0.483	0.172	0.108	0.541	0.351	0.179	0.179
FBgn0264607	D_mauritiana	0.301	0.288	0.297	0.411	1596	0.306	54.8	31.3	0.615	0.385	0.7	0.3	0.161	0.194	0.29	0.065	0.097	0.194	0.565	0.435	1	0.348	0.652	0.211	0.263	0.316	0.211	0.238	0.762	0.281	0.188	0.188	0.344	0.909	0.091	0.444	0.178	0.022	0.356	0.31	0	0.483	0.207	0.081	0.541	0.378	0.179	0.128
FBgn0264607	D_rhopaloa	0.254	0.249	0.253	0.419	1596	0.338	53.9	31.3	0.571	0.429	0.71	0.29	0.156	0.281	0.219	0.062	0.125	0.156	0.583	0.417	1	0.364	0.636	0.167	0.111	0.667	0.056	0.31	0.69	0.281	0.188	0.219	0.312	0.773	0.227	0.444	0.178	0.067	0.311	0.345	0.034	0.448	0.172	0.053	0.474	0.474	0.179	0.231
FBgn0264607	D_santomea	0.291	0.283	0.288	0.413	1596	0.312	55.3	31.3	0.786	0.214	0.677	0.323	0.161	0.194	0.29	0.065	0.129	0.161	0.625	0.375	1	0.304	0.696	0.158	0.211	0.368	0.263	0.214	0.786	0.212	0.242	0.182	0.364	0.818	0.182	0.467	0.2	0.044	0.289	0.345	0.034	0.483	0.138	0.111	0.556	0.333	0.205	0.128
FBgn0264607	D_sechellia	0.301	0.286	0.297	0.409	1596	0.298	54.4	31.3	0.615	0.385	0.7	0.3	0.161	0.194	0.29	0.065	0.097	0.194	0.565	0.435	1	0.304	0.696	0.211	0.211	0.368	0.211	0.214	0.786	0.281	0.188	0.188	0.344	0.909	0.091	0.444	0.178	0.022	0.356	0.31	0	0.483	0.207	0.081	0.541	0.378	0.179	0.128
FBgn0264607	D_simulans	0.3	0.288	0.296	0.411	1596	0.306	55.1	31.3	0.615	0.385	0.7	0.3	0.161	0.194	0.29	0.065	0.097	0.194	0.565	0.435	1	0.348	0.652	0.211	0.211	0.316	0.263	0.238	0.762	0.281	0.188	0.188	0.344	0.909	0.091	0.444	0.178	0.022	0.356	0.31	0	0.483	0.207	0.081	0.541	0.378	0.179	0.128
FBgn0264607	D_subpulchrella	0.285	0.253	0.274	0.42	1596	0.338	53.8	31.3	0.429	0.571	0.613	0.387	0.226	0.226	0.194	0.065	0.097	0.194	0.625	0.375	1	0.304	0.696	0.105	0.053	0.632	0.211	0.381	0.619	0.375	0.219	0.125	0.281	0.818	0.182	0.4	0.2	0.067	0.333	0.345	0.034	0.483	0.138	0.132	0.5	0.368	0.205	0.179
FBgn0264607	D_suzukii	0.28	0.25	0.269	0.418	1596	0.333	53.6	31.3	0.5	0.5	0.613	0.387	0.226	0.226	0.194	0.065	0.097	0.194	0.625	0.375	1	0.304	0.696	0.105	0.053	0.632	0.211	0.381	0.619	0.344	0.281	0.094	0.281	0.818	0.182	0.4	0.2	0.067	0.333	0.345	0.034	0.483	0.138	0.105	0.5	0.395	0.231	0.154
FBgn0264607	D_takahashii	0.281	0.264	0.275	0.425	1596	0.354	55.2	31.4	0.5	0.5	0.645	0.355	0.258	0.194	0.226	0.032	0.129	0.161	0.625	0.375	1	0.348	0.652	0.158	0.105	0.632	0.105	0.381	0.619	0.281	0.219	0.156	0.344	0.818	0.182	0.378	0.222	0.044	0.356	0.345	0.034	0.414	0.207	0.158	0.5	0.342	0.154	0.205
FBgn0264607	D_yakuba	0.293	0.284	0.29	0.413	1596	0.31	55.4	31.3	0.786	0.214	0.677	0.323	0.161	0.194	0.29	0.065	0.129	0.161	0.625	0.375	1	0.304	0.696	0.263	0.158	0.368	0.211	0.214	0.786	0.273	0.242	0.152	0.333	0.818	0.182	0.467	0.2	0.044	0.289	0.345	0.034	0.483	0.138	0.111	0.556	0.333	0.205	0.128
FBgn0087002	D_melanogaster	0.259	0.31	0.299	0.381	10056	0.336	54.2	31.3	0.529	0.471	0.62	0.38	0.225	0.111	0.164	0.148	0.144	0.208	0.652	0.348	1	0.439	0.561	0.218	0.205	0.436	0.141	0.393	0.607	0.167	0.405	0.095	0.333	0.689	0.311	0.332	0.207	0.088	0.373	0.238	0.07	0.43	0.262	0.137	0.299	0.565	0.312	0.153
FBgn0087002	D_elegans	0.212	0.317	0.29	0.4	10056	0.367	54.5	31.4	0.324	0.676	0.635	0.365	0.199	0.101	0.196	0.185	0.149	0.17	0.682	0.318	1	0.469	0.531	0.238	0.131	0.476	0.155	0.444	0.556	0.177	0.348	0.149	0.326	0.564	0.436	0.303	0.202	0.123	0.373	0.27	0.06	0.405	0.265	0.168	0.276	0.556	0.22	0.195
FBgn0087002	D_erecta	0.227	0.32	0.298	0.384	10056	0.339	54.6	31.3	0.545	0.455	0.635	0.365	0.225	0.091	0.185	0.144	0.138	0.218	0.674	0.326	1	0.453	0.547	0.247	0.182	0.416	0.156	0.407	0.593	0.174	0.378	0.122	0.326	0.667	0.333	0.246	0.199	0.123	0.431	0.266	0.07	0.402	0.262	0.125	0.326	0.549	0.275	0.18
FBgn0087002	D_mauritiana	0.256	0.314	0.298	0.384	10056	0.338	54.8	31.3	0.515	0.485	0.605	0.395	0.222	0.102	0.157	0.164	0.14	0.215	0.645	0.355	1	0.419	0.581	0.253	0.203	0.405	0.139	0.379	0.621	0.14	0.368	0.111	0.38	0.69	0.31	0.321	0.19	0.109	0.38	0.252	0.098	0.416	0.234	0.137	0.306	0.557	0.295	0.166
FBgn0087002	D_santomea	0.206	0.315	0.289	0.383	10056	0.338	54.3	31.3	0.419	0.581	0.649	0.351	0.215	0.094	0.205	0.138	0.158	0.189	0.674	0.326	1	0.418	0.582	0.215	0.19	0.43	0.165	0.393	0.607	0.172	0.373	0.124	0.331	0.659	0.341	0.292	0.182	0.081	0.445	0.256	0.073	0.406	0.265	0.118	0.297	0.586	0.296	0.174
FBgn0087002	D_sechellia	0.246	0.311	0.292	0.383	10056	0.337	54.7	31.3	0.515	0.485	0.609	0.391	0.224	0.102	0.16	0.16	0.139	0.214	0.652	0.348	1	0.424	0.576	0.247	0.208	0.429	0.117	0.384	0.616	0.147	0.359	0.106	0.388	0.704	0.296	0.317	0.193	0.11	0.381	0.262	0.089	0.421	0.229	0.134	0.317	0.549	0.294	0.162
FBgn0087002	D_simulans	0.247	0.314	0.295	0.385	10056	0.34	54.7	31.3	0.485	0.515	0.605	0.395	0.226	0.099	0.154	0.168	0.137	0.216	0.645	0.355	1	0.427	0.573	0.253	0.203	0.418	0.127	0.389	0.611	0.16	0.355	0.107	0.379	0.696	0.304	0.318	0.191	0.109	0.382	0.247	0.088	0.423	0.242	0.137	0.307	0.556	0.291	0.162
FBgn0087002	D_subpulchrella	0.232	0.32	0.3	0.412	10056	0.393	56.5	31.4	0.469	0.531	0.611	0.389	0.158	0.117	0.165	0.192	0.179	0.189	0.708	0.292	1	0.44	0.56	0.267	0.178	0.411	0.144	0.513	0.487	0.205	0.351	0.151	0.292	0.545	0.455	0.32	0.204	0.151	0.324	0.286	0.07	0.394	0.249	0.209	0.28	0.511	0.179	0.224
FBgn0087002	D_suzukii	0.241	0.321	0.302	0.411	10056	0.392	56.8	31.4	0.469	0.531	0.593	0.407	0.168	0.116	0.154	0.182	0.178	0.202	0.7	0.3	1	0.445	0.555	0.272	0.174	0.402	0.152	0.497	0.503	0.219	0.339	0.153	0.29	0.574	0.426	0.304	0.229	0.154	0.313	0.286	0.095	0.386	0.233	0.197	0.272	0.531	0.182	0.21
FBgn0087002	D_yakuba	0.198	0.311	0.284	0.382	10056	0.337	54.2	31.3	0.419	0.581	0.668	0.332	0.212	0.098	0.202	0.141	0.155	0.192	0.672	0.328	1	0.427	0.573	0.212	0.188	0.438	0.163	0.397	0.603	0.192	0.36	0.128	0.32	0.671	0.329	0.311	0.175	0.087	0.427	0.268	0.077	0.395	0.259	0.124	0.301	0.575	0.301	0.175
FBgn0024913	D_melanogaster	0.289	0.36	0.332	0.41	2841	0.356	56.6	31.4	0.375	0.625	0.705	0.295	0.184	0.103	0.138	0.115	0.241	0.218	0.622	0.378	1	0.37	0.63	0.289	0.079	0.368	0.263	0.303	0.697	0.174	0.37	0.13	0.326	0.667	0.333	0.282	0.231	0.205	0.282	0.246	0.088	0.439	0.228	0.172	0.431	0.397	0.246	0.217
FBgn0024913	D_elegans	0.213	0.401	0.357	0.442	2820	0.441	58.5	31.4	0.219	0.781	0.604	0.396	0.109	0.13	0.13	0.109	0.304	0.217	0.564	0.436	1	0.379	0.621	0.333	0.119	0.357	0.19	0.368	0.632	0.14	0.349	0.186	0.326	0.55	0.45	0.368	0.263	0.158	0.211	0.241	0.093	0.352	0.315	0.339	0.286	0.375	0.11	0.247
FBgn0024913	D_erecta	0.255	0.373	0.331	0.416	2841	0.38	56.7	31.4	0.281	0.719	0.587	0.413	0.149	0.106	0.17	0.106	0.234	0.234	0.6	0.4	1	0.451	0.549	0.294	0.088	0.324	0.294	0.333	0.667	0.122	0.449	0.082	0.347	0.682	0.318	0.278	0.194	0.194	0.333	0.241	0.074	0.444	0.241	0.169	0.373	0.458	0.191	0.235
FBgn0024913	D_mauritiana	0.281	0.353	0.32	0.414	2829	0.367	57	31.4	0.323	0.677	0.714	0.286	0.18	0.112	0.146	0.112	0.258	0.191	0.611	0.389	1	0.333	0.667	0.235	0.147	0.382	0.235	0.375	0.625	0.208	0.354	0.125	0.312	0.628	0.372	0.275	0.25	0.175	0.3	0.214	0.089	0.446	0.25	0.155	0.397	0.448	0.229	0.2
FBgn0024913	D_rhopaloa	0.233	0.391	0.351	0.434	2835	0.408	58.5	31.4	0.281	0.719	0.587	0.413	0.136	0.136	0.148	0.111	0.247	0.222	0.6	0.4	1	0.311	0.689	0.244	0.22	0.317	0.22	0.323	0.677	0.1	0.425	0.2	0.275	0.667	0.333	0.311	0.2	0.311	0.178	0.167	0.056	0.37	0.407	0.281	0.281	0.439	0.141	0.183
FBgn0024913	D_santomea	0.287	0.356	0.329	0.41	2832	0.366	56.2	31.4	0.25	0.75	0.651	0.349	0.116	0.137	0.158	0.095	0.242	0.253	0.658	0.342	1	0.391	0.609	0.278	0.139	0.389	0.194	0.373	0.627	0.137	0.431	0.098	0.333	0.7	0.3	0.289	0.263	0.184	0.263	0.278	0.093	0.407	0.222	0.15	0.383	0.467	0.296	0.155
FBgn0024913	D_sechellia	0.259	0.356	0.322	0.413	2829	0.369	56.8	31.4	0.323	0.677	0.698	0.302	0.18	0.124	0.146	0.101	0.258	0.191	0.622	0.378	1	0.333	0.667	0.273	0.091	0.394	0.242	0.365	0.635	0.196	0.37	0.109	0.326	0.591	0.409	0.275	0.25	0.2	0.275	0.214	0.089	0.446	0.25	0.169	0.407	0.424	0.243	0.2
FBgn0024913	D_simulans	0.282	0.355	0.321	0.414	2829	0.37	57	31.4	0.323	0.677	0.698	0.302	0.191	0.124	0.146	0.101	0.247	0.191	0.595	0.405	1	0.342	0.658	0.273	0.091	0.394	0.242	0.371	0.629	0.213	0.362	0.106	0.319	0.605	0.395	0.275	0.25	0.2	0.275	0.218	0.091	0.436	0.255	0.153	0.407	0.441	0.243	0.2
FBgn0024913	D_subpulchrella	0.253	0.398	0.367	0.43	2802	0.408	58.2	31.4	0.219	0.781	0.614	0.386	0.101	0.135	0.191	0.067	0.27	0.236	0.674	0.326	1	0.441	0.559	0.27	0.135	0.324	0.27	0.311	0.689	0.17	0.404	0.191	0.234	0.581	0.419	0.289	0.184	0.237	0.289	0.26	0.1	0.28	0.36	0.175	0.404	0.421	0.203	0.159
FBgn0024913	D_suzukii	0.253	0.398	0.366	0.428	2802	0.407	58.1	31.4	0.156	0.844	0.595	0.405	0.118	0.129	0.204	0.075	0.247	0.226	0.674	0.326	1	0.423	0.577	0.257	0.114	0.343	0.286	0.333	0.667	0.174	0.435	0.174	0.217	0.568	0.432	0.297	0.189	0.216	0.297	0.286	0.102	0.265	0.347	0.14	0.404	0.456	0.174	0.174
FBgn0024913	D_yakuba	0.29	0.355	0.329	0.409	2832	0.365	56	31.4	0.25	0.75	0.643	0.357	0.117	0.128	0.16	0.106	0.234	0.255	0.676	0.324	1	0.377	0.623	0.278	0.139	0.389	0.194	0.388	0.612	0.135	0.423	0.096	0.346	0.707	0.293	0.297	0.27	0.189	0.243	0.264	0.094	0.415	0.226	0.133	0.4	0.467	0.286	0.157
FBgn0039928	D_melanogaster	0.319	0.306	0.311	0.371	2940	0.304	53.4	31.3	0.615	0.385	0.603	0.397	0.284	0.116	0.211	0.126	0.137	0.126	0.667	0.333	1	0.395	0.605	0.175	0.2	0.375	0.25	0.258	0.742	0.137	0.373	0.098	0.392	0.8	0.2	0.351	0.189	0.135	0.324	0.3	0.125	0.4	0.175	0.134	0.22	0.646	0.301	0.145
FBgn0039928	D_elegans	0.238	0.279	0.266	0.394	2928	0.352	53.1	31.4	0.522	0.478	0.54	0.46	0.239	0.109	0.228	0.12	0.152	0.152	0.667	0.333	1	0.435	0.565	0.25	0.278	0.333	0.139	0.361	0.639	0.182	0.382	0.036	0.4	0.857	0.143	0.319	0.17	0.064	0.447	0.333	0.044	0.356	0.267	0.138	0.312	0.55	0.184	0.356
FBgn0039928	D_erecta	0.265	0.282	0.276	0.374	2934	0.305	52.5	31.3	0.52	0.48	0.6	0.4	0.305	0.053	0.221	0.126	0.168	0.126	0.739	0.261	1	0.392	0.608	0.282	0.205	0.359	0.154	0.333	0.667	0.158	0.386	0.088	0.368	0.767	0.233	0.25	0.15	0.225	0.375	0.324	0.081	0.459	0.135	0.127	0.203	0.671	0.287	0.23
FBgn0039928	D_mauritiana	0.31	0.31	0.31	0.372	2928	0.313	53.8	31.3	0.64	0.36	0.593	0.407	0.271	0.104	0.219	0.135	0.125	0.146	0.68	0.32	1	0.365	0.635	0.184	0.211	0.368	0.237	0.308	0.692	0.118	0.314	0.098	0.471	0.781	0.219	0.333	0.167	0.139	0.361	0.293	0.122	0.39	0.195	0.146	0.22	0.634	0.3	0.189
FBgn0039928	D_santomea	0.265	0.298	0.286	0.376	2934	0.314	54.2	31.3	0.48	0.52	0.7	0.3	0.265	0.112	0.194	0.143	0.122	0.163	0.692	0.308	1	0.351	0.649	0.222	0.222	0.333	0.222	0.333	0.667	0.2	0.345	0.109	0.345	0.677	0.323	0.289	0.132	0.158	0.421	0.333	0.205	0.333	0.128	0.077	0.244	0.679	0.279	0.221
FBgn0039928	D_sechellia	0.307	0.309	0.308	0.372	2928	0.312	54	31.3	0.64	0.36	0.593	0.407	0.268	0.103	0.216	0.134	0.124	0.155	0.68	0.32	1	0.365	0.635	0.184	0.211	0.368	0.237	0.308	0.692	0.137	0.314	0.098	0.451	0.75	0.25	0.333	0.167	0.139	0.361	0.293	0.122	0.39	0.195	0.125	0.237	0.637	0.289	0.211
FBgn0039928	D_simulans	0.31	0.308	0.309	0.372	2928	0.314	53.6	31.3	0.64	0.36	0.576	0.424	0.278	0.103	0.216	0.134	0.124	0.144	0.68	0.32	1	0.365	0.635	0.184	0.211	0.368	0.237	0.323	0.677	0.137	0.314	0.098	0.451	0.75	0.25	0.371	0.171	0.114	0.343	0.293	0.122	0.39	0.195	0.136	0.222	0.642	0.289	0.211
FBgn0039928	D_subpulchrella	0.257	0.282	0.273	0.382	2934	0.317	52.7	31.3	0.565	0.435	0.588	0.412	0.267	0.078	0.222	0.133	0.156	0.144	0.679	0.321	1	0.369	0.631	0.324	0.162	0.405	0.108	0.344	0.656	0.125	0.339	0.143	0.393	0.759	0.241	0.34	0.128	0.021	0.511	0.2	0.175	0.4	0.225	0.165	0.367	0.468	0.25	0.273
FBgn0039928	D_suzukii	0.248	0.28	0.269	0.382	2934	0.317	52.2	31.3	0.565	0.435	0.544	0.456	0.258	0.09	0.213	0.157	0.146	0.135	0.679	0.321	1	0.364	0.636	0.263	0.211	0.421	0.105	0.344	0.656	0.111	0.37	0.111	0.407	0.724	0.276	0.34	0.106	0	0.553	0.25	0.125	0.375	0.25	0.167	0.333	0.5	0.25	0.261
FBgn0039928	D_takahashii	0.259	0.269	0.265	0.383	2934	0.313	53.2	31.3	0.542	0.458	0.618	0.382	0.244	0.122	0.178	0.156	0.133	0.167	0.724	0.276	1	0.368	0.632	0.243	0.216	0.378	0.162	0.317	0.683	0.164	0.393	0.098	0.344	0.852	0.148	0.326	0.152	0.065	0.457	0.275	0.075	0.425	0.225	0.154	0.321	0.526	0.247	0.247
FBgn0039928	D_yakuba	0.263	0.287	0.28	0.376	2934	0.315	54.5	31.3	0.48	0.52	0.695	0.305	0.278	0.093	0.206	0.134	0.124	0.165	0.654	0.346	1	0.356	0.644	0.222	0.222	0.333	0.222	0.333	0.667	0.2	0.364	0.091	0.345	0.677	0.323	0.289	0.132	0.158	0.421	0.359	0.205	0.308	0.128	0.089	0.228	0.684	0.258	0.236
FBgn0013749	D_melanogaster	0.297	0.322	0.321	0.422	543	0.363	54.7	31.4	1	0	0.545	0.455	0.4	0	0.2	0.2	0	0.2	0.5	0.5	1	0.444	0.556	0	0.667	0.333	0	0.273	0.727	0.333	0.333	0.133	0.2	0.714	0.286	0.091	0.182	0.091	0.636	0.333	0.083	0.333	0.25	0	0.545	0.455	0.08	0.28
FBgn0013749	D_elegans	0.245	0.25	0.248	0.407	543	0.327	48.7	31.3	1	0	0.545	0.455	0.25	0	0.5	0	0	0.25	0.6	0.4	1	0.6	0.4	0	0.333	0.667	0	0.167	0.833	0.214	0.286	0.143	0.357	0.571	0.429	0.167	0.167	0	0.667	0.333	0	0.583	0.083	0.273	0.273	0.455	0.16	0.2
FBgn0013749	D_erecta	0.282	0.289	0.289	0.403	543	0.31	51.3	31.3	1	0	0.727	0.273	0.4	0	0.2	0.2	0	0.2	0.6	0.4	1	0.444	0.556	0	0.667	0.333	0	0.273	0.727	0.4	0.267	0.133	0.2	0.714	0.286	0.182	0.091	0.091	0.636	0.417	0	0.417	0.167	0	0.417	0.583	0.08	0.24
FBgn0013749	D_mauritiana	0.306	0.312	0.311	0.413	543	0.333	55	31.3	0.5	0.5	0.636	0.364	0.4	0	0.2	0.2	0	0.2	0.4	0.6	1	0.444	0.556	0	0.667	0.333	0	0.182	0.818	0.333	0.333	0.133	0.2	0.714	0.286	0.091	0.182	0.091	0.636	0.25	0	0.5	0.25	0	0.545	0.455	0.12	0.24
FBgn0013749	D_rhopaloa	0.265	0.263	0.264	0.413	543	0.333	54.2	31.3	1	0	0.818	0.182	0.25	0	0.25	0.25	0	0.25	0.6	0.4	1	0.5	0.5	0	0	0.667	0.333	0.167	0.833	0.214	0.429	0.071	0.286	0.571	0.429	0.083	0.167	0	0.75	0.25	0.083	0.5	0.167	0.273	0.364	0.364	0.04	0.28
FBgn0013749	D_santomea	0.276	0.292	0.29	0.403	543	0.31	48	31.3	1	0	0.727	0.273	0.6	0	0	0.2	0	0.2	0.6	0.4	1	0.444	0.556	0	0	0.667	0.333	0.273	0.727	0.4	0.267	0.133	0.2	0.429	0.571	0.182	0.091	0.182	0.545	0.417	0	0.417	0.167	0	0.5	0.5	0.24	0.08
FBgn0013749	D_sechellia	0.307	0.313	0.313	0.413	543	0.333	54.5	31.3	0.5	0.5	0.636	0.364	0.4	0	0.2	0.2	0	0.2	0.4	0.6	1	0.444	0.556	0	0.667	0.333	0	0.182	0.818	0.333	0.333	0.133	0.2	0.714	0.286	0.091	0.182	0.091	0.636	0.25	0	0.5	0.25	0	0.545	0.455	0.12	0.24
FBgn0013749	D_simulans	0.314	0.311	0.311	0.414	543	0.339	54.4	31.3	0.5	0.5	0.636	0.364	0.4	0	0.2	0.2	0	0.2	0.4	0.6	1	0.444	0.556	0	0.667	0.333	0	0.182	0.818	0.333	0.333	0.133	0.2	0.714	0.286	0.091	0.182	0.091	0.636	0.167	0	0.5	0.333	0	0.545	0.455	0.12	0.24
FBgn0013749	D_subpulchrella	0.29	0.251	0.268	0.427	543	0.386	61	31.4	1	0	0.727	0.273	0.25	0	0.25	0.25	0.25	0	0.6	0.4	1	0.6	0.4	0	0.333	0.333	0.333	0.25	0.75	0.357	0.214	0.143	0.286	0.714	0.286	0.083	0.167	0.083	0.667	0.25	0.083	0.417	0.25	0.273	0.273	0.455	0.12	0.28
FBgn0013749	D_suzukii	0.271	0.258	0.264	0.418	543	0.345	61	31.3	1	0	0.727	0.273	0.25	0	0.25	0.25	0.25	0	0.7	0.3	1	0.6	0.4	0	0.333	0.333	0.333	0.167	0.833	0.357	0.286	0.071	0.286	0.857	0.143	0.083	0.167	0.083	0.667	0.167	0.167	0.417	0.25	0.182	0.273	0.545	0.08	0.24
FBgn0013749	D_takahashii	0.251	0.255	0.253	0.416	543	0.335	53.7	31.3	1	0	0.818	0.182	0.25	0	0.25	0.25	0.25	0	0.6	0.4	1	0.6	0.4	0	0.333	0.667	0	0.182	0.818	0.357	0.357	0.071	0.214	0.571	0.429	0.083	0.167	0.083	0.667	0.167	0.083	0.5	0.25	0.091	0.364	0.545	0.04	0.24
FBgn0013749	D_yakuba	0.271	0.289	0.287	0.405	543	0.304	53	31.3	1	0	0.727	0.273	0.5	0	0	0.25	0	0.25	0.6	0.4	1	0.333	0.667	0.25	0	0.5	0.25	0.273	0.727	0.4	0.267	0.133	0.2	0.429	0.571	0.182	0.091	0.182	0.545	0.417	0	0.417	0.167	0	0.5	0.5	0.24	0.08
FBgn0039927	D_melanogaster	0.316	0.365	0.334	0.375	2733	0.295	53.3	31.3	0.412	0.588	0.667	0.333	0.203	0.145	0.217	0.174	0.101	0.159	0.848	0.152	1	0.236	0.764	0.069	0.276	0.345	0.31	0.32	0.68	0.151	0.415	0.151	0.283	0.83	0.17	0.451	0.157	0.118	0.275	0.326	0.022	0.457	0.196	0.141	0.5	0.359	0.205	0.218
FBgn0039927	D_elegans	0.255	0.211	0.252	0.387	2733	0.329	52.7	31.3	0.188	0.812	0.609	0.391	0.213	0.066	0.328	0.18	0.082	0.131	0.781	0.219	1	0.386	0.614	0.258	0.097	0.355	0.29	0.312	0.688	0.269	0.385	0.135	0.212	0.854	0.146	0.216	0.216	0.196	0.373	0.255	0.021	0.489	0.234	0.09	0.487	0.423	0.208	0.26
FBgn0039927	D_erecta	0.29	0.293	0.291	0.373	2733	0.29	53.5	31.3	0.375	0.625	0.696	0.304	0.246	0.123	0.277	0.123	0.123	0.108	0.824	0.176	1	0.232	0.768	0.138	0.241	0.379	0.241	0.28	0.72	0.127	0.436	0.127	0.309	0.833	0.167	0.373	0.176	0.157	0.294	0.292	0.021	0.458	0.229	0.089	0.532	0.38	0.218	0.231
FBgn0039927	D_mauritiana	0.314	0.329	0.319	0.378	2733	0.305	54.2	31.3	0.412	0.588	0.689	0.311	0.179	0.179	0.209	0.164	0.119	0.149	0.844	0.156	1	0.25	0.75	0.069	0.207	0.414	0.31	0.314	0.686	0.173	0.385	0.212	0.231	0.792	0.208	0.444	0.111	0.167	0.278	0.304	0.022	0.478	0.196	0.111	0.481	0.407	0.195	0.208
FBgn0039927	D_santomea	0.306	0.286	0.301	0.374	2733	0.287	53	31.3	0.375	0.625	0.696	0.304	0.262	0.108	0.215	0.154	0.138	0.123	0.818	0.182	1	0.25	0.75	0.103	0.276	0.31	0.31	0.265	0.735	0.17	0.472	0.132	0.226	0.812	0.188	0.308	0.135	0.192	0.365	0.306	0.02	0.469	0.204	0.061	0.524	0.415	0.221	0.195
FBgn0039927	D_sechellia	0.307	0.322	0.311	0.377	2733	0.307	54.2	31.3	0.375	0.625	0.689	0.311	0.182	0.182	0.182	0.182	0.121	0.152	0.844	0.156	1	0.273	0.727	0.069	0.207	0.448	0.276	0.321	0.679	0.17	0.396	0.208	0.226	0.796	0.204	0.434	0.113	0.17	0.283	0.304	0.022	0.478	0.196	0.111	0.469	0.42	0.205	0.205
FBgn0039927	D_simulans	0.312	0.328	0.317	0.378	2733	0.306	54.3	31.3	0.412	0.588	0.689	0.311	0.191	0.176	0.191	0.162	0.132	0.147	0.844	0.156	1	0.25	0.75	0.069	0.207	0.414	0.31	0.308	0.692	0.154	0.404	0.212	0.231	0.792	0.208	0.434	0.113	0.17	0.283	0.304	0.022	0.478	0.196	0.111	0.469	0.42	0.195	0.208
FBgn0039927	D_subpulchrella	0.268	0.258	0.266	0.383	2733	0.317	52.6	31.3	0.25	0.75	0.717	0.283	0.203	0.087	0.261	0.174	0.13	0.145	0.829	0.171	1	0.309	0.691	0.161	0.065	0.452	0.323	0.314	0.686	0.18	0.44	0.16	0.22	0.857	0.143	0.302	0.208	0.094	0.396	0.326	0.087	0.5	0.087	0.127	0.468	0.405	0.263	0.197
FBgn0039927	D_suzukii	0.271	0.266	0.27	0.383	2733	0.314	52.8	31.3	0.25	0.75	0.739	0.261	0.194	0.104	0.239	0.209	0.104	0.149	0.829	0.171	1	0.333	0.667	0.161	0.097	0.419	0.323	0.314	0.686	0.196	0.412	0.157	0.235	0.857	0.143	0.264	0.226	0.094	0.415	0.319	0.064	0.511	0.106	0.127	0.468	0.405	0.263	0.197
FBgn0039927	D_yakuba	0.31	0.281	0.304	0.373	2733	0.284	53.1	31.3	0.375	0.625	0.711	0.289	0.246	0.108	0.215	0.169	0.138	0.123	0.824	0.176	1	0.25	0.75	0.138	0.276	0.31	0.276	0.265	0.735	0.17	0.472	0.132	0.226	0.833	0.167	0.288	0.154	0.212	0.346	0.306	0.02	0.469	0.204	0.049	0.537	0.415	0.221	0.195
FBgn0052017	D_melanogaster	0.333	0.238	0.277	0.387	1449	0.269	50.4	31.3	0	1	0.8	0.2	0.2	0.02	0.3	0.1	0.22	0.16	0.864	0.136	1	0.213	0.787	0.24	0.16	0.48	0.12	0.28	0.72	0.211	0.368	0.105	0.316	0.857	0.143	0.391	0.217	0.043	0.348	0.241	0.069	0.586	0.103	0.148	0.407	0.444	0.342	0.237
FBgn0052017	D_elegans	0.214	0.273	0.266	0.405	1434	0.285	50.6	31.3	0	1	0.737	0.263	0.16	0.02	0.28	0.14	0.2	0.2	0.762	0.238	1	0.278	0.722	0.292	0.042	0.5	0.167	0.222	0.778	0.133	0.433	0.067	0.367	0.941	0.059	0.417	0.208	0.042	0.333	0.267	0.1	0.433	0.2	0.136	0.409	0.455	0.25	0.194
FBgn0052017	D_erecta	0.267	0.263	0.264	0.388	1437	0.27	47.9	31.3	0	1	0.842	0.158	0.208	0.038	0.283	0.113	0.226	0.132	0.81	0.19	1	0.262	0.738	0.261	0.13	0.565	0.043	0.2	0.8	0.105	0.263	0.158	0.474	0.875	0.125	0.4	0.28	0.04	0.28	0.308	0	0.577	0.115	0.179	0.393	0.429	0.317	0.293
FBgn0052017	D_mauritiana	0.335	0.262	0.291	0.388	1446	0.273	51.7	31.3	0	1	0.714	0.286	0.204	0.019	0.259	0.093	0.204	0.222	0.789	0.211	1	0.167	0.833	0.2	0.2	0.44	0.16	0.25	0.75	0.158	0.421	0.158	0.263	0.944	0.056	0.375	0.208	0.083	0.333	0.308	0.038	0.462	0.192	0.167	0.367	0.467	0.378	0.216
FBgn0052017	D_santomea	0.294	0.269	0.275	0.382	1440	0.263	47.8	31.3	0	1	0.933	0.067	0.211	0.018	0.298	0.105	0.175	0.193	0.8	0.2	1	0.341	0.659	0.25	0.125	0.583	0.042	0.125	0.875	0.15	0.35	0.05	0.45	0.889	0.111	0.44	0.2	0.08	0.28	0.24	0	0.56	0.2	0.179	0.429	0.393	0.341	0.244
FBgn0052017	D_sechellia	0.337	0.268	0.296	0.387	1446	0.276	52.2	31.3	0	1	0.714	0.286	0.204	0.019	0.259	0.093	0.204	0.222	0.789	0.211	1	0.171	0.829	0.208	0.208	0.417	0.167	0.276	0.724	0.158	0.421	0.158	0.263	0.947	0.053	0.375	0.167	0.125	0.333	0.308	0.038	0.462	0.192	0.172	0.345	0.483	0.359	0.231
FBgn0052017	D_simulans	0.338	0.261	0.291	0.389	1443	0.276	52.1	31.3	0	1	0.714	0.286	0.208	0.019	0.264	0.094	0.189	0.226	0.789	0.211	1	0.19	0.81	0.2	0.2	0.44	0.16	0.286	0.714	0.158	0.421	0.158	0.263	0.944	0.056	0.375	0.208	0.083	0.333	0.308	0.115	0.423	0.154	0.172	0.345	0.483	0.359	0.231
FBgn0052017	D_subpulchrella	0.23	0.278	0.273	0.405	1440	0.293	50.9	31.3	0	1	0.647	0.353	0.12	0.06	0.32	0.18	0.08	0.24	0.85	0.15	1	0.289	0.711	0.208	0.167	0.542	0.083	0.222	0.778	0.143	0.476	0.143	0.238	0.882	0.118	0.3	0.233	0.067	0.4	0.231	0.077	0.423	0.269	0.087	0.435	0.478	0.257	0.171
FBgn0052017	D_suzukii	0.23	0.277	0.272	0.408	1440	0.3	51.4	31.3	0	1	0.706	0.294	0.102	0.082	0.306	0.184	0.082	0.245	0.857	0.143	1	0.326	0.674	0.217	0.13	0.565	0.087	0.231	0.769	0.136	0.409	0.182	0.273	0.875	0.125	0.29	0.258	0.032	0.419	0.222	0.074	0.444	0.259	0.125	0.417	0.458	0.229	0.171
FBgn0052017	D_takahashii	0.171	0.271	0.256	0.409	1449	0.31	52.6	31.3	0	1	0.75	0.25	0.106	0.021	0.298	0.191	0.149	0.234	0.909	0.091	1	0.261	0.739	0.273	0.182	0.455	0.091	0.148	0.852	0.24	0.4	0.12	0.24	0.812	0.188	0.242	0.152	0.152	0.455	0.25	0.143	0.429	0.179	0.2	0.44	0.36	0.206	0.265
FBgn0052017	D_yakuba	0.291	0.268	0.273	0.381	1440	0.261	47.7	31.3	0	1	0.867	0.133	0.211	0.018	0.281	0.123	0.158	0.211	0.8	0.2	1	0.318	0.682	0.208	0.125	0.625	0.042	0.125	0.875	0.1	0.4	0.05	0.45	0.889	0.111	0.44	0.2	0.08	0.28	0.24	0	0.56	0.2	0.185	0.407	0.407	0.341	0.244
FBgn0002521	D_melanogaster	0.372	0.334	0.358	0.365	1563	0.287	48.2	31.3	0.75	0.25	0.714	0.286	0.2	0.109	0.345	0.073	0.109	0.164	0.6	0.4	1	0.348	0.652	0.214	0.357	0.357	0.071	0.256	0.744	0.257	0.371	0.086	0.286	0.762	0.238	0.476	0.095	0.095	0.333	0.281	0.156	0.312	0.25	0.129	0.355	0.516	0.545	0.152
FBgn0002521	D_elegans	0.225	0.275	0.258	0.383	1539	0.303	49.9	31.3	0.692	0.308	0.774	0.226	0.193	0.123	0.298	0.088	0.158	0.14	0.667	0.333	1	0.3	0.7	0.105	0.053	0.684	0.158	0.297	0.703	0.086	0.457	0.029	0.429	0.773	0.227	0.25	0.4	0.15	0.2	0.214	0.107	0.429	0.25	0.185	0.444	0.37	0.4	0.167
FBgn0002521	D_erecta	0.263	0.268	0.266	0.369	1557	0.284	48.7	31.3	0.909	0.091	0.774	0.226	0.208	0.057	0.302	0.094	0.132	0.208	0.524	0.476	1	0.31	0.69	0.462	0.154	0.385	0	0.297	0.703	0.105	0.447	0.184	0.263	0.714	0.286	0.455	0.136	0.136	0.273	0.333	0.033	0.3	0.333	0.172	0.31	0.517	0.417	0.194
FBgn0002521	D_mauritiana	0.304	0.298	0.301	0.373	1560	0.3	49.7	31.3	0.833	0.167	0.742	0.258	0.148	0.13	0.315	0.13	0.13	0.148	0.526	0.474	1	0.348	0.652	0.308	0.231	0.385	0.077	0.263	0.737	0.194	0.389	0.139	0.278	0.762	0.238	0.435	0.174	0.13	0.261	0.258	0.129	0.355	0.258	0.1	0.333	0.567	0.424	0.212
FBgn0002521	D_santomea	0.268	0.286	0.28	0.368	1551	0.292	47.7	31.3	0.769	0.231	0.818	0.182	0.2	0.073	0.327	0.109	0.091	0.2	0.565	0.435	1	0.304	0.696	0.625	0	0.375	0	0.351	0.649	0.182	0.455	0.152	0.212	0.652	0.348	0.407	0.222	0.111	0.259	0.333	0.033	0.333	0.3	0.161	0.29	0.548	0.364	0.273
FBgn0002521	D_sechellia	0.303	0.305	0.304	0.372	1560	0.296	49.8	31.3	0.833	0.167	0.71	0.29	0.164	0.145	0.309	0.109	0.127	0.145	0.556	0.444	1	0.356	0.644	0.333	0.167	0.417	0.083	0.263	0.737	0.194	0.389	0.139	0.278	0.762	0.238	0.417	0.125	0.125	0.333	0.258	0.129	0.355	0.258	0.1	0.333	0.567	0.412	0.206
FBgn0002521	D_simulans	0.304	0.301	0.303	0.373	1557	0.297	49.6	31.3	0.833	0.167	0.733	0.267	0.167	0.13	0.315	0.111	0.13	0.148	0.526	0.474	1	0.356	0.644	0.308	0.231	0.385	0.077	0.263	0.737	0.194	0.389	0.139	0.278	0.81	0.19	0.417	0.125	0.125	0.333	0.258	0.129	0.355	0.258	0.1	0.333	0.567	0.424	0.212
FBgn0002521	D_takahashii	0.253	0.285	0.268	0.376	1551	0.279	50.7	31.3	0.583	0.417	0.767	0.233	0.136	0.102	0.288	0.186	0.085	0.203	0.652	0.348	1	0.256	0.744	0.2	0.1	0.6	0.1	0.278	0.722	0.139	0.389	0.083	0.389	0.85	0.15	0.478	0.174	0.087	0.261	0.25	0.125	0.458	0.167	0.069	0.483	0.448	0.382	0.176
FBgn0002521	D_yakuba	0.272	0.286	0.281	0.368	1551	0.298	49.6	31.3	0.769	0.231	0.781	0.219	0.193	0.07	0.316	0.105	0.088	0.228	0.583	0.417	1	0.34	0.66	0.5	0.125	0.375	0	0.361	0.639	0.176	0.471	0.147	0.206	0.652	0.348	0.4	0.2	0.12	0.28	0.345	0.034	0.345	0.276	0.161	0.29	0.548	0.333	0.303
FBgn0250819	D_melanogaster	0.311	0.311	0.311	0.362	1992	0.297	53.8	31.3	0.4	0.6	0.676	0.324	0.2	0.033	0.317	0.067	0.133	0.25	0.788	0.212	1	0.422	0.578	0.233	0.167	0.4	0.2	0.268	0.732	0.156	0.25	0.25	0.344	0.667	0.333	0.308	0.269	0.115	0.308	0.273	0.182	0.182	0.364	0.047	0.512	0.442	0.31	0.167
FBgn0250819	D_erecta	0.313	0.28	0.295	0.359	1989	0.296	54.3	31.3	0.333	0.667	0.632	0.368	0.25	0.033	0.317	0.1	0.117	0.183	0.724	0.276	1	0.302	0.698	0.241	0.138	0.483	0.138	0.373	0.627	0.135	0.405	0.054	0.405	0.806	0.194	0.333	0.238	0.19	0.238	0.333	0.19	0.19	0.286	0.065	0.457	0.478	0.209	0.256
FBgn0250819	D_mauritiana	0.32	0.314	0.317	0.364	1992	0.293	51.8	31.3	0.417	0.583	0.667	0.333	0.21	0.032	0.323	0.065	0.145	0.226	0.724	0.276	1	0.413	0.587	0.207	0.172	0.448	0.172	0.296	0.704	0.139	0.5	0.139	0.222	0.714	0.286	0.29	0.194	0.161	0.355	0.263	0.211	0.158	0.368	0.098	0.488	0.415	0.325	0.125
FBgn0250819	D_santomea	0.276	0.292	0.285	0.365	1977	0.302	53.8	31.3	0.3	0.7	0.643	0.357	0.224	0.069	0.328	0.086	0.138	0.155	0.786	0.214	1	0.354	0.646	0.167	0.233	0.4	0.2	0.338	0.662	0.105	0.395	0.132	0.368	0.767	0.233	0.36	0.16	0.2	0.28	0.381	0.19	0.19	0.238	0.047	0.442	0.512	0.268	0.268
FBgn0250819	D_sechellia	0.318	0.313	0.315	0.367	1992	0.3	53.1	31.3	0.417	0.583	0.667	0.333	0.213	0.033	0.295	0.082	0.148	0.23	0.724	0.276	1	0.413	0.587	0.172	0.207	0.414	0.207	0.296	0.704	0.135	0.459	0.135	0.27	0.667	0.333	0.3	0.2	0.2	0.3	0.263	0.211	0.211	0.316	0.098	0.488	0.415	0.317	0.122
FBgn0250819	D_simulans	0.319	0.313	0.316	0.365	1989	0.298	52.4	31.3	0.417	0.583	0.667	0.333	0.194	0.032	0.323	0.081	0.145	0.226	0.724	0.276	1	0.426	0.574	0.214	0.179	0.429	0.179	0.3	0.7	0.108	0.486	0.135	0.27	0.704	0.296	0.276	0.241	0.172	0.31	0.263	0.211	0.158	0.368	0.116	0.488	0.395	0.325	0.125
FBgn0250819	D_yakuba	0.277	0.293	0.286	0.365	1977	0.303	53.2	31.3	0.3	0.7	0.628	0.372	0.241	0.052	0.328	0.086	0.138	0.155	0.786	0.214	1	0.354	0.646	0.138	0.241	0.414	0.207	0.342	0.658	0.105	0.395	0.105	0.395	0.786	0.214	0.36	0.12	0.24	0.28	0.35	0.2	0.2	0.25	0.048	0.452	0.5	0.262	0.286
FBgn0039924	D_melanogaster	0.304	0.32	0.313	0.377	1215	0.344	56.2	31.3	0.5	0.5	0.621	0.379	0.129	0.097	0.194	0.129	0.226	0.226	0.667	0.333	1	0.25	0.75	0.333	0.267	0.2	0.2	0.4	0.6	0.188	0.188	0.188	0.438	0.65	0.35	0.438	0.188	0.062	0.312	0.25	0.062	0.5	0.188	0.074	0.37	0.556	0.355	0.323
FBgn0039924	D_elegans	0.228	0.306	0.276	0.4	1215	0.401	57	31.4	0.5	0.5	0.536	0.464	0.138	0.241	0.172	0	0.207	0.241	0.533	0.467	1	0.467	0.533	0.25	0.375	0.25	0.125	0.282	0.718	0.118	0.235	0.235	0.412	0.55	0.45	0.278	0.278	0.167	0.278	0.188	0	0.562	0.25	0.179	0.321	0.5	0.367	0.267
FBgn0039924	D_erecta	0.226	0.305	0.274	0.375	1215	0.334	54.5	31.3	0.25	0.75	0.643	0.357	0.1	0.133	0.167	0.133	0.167	0.3	0.6	0.4	1	0.235	0.765	0.25	0.25	0.25	0.25	0.359	0.641	0.312	0.188	0.125	0.375	0.65	0.35	0.5	0.188	0	0.312	0.312	0	0.562	0.125	0.074	0.333	0.593	0.323	0.323
FBgn0039924	D_mauritiana	0.269	0.316	0.297	0.373	1215	0.329	55.3	31.3	0.5	0.5	0.552	0.448	0.133	0.1	0.167	0.133	0.2	0.267	0.714	0.286	1	0.25	0.75	0.333	0.333	0.2	0.133	0.375	0.625	0.176	0.235	0.176	0.412	0.684	0.316	0.438	0.125	0.062	0.375	0.312	0.062	0.5	0.125	0.074	0.407	0.519	0.344	0.312
FBgn0039924	D_santomea	0.232	0.289	0.268	0.377	1215	0.342	54.7	31.3	0.5	0.5	0.593	0.407	0.133	0.1	0.167	0.133	0.2	0.267	0.667	0.333	1	0.278	0.722	0.333	0.333	0.2	0.133	0.342	0.658	0.235	0.235	0.118	0.412	0.65	0.35	0.471	0.176	0	0.353	0.312	0	0.562	0.125	0.074	0.333	0.593	0.258	0.387
FBgn0039924	D_sechellia	0.271	0.311	0.295	0.372	1215	0.327	55.5	31.3	0.5	0.5	0.552	0.448	0.133	0.1	0.167	0.133	0.2	0.267	0.667	0.333	1	0.25	0.75	0.333	0.333	0.2	0.133	0.35	0.65	0.176	0.294	0.176	0.353	0.684	0.316	0.438	0.188	0.062	0.312	0.375	0.062	0.5	0.062	0.074	0.37	0.556	0.344	0.312
FBgn0039924	D_simulans	0.271	0.313	0.296	0.373	1215	0.329	55.7	31.3	0.5	0.5	0.552	0.448	0.133	0.1	0.167	0.133	0.2	0.267	0.667	0.333	1	0.25	0.75	0.333	0.333	0.2	0.133	0.35	0.65	0.176	0.294	0.176	0.353	0.684	0.316	0.438	0.125	0.062	0.375	0.312	0.062	0.5	0.125	0.074	0.37	0.556	0.344	0.312
FBgn0039924	D_subpulchrella	0.231	0.311	0.279	0.395	1215	0.379	58.8	31.4	0.5	0.5	0.5	0.5	0.1	0.267	0.067	0.1	0.167	0.3	0.667	0.333	1	0.4	0.6	0.2	0.4	0.2	0.2	0.333	0.667	0.278	0.278	0.111	0.333	0.55	0.45	0.412	0.294	0.059	0.235	0.312	0.062	0.438	0.188	0.12	0.4	0.48	0.258	0.29
FBgn0039924	D_suzukii	0.227	0.313	0.28	0.394	1215	0.368	58.3	31.4	0.5	0.5	0.552	0.448	0.133	0.267	0.067	0.067	0.167	0.3	0.733	0.267	1	0.4	0.6	0.188	0.375	0.25	0.188	0.308	0.692	0.235	0.294	0.118	0.353	0.6	0.4	0.389	0.333	0.056	0.222	0.312	0.062	0.438	0.188	0.12	0.36	0.52	0.233	0.3
FBgn0039924	D_takahashii	0.212	0.304	0.268	0.393	1215	0.367	56.6	31.4	0.75	0.25	0.655	0.345	0.103	0.241	0.138	0.069	0.103	0.345	0.733	0.267	1	0.353	0.647	0.188	0.312	0.25	0.25	0.385	0.615	0.25	0.312	0.25	0.188	0.7	0.3	0.389	0.278	0	0.333	0.25	0.062	0.438	0.25	0.115	0.308	0.577	0.133	0.367
FBgn0039924	D_yakuba	0.232	0.29	0.27	0.375	1215	0.337	54.7	31.3	0.5	0.5	0.593	0.407	0.133	0.1	0.167	0.133	0.2	0.267	0.667	0.333	1	0.278	0.722	0.333	0.333	0.2	0.133	0.316	0.684	0.235	0.235	0.118	0.412	0.65	0.35	0.471	0.176	0	0.353	0.312	0	0.562	0.125	0.074	0.333	0.593	0.258	0.387
FBgn0263112	D_melanogaster	0.251	0.172	0.192	0.411	2514	0.311	54.2	31.3	0.438	0.562	0.633	0.367	0.19	0.107	0.248	0.107	0.107	0.24	0.714	0.286	1	0.273	0.727	0.372	0.186	0.395	0.047	0.326	0.674	0.163	0.372	0.163	0.302	0.792	0.208	0.265	0.206	0.118	0.412	0.293	0.146	0.293	0.268	0.111	0.289	0.6	0.278	0.222
FBgn0263112	D_elegans	0.241	0.22	0.227	0.41	2502	0.323	53.6	31.3	0.733	0.267	0.684	0.316	0.22	0.157	0.173	0.087	0.102	0.26	0.739	0.261	1	0.417	0.583	0.171	0.244	0.463	0.122	0.333	0.667	0.146	0.375	0.125	0.354	0.762	0.238	0.471	0.147	0.118	0.265	0.303	0.091	0.333	0.273	0.128	0.383	0.489	0.278	0.167
FBgn0263112	D_erecta	0.223	0.245	0.237	0.412	2493	0.327	55.1	31.3	0.5	0.5	0.614	0.386	0.207	0.069	0.267	0.121	0.121	0.216	0.696	0.304	1	0.356	0.644	0.341	0.227	0.318	0.114	0.333	0.667	0.149	0.362	0.17	0.319	0.818	0.182	0.457	0.171	0.114	0.257	0.333	0.139	0.25	0.278	0.1	0.38	0.52	0.275	0.275
FBgn0263112	D_mauritiana	0.238	0.122	0.152	0.407	2493	0.31	54	31.3	0.438	0.562	0.623	0.377	0.178	0.127	0.237	0.11	0.085	0.263	0.708	0.292	1	0.273	0.727	0.318	0.159	0.455	0.068	0.326	0.674	0.163	0.349	0.209	0.279	0.84	0.16	0.303	0.152	0.091	0.455	0.289	0.184	0.263	0.263	0.064	0.319	0.617	0.288	0.205
FBgn0263112	D_rhopaloa	0.216	0.213	0.214	0.403	2508	0.315	53.2	31.3	0.5	0.5	0.627	0.373	0.202	0.113	0.25	0.065	0.105	0.266	0.692	0.308	1	0.333	0.667	0.186	0.279	0.349	0.186	0.381	0.619	0.068	0.477	0.114	0.341	0.81	0.19	0.25	0.179	0.179	0.393	0.306	0.111	0.333	0.25	0.118	0.314	0.569	0.311	0.243
FBgn0263112	D_santomea	0.239	0.178	0.195	0.41	2499	0.327	56.2	31.3	0.444	0.556	0.632	0.368	0.228	0.088	0.237	0.123	0.105	0.219	0.686	0.314	1	0.283	0.717	0.341	0.205	0.341	0.114	0.298	0.702	0.19	0.405	0.19	0.214	0.808	0.192	0.324	0.147	0.176	0.353	0.359	0.128	0.256	0.256	0.16	0.32	0.52	0.271	0.229
FBgn0263112	D_sechellia	0.237	0.253	0.246	0.409	2508	0.316	54.6	31.3	0.438	0.562	0.6	0.4	0.167	0.117	0.25	0.117	0.1	0.25	0.694	0.306	1	0.25	0.75	0.318	0.205	0.409	0.068	0.326	0.674	0.159	0.364	0.205	0.273	0.833	0.167	0.303	0.152	0.091	0.455	0.308	0.179	0.282	0.231	0.061	0.327	0.612	0.278	0.208
FBgn0263112	D_simulans	0.238	0.176	0.197	0.408	2508	0.311	54	31.3	0.438	0.562	0.623	0.377	0.175	0.125	0.25	0.108	0.092	0.25	0.688	0.312	1	0.25	0.75	0.318	0.205	0.409	0.068	0.326	0.674	0.156	0.378	0.2	0.267	0.833	0.167	0.324	0.147	0.088	0.441	0.297	0.189	0.243	0.27	0.064	0.298	0.638	0.278	0.208
FBgn0263112	D_subpulchrella	0.245	0.225	0.231	0.416	2466	0.334	55.1	31.3	0.5	0.5	0.655	0.345	0.185	0.092	0.21	0.143	0.118	0.252	0.627	0.373	1	0.256	0.744	0.282	0.231	0.359	0.128	0.256	0.744	0.217	0.326	0.087	0.37	0.864	0.136	0.297	0.162	0.162	0.378	0.41	0.128	0.256	0.205	0.156	0.267	0.578	0.268	0.239
FBgn0263112	D_suzukii	0.235	0.221	0.225	0.411	2472	0.324	54.5	31.3	0.625	0.375	0.679	0.321	0.186	0.093	0.212	0.136	0.11	0.263	0.62	0.38	1	0.25	0.75	0.289	0.211	0.395	0.105	0.267	0.733	0.239	0.304	0.109	0.348	0.762	0.238	0.417	0.139	0.111	0.333	0.395	0.132	0.263	0.211	0.128	0.255	0.617	0.292	0.222
FBgn0263112	D_yakuba	0.227	0.175	0.19	0.408	2499	0.32	55.7	31.3	0.421	0.579	0.621	0.379	0.243	0.087	0.235	0.113	0.104	0.217	0.72	0.28	1	0.277	0.723	0.311	0.2	0.356	0.133	0.283	0.717	0.19	0.381	0.214	0.214	0.846	0.154	0.333	0.152	0.182	0.333	0.395	0.132	0.263	0.211	0.16	0.32	0.52	0.271	0.229
FBgn0027101	D_melanogaster	0.337	0.304	0.313	0.397	2487	0.324	54.1	31.3	0.444	0.556	0.656	0.344	0.237	0.183	0.269	0.065	0.086	0.161	0.667	0.333	1	0.339	0.661	0.233	0.14	0.512	0.116	0.291	0.709	0.07	0.465	0.186	0.279	0.724	0.276	0.4	0.2	0.075	0.325	0.213	0.149	0.383	0.255	0.179	0.268	0.554	0.316	0.211
FBgn0027101	D_elegans	0.249	0.27	0.265	0.406	2478	0.346	54.5	31.3	0.429	0.571	0.632	0.368	0.16	0.14	0.28	0.13	0.15	0.14	0.568	0.432	1	0.288	0.712	0.263	0.132	0.5	0.105	0.315	0.685	0.116	0.395	0.186	0.302	0.667	0.333	0.381	0.214	0.214	0.19	0.278	0.148	0.352	0.222	0.151	0.358	0.491	0.317	0.293
FBgn0027101	D_erecta	0.33	0.293	0.304	0.397	2484	0.318	54.5	31.3	0.471	0.529	0.75	0.25	0.177	0.135	0.323	0.083	0.125	0.156	0.719	0.281	1	0.375	0.625	0.279	0.209	0.372	0.14	0.232	0.768	0.15	0.45	0.1	0.3	0.75	0.25	0.4	0.25	0.125	0.225	0.26	0.16	0.3	0.28	0.164	0.309	0.527	0.293	0.2
FBgn0027101	D_mauritiana	0.327	0.283	0.298	0.394	2487	0.324	54.7	31.3	0.429	0.571	0.75	0.25	0.228	0.185	0.272	0.076	0.098	0.141	0.722	0.278	1	0.364	0.636	0.227	0.205	0.432	0.136	0.321	0.679	0.095	0.452	0.19	0.262	0.63	0.37	0.385	0.179	0.077	0.359	0.234	0.17	0.362	0.234	0.148	0.295	0.557	0.347	0.2
FBgn0027101	D_rhopaloa	0.213	0.29	0.27	0.407	2478	0.342	53.8	31.3	0.467	0.533	0.6	0.4	0.177	0.125	0.281	0.083	0.188	0.146	0.55	0.45	1	0.314	0.686	0.225	0.125	0.525	0.125	0.352	0.648	0.078	0.392	0.157	0.373	0.571	0.429	0.308	0.205	0.205	0.282	0.315	0.13	0.407	0.148	0.096	0.365	0.538	0.25	0.342
FBgn0027101	D_santomea	0.279	0.3	0.297	0.4	2463	0.335	54.8	31.3	0.375	0.625	0.69	0.31	0.183	0.172	0.301	0.075	0.108	0.161	0.71	0.29	1	0.383	0.617	0.279	0.163	0.395	0.163	0.339	0.661	0.077	0.462	0.128	0.333	0.793	0.207	0.35	0.275	0.125	0.25	0.26	0.16	0.3	0.28	0.127	0.364	0.509	0.274	0.247
FBgn0027101	D_sechellia	0.325	0.28	0.295	0.394	2487	0.323	54.3	31.3	0.474	0.526	0.719	0.281	0.221	0.179	0.263	0.074	0.105	0.158	0.722	0.278	1	0.37	0.63	0.222	0.2	0.444	0.133	0.304	0.696	0.122	0.463	0.171	0.244	0.667	0.333	0.405	0.162	0.081	0.351	0.229	0.167	0.375	0.229	0.148	0.295	0.557	0.347	0.213
FBgn0027101	D_simulans	0.328	0.285	0.299	0.394	2484	0.32	54.2	31.3	0.421	0.579	0.719	0.281	0.231	0.187	0.253	0.077	0.11	0.143	0.722	0.278	1	0.339	0.661	0.222	0.2	0.444	0.133	0.291	0.709	0.095	0.452	0.19	0.262	0.667	0.333	0.385	0.179	0.077	0.359	0.234	0.17	0.362	0.234	0.15	0.283	0.567	0.351	0.208
FBgn0027101	D_subpulchrella	0.217	0.271	0.26	0.408	2478	0.337	53.9	31.3	0.467	0.533	0.5	0.5	0.232	0.152	0.182	0.111	0.152	0.172	0.611	0.389	1	0.346	0.654	0.22	0.122	0.537	0.122	0.315	0.685	0.104	0.354	0.125	0.417	0.556	0.444	0.513	0.103	0.154	0.231	0.393	0.107	0.286	0.214	0.118	0.333	0.549	0.338	0.175
FBgn0027101	D_suzukii	0.208	0.273	0.26	0.406	2478	0.333	53.6	31.3	0.467	0.533	0.528	0.472	0.227	0.124	0.216	0.124	0.155	0.155	0.583	0.417	1	0.308	0.692	0.244	0.122	0.537	0.098	0.327	0.673	0.1	0.38	0.12	0.4	0.586	0.414	0.538	0.077	0.128	0.256	0.411	0.125	0.268	0.196	0.137	0.333	0.529	0.333	0.192
FBgn0027101	D_yakuba	0.271	0.301	0.296	0.4	2463	0.336	54.7	31.3	0.412	0.588	0.71	0.29	0.183	0.183	0.29	0.075	0.108	0.161	0.677	0.323	1	0.382	0.618	0.293	0.171	0.366	0.171	0.362	0.638	0.051	0.487	0.103	0.359	0.75	0.25	0.366	0.268	0.122	0.244	0.26	0.16	0.3	0.28	0.14	0.368	0.491	0.297	0.243
FBgn0053653	D_melanogaster	0.308	0.314	0.309	0.408	4605	0.305	52.6	31.3	0.52	0.48	0.66	0.34	0.287	0.096	0.294	0.051	0.125	0.147	0.681	0.319	1	0.333	0.667	0.242	0.177	0.435	0.145	0.292	0.708	0.192	0.329	0.11	0.37	0.763	0.237	0.359	0.214	0.107	0.32	0.212	0.129	0.506	0.153	0.085	0.402	0.512	0.238	0.199
FBgn0053653	D_erecta	0.282	0.257	0.278	0.405	4605	0.295	51.2	31.3	0.455	0.545	0.636	0.364	0.224	0.077	0.329	0.063	0.147	0.161	0.662	0.338	1	0.343	0.657	0.266	0.125	0.484	0.125	0.236	0.764	0.145	0.391	0.101	0.362	0.767	0.233	0.374	0.172	0.111	0.343	0.169	0.09	0.573	0.169	0.1	0.375	0.525	0.252	0.205
FBgn0053653	D_mauritiana	0.253	0.265	0.254	0.405	4605	0.3	52.4	31.3	0.52	0.48	0.667	0.333	0.292	0.109	0.285	0.044	0.124	0.146	0.676	0.324	1	0.31	0.69	0.258	0.161	0.452	0.129	0.28	0.72	0.178	0.356	0.096	0.37	0.783	0.217	0.38	0.2	0.12	0.3	0.209	0.14	0.512	0.14	0.086	0.42	0.494	0.237	0.204
FBgn0053653	D_santomea	0.282	0.246	0.277	0.407	4605	0.301	51.7	31.3	0.455	0.545	0.663	0.337	0.217	0.101	0.312	0.072	0.138	0.159	0.671	0.329	1	0.292	0.708	0.292	0.154	0.385	0.169	0.267	0.733	0.141	0.394	0.056	0.408	0.783	0.217	0.317	0.198	0.139	0.347	0.159	0.136	0.534	0.17	0.122	0.366	0.512	0.27	0.191
FBgn0053653	D_sechellia	0.255	0.265	0.256	0.404	4605	0.297	52.3	31.3	0.538	0.462	0.67	0.33	0.299	0.109	0.285	0.036	0.124	0.146	0.694	0.306	1	0.324	0.676	0.258	0.161	0.452	0.129	0.271	0.729	0.192	0.356	0.096	0.356	0.787	0.213	0.38	0.19	0.13	0.3	0.212	0.129	0.518	0.141	0.085	0.415	0.5	0.245	0.192
FBgn0053653	D_simulans	0.301	0.271	0.297	0.406	4605	0.302	52.5	31.3	0.52	0.48	0.677	0.323	0.285	0.109	0.292	0.044	0.124	0.146	0.676	0.324	1	0.31	0.69	0.258	0.161	0.452	0.129	0.28	0.72	0.192	0.356	0.096	0.356	0.783	0.217	0.36	0.21	0.12	0.31	0.209	0.14	0.512	0.14	0.086	0.407	0.506	0.237	0.211
FBgn0053653	D_subpulchrella	0.249	0.215	0.247	0.409	4605	0.311	53.7	31.3	0.5	0.5	0.667	0.333	0.232	0.109	0.268	0.109	0.145	0.138	0.746	0.254	1	0.315	0.685	0.266	0.109	0.469	0.156	0.257	0.743	0.189	0.378	0.149	0.284	0.759	0.241	0.37	0.13	0.13	0.37	0.264	0.11	0.451	0.176	0.108	0.446	0.446	0.26	0.227
FBgn0053653	D_suzukii	0.255	0.238	0.253	0.407	4602	0.304	52.8	31.3	0.476	0.524	0.667	0.333	0.248	0.102	0.27	0.102	0.146	0.131	0.746	0.254	1	0.311	0.689	0.25	0.109	0.5	0.141	0.248	0.752	0.178	0.384	0.137	0.301	0.78	0.22	0.36	0.14	0.12	0.38	0.297	0.121	0.429	0.154	0.11	0.427	0.463	0.285	0.205
FBgn0053653	D_yakuba	0.286	0.243	0.28	0.405	4605	0.298	51.7	31.3	0.5	0.5	0.67	0.33	0.223	0.094	0.317	0.072	0.137	0.158	0.671	0.329	1	0.292	0.708	0.297	0.156	0.391	0.156	0.255	0.745	0.139	0.403	0.056	0.403	0.767	0.233	0.32	0.19	0.14	0.35	0.17	0.125	0.534	0.17	0.122	0.354	0.524	0.268	0.203
FBgn0025837	D_melanogaster	0.346	0.326	0.327	0.505	1758	0.52	56.8	31.5	0.333	0.667	0.533	0.467	0.057	0.086	0.143	0.314	0.171	0.229	0.333	0.667	1	0.278	0.722	0.074	0.185	0.296	0.444	0.364	0.636	0.405	0.189	0.189	0.216	0.8	0.2	0.216	0.451	0.157	0.176	0.204	0.148	0.278	0.37	0.419	0.14	0.442	0.167	0.25
FBgn0025837	D_elegans	0.385	0.363	0.365	0.589	1758	0.755	43.4	31.8	0.333	0.667	0.515	0.485	0.067	0.1	0.033	0.367	0.3	0.133	0.125	0.875	1	0.5	0.5	0.037	0.407	0.148	0.407	0.826	0.174	0.514	0.114	0.286	0.086	0.261	0.739	0.036	0.643	0.25	0.071	0.189	0.151	0.132	0.528	0.674	0.07	0.256	0	0.191
FBgn0025837	D_erecta	0.395	0.35	0.355	0.547	1758	0.637	49.9	31.6	0.333	0.667	0.484	0.516	0.061	0.091	0	0.485	0.212	0.152	0.182	0.818	1	0.211	0.789	0.038	0.269	0.269	0.423	0.571	0.429	0.538	0.103	0.256	0.103	0.444	0.556	0.118	0.569	0.216	0.098	0.179	0.143	0.25	0.429	0.463	0.195	0.341	0.1	0.24
FBgn0025837	D_mauritiana	0.351	0.325	0.327	0.509	1758	0.529	56.3	31.5	0.375	0.625	0.533	0.467	0.086	0.086	0.143	0.286	0.2	0.2	0.25	0.75	1	0.278	0.722	0.074	0.185	0.333	0.407	0.409	0.591	0.432	0.162	0.216	0.189	0.773	0.227	0.196	0.451	0.157	0.196	0.185	0.167	0.241	0.407	0.39	0.122	0.488	0.143	0.245
FBgn0025837	D_rhopaloa	0.494	0.356	0.37	0.608	1758	0.808	39.2	31.8	0.25	0.75	0.306	0.694	0.036	0.143	0	0.429	0.214	0.179	0.133	0.867	1	0.778	0.222	0	0.333	0.111	0.556	0.87	0.13	0.6	0.057	0.314	0.029	0.19	0.81	0.018	0.655	0.255	0.073	0.185	0.13	0.185	0.5	0.698	0.07	0.233	0.02	0.184
FBgn0025837	D_santomea	0.463	0.369	0.383	0.576	1758	0.72	45.4	31.7	0.333	0.667	0.484	0.516	0.029	0.088	0.029	0.5	0.235	0.118	0.167	0.833	1	0.412	0.588	0.038	0.231	0.346	0.385	0.783	0.217	0.541	0.108	0.243	0.108	0.316	0.684	0.078	0.588	0.255	0.078	0.182	0.073	0.2	0.545	0.641	0.103	0.256	0.039	0.216
FBgn0025837	D_sechellia	0.351	0.32	0.323	0.507	1758	0.524	55.4	31.5	0.333	0.667	0.533	0.467	0.086	0.086	0.143	0.286	0.2	0.2	0.25	0.75	1	0.278	0.722	0.037	0.148	0.37	0.444	0.409	0.591	0.432	0.162	0.216	0.189	0.857	0.143	0.22	0.44	0.16	0.18	0.185	0.167	0.241	0.407	0.366	0.146	0.488	0.143	0.245
FBgn0025837	D_simulans	0.351	0.326	0.327	0.509	1758	0.529	55.9	31.5	0.333	0.667	0.533	0.467	0.086	0.086	0.143	0.286	0.2	0.2	0.25	0.75	1	0.278	0.722	0.037	0.185	0.333	0.444	0.409	0.591	0.432	0.162	0.216	0.189	0.81	0.19	0.196	0.431	0.176	0.196	0.185	0.167	0.241	0.407	0.366	0.146	0.488	0.143	0.245
FBgn0025837	D_subpulchrella	0.431	0.382	0.386	0.573	1755	0.72	43.1	31.7	0.444	0.556	0.571	0.429	0.038	0.231	0.115	0.308	0.115	0.192	0.182	0.818	1	0.636	0.364	0.036	0.25	0.143	0.571	0.72	0.28	0.59	0.026	0.333	0.051	0.429	0.571	0.096	0.654	0.192	0.058	0.193	0.07	0.158	0.579	0.614	0.045	0.341	0.021	0.167
FBgn0025837	D_suzukii	0.424	0.374	0.378	0.585	1755	0.75	42.6	31.8	0.333	0.667	0.471	0.529	0	0.259	0.074	0.296	0.185	0.185	0.091	0.909	1	0.636	0.364	0.036	0.393	0.143	0.429	0.708	0.292	0.605	0.053	0.289	0.053	0.476	0.524	0.056	0.685	0.241	0.019	0.182	0.073	0.164	0.582	0.628	0.047	0.326	0.043	0.149
FBgn0025837	D_takahashii	0.437	0.363	0.369	0.582	1755	0.745	42.4	31.7	0.111	0.889	0.559	0.441	0	0.25	0	0.357	0.286	0.107	0.083	0.917	1	0.278	0.722	0	0.536	0.071	0.393	0.833	0.167	0.444	0.056	0.389	0.111	0.389	0.611	0.02	0.66	0.26	0.06	0.143	0.161	0.232	0.464	0.634	0.073	0.293	0.02	0.32
FBgn0025837	D_yakuba	0.456	0.375	0.388	0.577	1758	0.723	46	31.7	0.333	0.667	0.484	0.516	0.03	0.121	0.061	0.424	0.242	0.121	0.167	0.833	1	0.412	0.588	0.037	0.222	0.259	0.481	0.826	0.174	0.541	0.054	0.243	0.162	0.263	0.737	0.078	0.588	0.255	0.078	0.164	0.091	0.2	0.545	0.6	0.1	0.3	0.039	0.235
FBgn0025836	D_melanogaster	0.329	0.324	0.327	0.498	4215	0.541	58.5	31.5	0.368	0.632	0.592	0.408	0.127	0.234	0.07	0.158	0.241	0.171	0.377	0.623	1	0.522	0.478	0.194	0.313	0.313	0.179	0.554	0.446	0.291	0.233	0.198	0.279	0.565	0.435	0.233	0.344	0.233	0.189	0.241	0.165	0.316	0.278	0.347	0.194	0.458	0.145	0.152
FBgn0025836	D_erecta	0.331	0.328	0.329	0.499	4206	0.539	57.6	31.5	0.5	0.5	0.577	0.423	0.16	0.215	0.11	0.117	0.215	0.184	0.351	0.649	1	0.534	0.466	0.186	0.314	0.329	0.171	0.659	0.341	0.345	0.218	0.195	0.241	0.636	0.364	0.27	0.382	0.191	0.157	0.225	0.138	0.312	0.325	0.333	0.236	0.431	0.119	0.175
FBgn0025836	D_mauritiana	0.335	0.321	0.33	0.495	4215	0.535	58.4	31.5	0.438	0.562	0.613	0.388	0.136	0.21	0.086	0.148	0.228	0.191	0.339	0.661	1	0.493	0.507	0.134	0.328	0.328	0.209	0.604	0.396	0.293	0.232	0.183	0.293	0.574	0.426	0.213	0.337	0.236	0.213	0.241	0.152	0.329	0.278	0.319	0.236	0.444	0.153	0.174
FBgn0025836	D_rhopaloa	0.369	0.392	0.38	0.577	4200	0.731	45.8	31.7	0.214	0.786	0.333	0.667	0.033	0.263	0.072	0.23	0.276	0.125	0.22	0.78	1	0.61	0.39	0.056	0.431	0.194	0.319	0.82	0.18	0.4	0.165	0.294	0.141	0.356	0.644	0.076	0.486	0.352	0.086	0.183	0.14	0.28	0.398	0.517	0.167	0.317	0.035	0.128
FBgn0025836	D_santomea	0.325	0.335	0.329	0.502	4194	0.548	57.9	31.5	0.429	0.571	0.532	0.468	0.146	0.203	0.127	0.133	0.215	0.177	0.356	0.644	1	0.479	0.521	0.145	0.319	0.362	0.174	0.655	0.345	0.329	0.224	0.235	0.212	0.565	0.435	0.264	0.363	0.22	0.154	0.207	0.134	0.317	0.341	0.357	0.243	0.4	0.129	0.193
FBgn0025836	D_sechellia	0.337	0.319	0.33	0.494	4215	0.535	58.4	31.5	0.4	0.6	0.595	0.405	0.125	0.206	0.087	0.156	0.225	0.2	0.339	0.661	1	0.473	0.527	0.136	0.333	0.318	0.212	0.593	0.407	0.277	0.241	0.205	0.277	0.542	0.458	0.22	0.33	0.242	0.209	0.244	0.128	0.359	0.269	0.306	0.236	0.458	0.147	0.182
FBgn0025836	D_simulans	0.334	0.319	0.328	0.495	4212	0.538	58.5	31.5	0.4	0.6	0.6	0.4	0.119	0.212	0.087	0.156	0.231	0.194	0.339	0.661	1	0.493	0.507	0.134	0.343	0.313	0.209	0.598	0.402	0.284	0.235	0.173	0.309	0.532	0.468	0.222	0.333	0.233	0.211	0.231	0.154	0.346	0.269	0.319	0.236	0.444	0.153	0.174
FBgn0025836	D_subpulchrella	0.362	0.416	0.388	0.574	4194	0.726	44.2	31.7	0.083	0.917	0.507	0.493	0.051	0.272	0.063	0.203	0.266	0.146	0.237	0.763	1	0.556	0.444	0.06	0.433	0.149	0.358	0.764	0.236	0.43	0.209	0.256	0.105	0.244	0.756	0.119	0.514	0.303	0.064	0.169	0.112	0.236	0.483	0.483	0.183	0.333	0.028	0.142
FBgn0025836	D_suzukii	0.362	0.416	0.388	0.577	4194	0.736	43.5	31.7	0.083	0.917	0.486	0.514	0.045	0.258	0.058	0.226	0.258	0.155	0.237	0.763	1	0.625	0.375	0.059	0.471	0.162	0.309	0.753	0.247	0.437	0.207	0.241	0.115	0.178	0.822	0.108	0.514	0.306	0.072	0.169	0.101	0.258	0.472	0.483	0.183	0.333	0.028	0.156
FBgn0025836	D_takahashii	0.343	0.41	0.376	0.577	4149	0.735	43.4	31.7	0.083	0.917	0.507	0.493	0.04	0.289	0.054	0.221	0.228	0.168	0.25	0.75	1	0.5	0.5	0.057	0.486	0.157	0.3	0.73	0.27	0.437	0.115	0.391	0.057	0.222	0.778	0.118	0.559	0.255	0.069	0.181	0.138	0.245	0.436	0.525	0.197	0.279	0.036	0.143
FBgn0025836	D_yakuba	0.325	0.34	0.331	0.5	4206	0.542	58.6	31.5	0.429	0.571	0.532	0.468	0.138	0.2	0.125	0.138	0.225	0.175	0.367	0.633	1	0.5	0.5	0.145	0.319	0.348	0.188	0.659	0.341	0.329	0.212	0.235	0.224	0.565	0.435	0.264	0.352	0.209	0.176	0.217	0.133	0.313	0.337	0.338	0.239	0.423	0.128	0.184
FBgn0025835	D_melanogaster	0.316	0.38	0.363	0.458	2973	0.496	59.2	31.5	0.4	0.6	0.583	0.417	0.214	0.167	0.107	0.167	0.214	0.131	0.462	0.538	1	0.457	0.543	0.122	0.293	0.268	0.317	0.565	0.435	0.338	0.206	0.118	0.338	0.564	0.436	0.245	0.377	0.132	0.245	0.111	0.185	0.37	0.333	0.316	0.316	0.368	0.124	0.19
FBgn0025835	D_elegans	0.328	0.459	0.433	0.529	2961	0.646	50.1	31.6	0.304	0.696	0.556	0.444	0.057	0.25	0.068	0.227	0.261	0.136	0.341	0.659	1	0.351	0.649	0.091	0.318	0.205	0.386	0.512	0.488	0.429	0.19	0.206	0.175	0.333	0.667	0.132	0.588	0.132	0.147	0.196	0.107	0.286	0.411	0.423	0.192	0.385	0.017	0.188
FBgn0025835	D_erecta	0.323	0.388	0.373	0.459	2973	0.492	59.6	31.5	0.348	0.652	0.59	0.41	0.2	0.1	0.125	0.163	0.237	0.175	0.526	0.474	1	0.465	0.535	0.146	0.293	0.293	0.268	0.565	0.435	0.273	0.227	0.197	0.303	0.648	0.352	0.214	0.411	0.125	0.25	0.151	0.226	0.321	0.302	0.5	0.172	0.328	0.131	0.208
FBgn0025835	D_mauritiana	0.315	0.386	0.367	0.465	2973	0.504	58.4	31.5	0.375	0.625	0.543	0.457	0.193	0.145	0.096	0.181	0.205	0.181	0.475	0.525	1	0.444	0.556	0.143	0.31	0.19	0.357	0.565	0.435	0.313	0.239	0.134	0.313	0.509	0.491	0.226	0.415	0.151	0.208	0.107	0.179	0.339	0.375	0.37	0.259	0.37	0.111	0.175
FBgn0025835	D_rhopaloa	0.389	0.476	0.459	0.546	2967	0.707	46.8	31.7	0.227	0.773	0.4	0.6	0.023	0.261	0.034	0.295	0.273	0.114	0.286	0.714	1	0.432	0.568	0.114	0.25	0.159	0.477	0.581	0.419	0.361	0.131	0.246	0.262	0.327	0.673	0.092	0.646	0.169	0.092	0.14	0.088	0.246	0.526	0.571	0.122	0.306	0.008	0.193
FBgn0025835	D_santomea	0.32	0.387	0.374	0.462	2973	0.493	58.2	31.5	0.435	0.565	0.559	0.441	0.171	0.11	0.122	0.195	0.28	0.122	0.59	0.41	1	0.535	0.465	0.098	0.317	0.244	0.341	0.532	0.468	0.235	0.265	0.147	0.353	0.647	0.353	0.228	0.439	0.088	0.246	0.204	0.13	0.333	0.333	0.386	0.263	0.351	0.118	0.205
FBgn0025835	D_sechellia	0.313	0.384	0.368	0.464	2973	0.503	58.3	31.5	0.375	0.625	0.531	0.469	0.207	0.134	0.098	0.183	0.207	0.171	0.476	0.524	1	0.444	0.556	0.143	0.31	0.19	0.357	0.565	0.435	0.313	0.239	0.119	0.328	0.519	0.481	0.226	0.415	0.151	0.208	0.107	0.179	0.339	0.375	0.34	0.283	0.377	0.102	0.203
FBgn0025835	D_simulans	0.308	0.385	0.368	0.464	2973	0.504	58.3	31.5	0.375	0.625	0.515	0.485	0.202	0.143	0.083	0.179	0.214	0.179	0.475	0.525	1	0.432	0.568	0.146	0.293	0.195	0.366	0.574	0.426	0.313	0.224	0.134	0.328	0.509	0.491	0.226	0.415	0.151	0.208	0.109	0.182	0.345	0.364	0.358	0.264	0.377	0.109	0.188
FBgn0025835	D_yakuba	0.31	0.387	0.373	0.464	2973	0.495	57.9	31.5	0.391	0.609	0.559	0.441	0.179	0.107	0.119	0.179	0.298	0.119	0.575	0.425	1	0.5	0.5	0.098	0.341	0.22	0.341	0.532	0.468	0.261	0.261	0.145	0.333	0.647	0.353	0.228	0.439	0.105	0.228	0.218	0.127	0.345	0.309	0.375	0.232	0.393	0.126	0.205
FBgn0284435	D_melanogaster	0.315	0.374	0.369	0.497	2148	0.566	55.9	31.6	0.375	0.625	0.583	0.417	0.193	0.158	0.158	0.158	0.211	0.123	0.452	0.548	1	0.632	0.368	0.162	0.27	0.243	0.324	0.771	0.229	0.457	0.13	0.152	0.261	0.467	0.533	0.227	0.318	0.114	0.341	0.273	0.061	0.364	0.303	0.583	0.111	0.306	0.093	0.296
FBgn0284435	D_elegans	0.386	0.419	0.415	0.565	2148	0.747	42.3	31.7	0.258	0.742	0.457	0.543	0.105	0.263	0.053	0.246	0.211	0.123	0.1	0.9	1	0.649	0.351	0.026	0.316	0.158	0.5	0.941	0.059	0.533	0.111	0.178	0.178	0.3	0.7	0.083	0.562	0.125	0.229	0.265	0.029	0.294	0.412	0.857	0	0.143	0	0.222
FBgn0284435	D_erecta	0.314	0.372	0.365	0.503	2148	0.581	55.2	31.6	0.438	0.562	0.532	0.468	0.145	0.2	0.164	0.164	0.182	0.145	0.516	0.484	1	0.579	0.421	0.135	0.324	0.162	0.378	0.771	0.229	0.511	0.128	0.106	0.255	0.533	0.467	0.178	0.378	0.133	0.311	0.312	0.031	0.281	0.375	0.543	0.086	0.371	0.111	0.241
FBgn0284435	D_mauritiana	0.299	0.368	0.36	0.498	2148	0.564	55.8	31.6	0.375	0.625	0.583	0.417	0.179	0.179	0.179	0.143	0.214	0.107	0.484	0.516	1	0.579	0.421	0.162	0.297	0.216	0.324	0.714	0.286	0.457	0.13	0.152	0.261	0.467	0.533	0.233	0.279	0.116	0.372	0.353	0.029	0.324	0.294	0.6	0.057	0.343	0.093	0.259
FBgn0284435	D_rhopaloa	0.347	0.425	0.415	0.562	2139	0.749	41.8	31.7	0.323	0.677	0.457	0.543	0.053	0.246	0.053	0.316	0.263	0.07	0.167	0.833	1	0.703	0.297	0.054	0.243	0.135	0.568	0.912	0.088	0.511	0.089	0.2	0.2	0.233	0.767	0.064	0.596	0.128	0.213	0.273	0	0.394	0.333	0.829	0	0.171	0	0.255
FBgn0284435	D_santomea	0.328	0.38	0.373	0.506	2148	0.59	53.9	31.6	0.406	0.594	0.617	0.383	0.125	0.214	0.143	0.179	0.214	0.125	0.5	0.5	1	0.658	0.342	0.081	0.351	0.189	0.378	0.8	0.2	0.458	0.167	0.125	0.25	0.467	0.533	0.222	0.289	0.133	0.356	0.387	0.032	0.258	0.323	0.6	0.114	0.286	0.074	0.259
FBgn0284435	D_sechellia	0.306	0.367	0.36	0.498	2148	0.562	55.5	31.6	0.375	0.625	0.596	0.404	0.179	0.161	0.179	0.161	0.214	0.107	0.516	0.484	1	0.553	0.447	0.162	0.297	0.216	0.324	0.743	0.257	0.478	0.109	0.152	0.261	0.467	0.533	0.233	0.302	0.093	0.372	0.353	0.029	0.324	0.294	0.6	0.057	0.343	0.093	0.259
FBgn0284435	D_simulans	0.302	0.364	0.357	0.5	2148	0.569	55.4	31.6	0.375	0.625	0.574	0.426	0.179	0.161	0.179	0.161	0.214	0.107	0.484	0.516	1	0.579	0.421	0.162	0.297	0.216	0.324	0.743	0.257	0.478	0.109	0.152	0.261	0.467	0.533	0.233	0.326	0.093	0.349	0.353	0.029	0.324	0.294	0.6	0.057	0.343	0.093	0.241
FBgn0284435	D_subpulchrella	0.432	0.427	0.428	0.573	2148	0.766	39.9	31.8	0.29	0.71	0.4	0.6	0.055	0.236	0.036	0.345	0.255	0.073	0.1	0.9	1	0.553	0.447	0.054	0.189	0.162	0.595	0.941	0.059	0.556	0.133	0.156	0.156	0.3	0.7	0.04	0.58	0.18	0.2	0.353	0	0.235	0.412	0.8	0	0.2	0	0.182
FBgn0284435	D_suzukii	0.401	0.425	0.422	0.576	2148	0.777	39.4	31.8	0.29	0.71	0.378	0.622	0.036	0.255	0.018	0.364	0.255	0.073	0.133	0.867	1	0.658	0.342	0	0.216	0.162	0.622	0.882	0.118	0.533	0.111	0.178	0.178	0.323	0.677	0.04	0.64	0.18	0.14	0.324	0	0.265	0.412	0.771	0	0.229	0	0.167
FBgn0284435	D_takahashii	0.43	0.433	0.433	0.577	2139	0.785	39.9	31.8	0.226	0.774	0.378	0.622	0.038	0.34	0.038	0.245	0.283	0.057	0.065	0.935	1	0.568	0.432	0	0.216	0.108	0.676	0.912	0.088	0.543	0.13	0.196	0.13	0.267	0.733	0.104	0.562	0.229	0.104	0.206	0.029	0.235	0.529	0.806	0	0.194	0	0.185
FBgn0284435	D_yakuba	0.334	0.378	0.372	0.507	2148	0.593	54.2	31.6	0.406	0.594	0.617	0.383	0.125	0.214	0.143	0.179	0.214	0.125	0.5	0.5	1	0.658	0.342	0.108	0.351	0.189	0.351	0.8	0.2	0.479	0.125	0.146	0.25	0.467	0.533	0.217	0.304	0.13	0.348	0.367	0.067	0.267	0.3	0.6	0.114	0.286	0.093	0.241
FBgn0040373	D_melanogaster	0.308	0.343	0.343	0.485	1167	0.536	58.5	31.5	0.444	0.556	0.526	0.474	0.185	0.185	0.185	0.074	0.222	0.148	0.222	0.778	1	0.333	0.667	0.316	0.158	0.158	0.368	0.5	0.5	0.308	0.154	0.154	0.385	0.688	0.312	0.16	0.56	0.2	0.08	0.294	0.118	0.353	0.235	0.353	0.176	0.471	0.158	0.228
FBgn0040373	D_elegans	nan	0.421	0.419	0.569	1167	0.719	44.2	31.7	0.222	0.778	0.455	0.545	0.042	0.25	0.042	0.417	0.208	0.042	0.273	0.727	1	0.417	0.583	0.095	0.333	0.238	0.333	0.818	0.182	0.692	0	0.231	0.077	0.143	0.857	0.067	0.533	0.267	0.133	0.211	0	0.263	0.526	0.471	0.059	0.471	0.037	0.111
FBgn0040373	D_erecta	0.385	0.384	0.384	0.494	1167	0.545	59.7	31.5	0.444	0.556	0.545	0.455	0.133	0.167	0.167	0.1	0.233	0.2	0.273	0.727	1	0.429	0.571	0.263	0.105	0.316	0.316	0.565	0.435	0.286	0.143	0.357	0.214	0.75	0.25	0.148	0.407	0.259	0.185	0.25	0.062	0.375	0.312	0.529	0.118	0.353	0.161	0.214
FBgn0040373	D_mauritiana	0.323	0.35	0.349	0.487	1167	0.535	60.8	31.5	0.444	0.556	0.526	0.474	0.13	0.217	0.174	0.087	0.217	0.174	0.4	0.6	1	0.375	0.625	0.211	0.158	0.263	0.368	0.542	0.458	0.308	0.154	0.154	0.385	0.765	0.235	0.192	0.462	0.231	0.115	0.278	0.167	0.278	0.278	0.412	0.176	0.412	0.172	0.19
FBgn0040373	D_rhopaloa	nan	0.411	0.41	0.579	1167	0.746	42.8	31.7	0.556	0.444	0.5	0.5	0	0.136	0.045	0.5	0.273	0.045	0.154	0.846	1	0.533	0.467	0.136	0.409	0.091	0.364	0.684	0.316	0.636	0	0.273	0.091	0.071	0.929	0.033	0.6	0.267	0.1	0.053	0.158	0.211	0.579	0.5	0.056	0.444	0.018	0.123
FBgn0040373	D_santomea	0.4	0.4	0.4	0.499	1167	0.545	60.3	31.5	0.444	0.556	0.545	0.455	0.107	0.25	0.143	0.143	0.25	0.107	0.273	0.727	1	0.385	0.615	0.3	0.1	0.2	0.4	0.636	0.364	0.357	0.286	0.214	0.143	0.812	0.188	0.148	0.444	0.259	0.148	0.222	0.111	0.333	0.333	0.353	0.176	0.471	0.143	0.214
FBgn0040373	D_sechellia	0.323	0.353	0.352	0.484	1167	0.529	61	31.5	0.444	0.556	0.526	0.474	0.13	0.217	0.174	0.087	0.217	0.174	0.4	0.6	1	0.375	0.625	0.211	0.158	0.263	0.368	0.583	0.417	0.308	0.154	0.154	0.385	0.765	0.235	0.2	0.44	0.24	0.12	0.278	0.167	0.278	0.278	0.353	0.235	0.412	0.172	0.19
FBgn0040373	D_simulans	0.323	0.359	0.358	0.488	1167	0.537	61	31.5	0.444	0.556	0.526	0.474	0.13	0.217	0.174	0.087	0.217	0.174	0.4	0.6	1	0.375	0.625	0.211	0.158	0.263	0.368	0.583	0.417	0.308	0.154	0.154	0.385	0.765	0.235	0.192	0.462	0.231	0.115	0.278	0.167	0.278	0.278	0.412	0.176	0.412	0.172	0.19
FBgn0040373	D_subpulchrella	0.414	0.433	0.433	0.594	1167	0.769	42.1	31.8	0.111	0.889	0.526	0.474	0.043	0.261	0	0.348	0.348	0	0.071	0.929	1	0.385	0.615	0.091	0.318	0.227	0.364	0.722	0.278	0.6	0.2	0.1	0.1	0.067	0.933	0.029	0.686	0.257	0.029	0.263	0.053	0.211	0.474	0.529	0.118	0.353	0	0.185
FBgn0040373	D_suzukii	0.431	0.441	0.44	0.594	1167	0.769	43	31.8	0.111	0.889	0.444	0.556	0.083	0.25	0	0.292	0.375	0	0.071	0.929	1	0.385	0.615	0.091	0.227	0.227	0.455	0.778	0.222	0.5	0	0.3	0.2	0.133	0.867	0.029	0.629	0.286	0.057	0.111	0.111	0.278	0.5	0.556	0.056	0.389	0	0.167
FBgn0040373	D_takahashii	0.434	0.44	0.44	0.61	1167	0.802	40.1	31.8	0.111	0.889	0.524	0.476	0.042	0.125	0	0.417	0.292	0.125	0.154	0.846	1	0.417	0.583	0	0.476	0.19	0.333	1	0	0.545	0.091	0.273	0.091	0.067	0.933	0.031	0.625	0.25	0.094	0.1	0.15	0.2	0.55	0.588	0.059	0.353	0	0.093
FBgn0040373	D_yakuba	0.385	0.398	0.398	0.499	1167	0.548	60.3	31.5	0.444	0.556	0.545	0.455	0.071	0.214	0.179	0.143	0.25	0.143	0.273	0.727	1	0.385	0.615	0.3	0.1	0.2	0.4	0.571	0.429	0.333	0.267	0.267	0.133	0.75	0.25	0.148	0.444	0.259	0.148	0.176	0.118	0.353	0.353	0.333	0.167	0.5	0.145	0.218
FBgn0040372	D_melanogaster	0.298	0.371	0.351	0.49	4974	0.489	59.3	31.5	0.339	0.661	0.577	0.423	0.164	0.134	0.149	0.201	0.187	0.164	0.411	0.589	1	0.383	0.617	0.218	0.205	0.231	0.346	0.5	0.5	0.248	0.325	0.265	0.162	0.635	0.365	0.336	0.3	0.164	0.2	0.274	0.107	0.333	0.286	0.258	0.273	0.47	0.169	0.177
FBgn0040372	D_elegans	0.374	0.418	0.409	0.584	4905	0.711	44.1	31.7	0.25	0.75	0.457	0.543	0.025	0.269	0.059	0.252	0.235	0.16	0.123	0.877	1	0.5	0.5	0.024	0.341	0.165	0.471	0.774	0.226	0.348	0.179	0.366	0.107	0.333	0.667	0.269	0.417	0.217	0.097	0.136	0.08	0.33	0.455	0.639	0.115	0.246	0.034	0.12
FBgn0040372	D_erecta	0.311	0.383	0.366	0.491	4962	0.489	58.6	31.5	0.358	0.642	0.629	0.371	0.137	0.158	0.144	0.187	0.173	0.201	0.311	0.689	1	0.398	0.602	0.231	0.218	0.231	0.321	0.505	0.495	0.193	0.294	0.261	0.252	0.646	0.354	0.328	0.285	0.19	0.197	0.313	0.12	0.325	0.241	0.25	0.265	0.485	0.154	0.208
FBgn0040372	D_mauritiana	0.294	0.376	0.354	0.488	4944	0.483	59.6	31.5	0.377	0.623	0.573	0.427	0.161	0.168	0.131	0.19	0.175	0.175	0.446	0.554	1	0.391	0.609	0.203	0.189	0.27	0.338	0.495	0.505	0.248	0.325	0.239	0.188	0.62	0.38	0.355	0.275	0.152	0.217	0.271	0.165	0.306	0.259	0.238	0.27	0.492	0.154	0.192
FBgn0040372	D_santomea	0.295	0.383	0.362	0.491	4959	0.493	58.4	31.5	0.308	0.692	0.548	0.452	0.139	0.153	0.161	0.204	0.182	0.161	0.32	0.68	1	0.398	0.602	0.227	0.213	0.2	0.36	0.466	0.534	0.23	0.31	0.27	0.19	0.729	0.271	0.321	0.27	0.204	0.204	0.259	0.106	0.353	0.282	0.258	0.242	0.5	0.174	0.174
FBgn0040372	D_sechellia	0.295	0.376	0.354	0.488	4968	0.48	59.5	31.5	0.34	0.66	0.577	0.423	0.165	0.158	0.144	0.187	0.165	0.18	0.432	0.568	1	0.38	0.62	0.197	0.197	0.263	0.342	0.5	0.5	0.25	0.336	0.233	0.181	0.62	0.38	0.359	0.268	0.162	0.211	0.277	0.145	0.325	0.253	0.226	0.274	0.5	0.156	0.188
FBgn0040372	D_simulans	0.295	0.377	0.355	0.49	4968	0.485	59.6	31.5	0.352	0.648	0.571	0.429	0.163	0.163	0.128	0.191	0.177	0.177	0.44	0.56	1	0.37	0.63	0.213	0.2	0.253	0.333	0.495	0.505	0.256	0.333	0.239	0.171	0.62	0.38	0.355	0.27	0.163	0.213	0.271	0.165	0.318	0.247	0.226	0.274	0.5	0.154	0.192
FBgn0040372	D_yakuba	0.302	0.384	0.365	0.491	4953	0.493	58.2	31.5	0.308	0.692	0.564	0.436	0.118	0.154	0.162	0.221	0.176	0.169	0.333	0.667	1	0.385	0.615	0.2	0.187	0.213	0.4	0.467	0.533	0.222	0.31	0.278	0.19	0.708	0.292	0.314	0.27	0.204	0.212	0.259	0.106	0.341	0.294	0.239	0.254	0.507	0.174	0.174
FBgn0000316	D_melanogaster	0.321	0.39	0.379	0.481	1806	0.494	57.4	31.5	0.4	0.6	0.706	0.294	0.157	0.098	0.137	0.255	0.235	0.118	0.565	0.435	1	0.52	0.48	0.278	0.25	0.25	0.222	0.676	0.324	0.389	0.167	0.111	0.333	0.679	0.321	0.243	0.297	0.135	0.324	0.25	0.05	0.45	0.25	0.231	0.256	0.513	0.106	0.242
FBgn0000316	D_elegans	0.4	0.478	0.467	0.577	1800	0.713	42.5	31.7	0.417	0.583	0.524	0.476	0.02	0.196	0.078	0.353	0.196	0.157	0.118	0.882	1	0.389	0.611	0.077	0.282	0.179	0.462	0.657	0.343	0.688	0.094	0.188	0.031	0.481	0.519	0.108	0.595	0.189	0.108	0.143	0.071	0.238	0.548	0.448	0.207	0.345	0.015	0.106
FBgn0000316	D_erecta	0.308	0.415	0.397	0.484	1803	0.503	56.9	31.5	0.333	0.667	0.763	0.237	0.122	0.102	0.122	0.286	0.224	0.143	0.5	0.5	1	0.423	0.577	0.222	0.222	0.278	0.278	0.647	0.353	0.364	0.182	0.121	0.333	0.613	0.387	0.243	0.432	0.081	0.243	0.308	0.103	0.41	0.179	0.27	0.297	0.432	0.106	0.212
FBgn0000316	D_mauritiana	0.313	0.391	0.379	0.484	1806	0.5	57.3	31.5	0.467	0.533	0.676	0.324	0.12	0.1	0.14	0.28	0.22	0.14	0.545	0.455	1	0.458	0.542	0.229	0.257	0.257	0.257	0.794	0.206	0.342	0.158	0.184	0.316	0.69	0.31	0.184	0.289	0.237	0.289	0.22	0.049	0.439	0.293	0.211	0.211	0.579	0.092	0.246
FBgn0000316	D_rhopaloa	0.368	0.48	0.464	0.562	1806	0.676	47.9	31.7	0.364	0.636	0.488	0.512	0.12	0.14	0.06	0.28	0.26	0.14	0.222	0.778	1	0.55	0.45	0.209	0.163	0.163	0.465	0.703	0.297	0.6	0.1	0.2	0.1	0.419	0.581	0.163	0.442	0.209	0.186	0.15	0.175	0.3	0.375	0.419	0.226	0.355	0.015	0.138
FBgn0000316	D_santomea	0.336	0.399	0.39	0.484	1806	0.512	57.7	31.5	0.267	0.733	0.706	0.294	0.17	0.064	0.191	0.234	0.17	0.17	0.5	0.5	1	0.519	0.481	0.189	0.243	0.243	0.324	0.667	0.333	0.405	0.162	0.135	0.297	0.607	0.393	0.222	0.389	0.111	0.278	0.25	0.075	0.4	0.275	0.27	0.351	0.378	0.121	0.258
FBgn0000316	D_sechellia	0.312	0.391	0.379	0.484	1806	0.497	57.4	31.5	0.467	0.533	0.676	0.324	0.12	0.1	0.14	0.28	0.22	0.14	0.545	0.455	1	0.4	0.6	0.229	0.257	0.257	0.257	0.794	0.206	0.324	0.162	0.189	0.324	0.679	0.321	0.205	0.308	0.205	0.282	0.225	0.025	0.45	0.3	0.194	0.194	0.611	0.104	0.224
FBgn0000316	D_simulans	0.31	0.39	0.378	0.482	1806	0.49	57.8	31.5	0.467	0.533	0.676	0.324	0.12	0.1	0.14	0.28	0.22	0.14	0.5	0.5	1	0.435	0.565	0.229	0.257	0.257	0.257	0.758	0.242	0.368	0.158	0.158	0.316	0.643	0.357	0.211	0.263	0.237	0.289	0.225	0.025	0.45	0.3	0.184	0.237	0.579	0.104	0.224
FBgn0000316	D_subpulchrella	0.4	0.475	0.464	0.567	1806	0.679	45.1	31.7	0.077	0.923	0.514	0.486	0.113	0.151	0.075	0.264	0.245	0.151	0.333	0.667	1	0.353	0.647	0.07	0.116	0.302	0.512	0.735	0.265	0.613	0.129	0.161	0.097	0.333	0.667	0.15	0.475	0.175	0.2	0.25	0.075	0.225	0.45	0.5	0.219	0.281	0.048	0.081
FBgn0000316	D_suzukii	0.385	0.472	0.459	0.565	1806	0.681	46.7	31.7	0.154	0.846	0.528	0.472	0.111	0.148	0.074	0.278	0.259	0.13	0.353	0.647	1	0.471	0.529	0.116	0.14	0.279	0.465	0.686	0.314	0.6	0.1	0.167	0.133	0.4	0.6	0.122	0.439	0.22	0.22	0.2	0.1	0.25	0.45	0.531	0.219	0.25	0.048	0.143
FBgn0000316	D_takahashii	0.383	0.497	0.481	0.589	1806	0.733	43	31.7	0.214	0.786	0.513	0.487	0.039	0.216	0.039	0.333	0.275	0.098	0.182	0.818	1	0.438	0.562	0.051	0.308	0.128	0.513	0.765	0.235	0.6	0.067	0.167	0.167	0.414	0.586	0.111	0.489	0.244	0.156	0.171	0.049	0.171	0.61	0.469	0.125	0.406	0.03	0.075
FBgn0000316	D_yakuba	0.319	0.408	0.395	0.484	1806	0.515	57.1	31.5	0.2	0.8	0.714	0.286	0.149	0.085	0.17	0.255	0.17	0.17	0.524	0.476	1	0.519	0.481	0.189	0.243	0.27	0.297	0.694	0.306	0.417	0.167	0.139	0.278	0.621	0.379	0.25	0.417	0.083	0.25	0.25	0.075	0.4	0.275	0.263	0.342	0.395	0.125	0.266
FBgn0261446	D_melanogaster	0.234	0.397	0.394	0.534	993	0.538	54	31.5	0.571	0.429	0.692	0.308	0.042	0.208	0.125	0.083	0.083	0.458	0.286	0.714	1	0.545	0.455	0.083	0.417	0.167	0.333	0.7	0.3	0.529	0.294	0.118	0.059	0.75	0.25	0.184	0.342	0.263	0.211	0.25	0.042	0.292	0.417	0.357	0.143	0.5	0.025	0.3
FBgn0261446	D_elegans	nan	0.513	0.512	0.648	990	0.823	38.9	31.8	0	1	0.462	0.538	0.037	0.296	0.148	0.185	0.185	0.148	0.133	0.867	1	0.667	0.333	0	0.357	0.143	0.5	1	0	0.6	0	0.35	0.05	0.111	0.889	0.026	0.538	0.282	0.154	0.214	0	0.107	0.679	0.727	0	0.273	0	0.154
FBgn0261446	D_erecta	0.328	0.412	0.41	0.545	993	0.566	56.4	31.6	0.667	0.333	0.615	0.385	0.077	0.154	0.154	0.115	0.115	0.385	0.286	0.714	1	0.7	0.3	0.167	0.417	0.167	0.25	0.727	0.273	0.562	0.125	0.125	0.188	0.556	0.444	0.132	0.447	0.289	0.132	0.296	0.074	0.333	0.296	0.462	0.154	0.385	0.024	0.341
FBgn0261446	D_mauritiana	0.25	0.393	0.391	0.538	993	0.558	53	31.6	0.571	0.429	0.667	0.333	0.043	0.217	0.13	0.087	0.087	0.435	0.286	0.714	1	0.462	0.538	0.083	0.417	0.167	0.333	0.7	0.3	0.588	0.235	0.118	0.059	0.75	0.25	0.237	0.368	0.237	0.158	0.167	0.125	0.333	0.375	0.286	0.143	0.571	0.025	0.3
FBgn0261446	D_rhopaloa	0.397	0.509	0.507	0.652	990	0.835	38	31.8	0	1	0.385	0.615	0.04	0.2	0.04	0.28	0.2	0.24	0.133	0.867	1	0.833	0.167	0	0.4	0.2	0.4	1	0	0.6	0	0.35	0.05	0.111	0.889	0.05	0.625	0.25	0.075	0.185	0	0.185	0.63	0.727	0	0.273	0	0.179
FBgn0261446	D_santomea	0.31	0.405	0.404	0.555	993	0.584	53.4	31.6	0.571	0.429	0.692	0.308	0.042	0.167	0.125	0.125	0.083	0.458	0.286	0.714	1	0.778	0.222	0.083	0.333	0.25	0.333	0.7	0.3	0.529	0.176	0.235	0.059	0.444	0.556	0.162	0.405	0.243	0.189	0.167	0.067	0.333	0.433	0.5	0.083	0.417	0.025	0.35
FBgn0261446	D_sechellia	0.234	0.392	0.39	0.533	993	0.543	53.2	31.5	0.429	0.571	0.636	0.364	0.045	0.273	0.136	0.045	0.045	0.455	0.333	0.667	1	0.429	0.571	0.083	0.417	0.167	0.333	0.6	0.4	0.588	0.235	0.118	0.059	0.75	0.25	0.237	0.368	0.237	0.158	0.2	0.12	0.36	0.32	0.286	0.143	0.571	0.026	0.308
FBgn0261446	D_simulans	0.234	0.392	0.389	0.537	993	0.552	53.9	31.6	0.429	0.571	0.667	0.333	0.045	0.227	0.136	0.091	0.091	0.409	0.286	0.714	1	0.462	0.538	0.083	0.417	0.167	0.333	0.6	0.4	0.588	0.235	0.118	0.059	0.75	0.25	0.237	0.368	0.237	0.158	0.2	0.12	0.36	0.32	0.286	0.143	0.571	0.025	0.3
FBgn0261446	D_subpulchrella	0.389	0.509	0.507	0.637	990	0.785	40.8	31.8	0.143	0.857	0.538	0.462	0.04	0.28	0	0.28	0.16	0.24	0.267	0.733	1	0.667	0.333	0	0.4	0.267	0.333	0.917	0.083	0.65	0.05	0.25	0.05	0.222	0.778	0.079	0.605	0.211	0.105	0.214	0.036	0.107	0.643	0.636	0.091	0.273	0	0.128
FBgn0261446	D_suzukii	0.463	0.506	0.505	0.634	990	0.778	40.3	31.8	0.143	0.857	0.462	0.538	0.04	0.24	0	0.32	0.16	0.24	0.2	0.8	1	0.5	0.5	0	0.333	0.333	0.333	0.833	0.167	0.65	0.05	0.25	0.05	0.333	0.667	0.108	0.595	0.189	0.108	0.214	0	0.179	0.607	0.545	0.091	0.364	0	0.128
FBgn0261446	D_yakuba	0.31	0.414	0.413	0.552	993	0.574	54.6	31.6	0.571	0.429	0.692	0.308	0.042	0.167	0.125	0.125	0.083	0.458	0.286	0.714	1	0.778	0.222	0.083	0.333	0.25	0.333	0.6	0.4	0.529	0.176	0.176	0.118	0.444	0.556	0.189	0.378	0.243	0.189	0.167	0.1	0.333	0.4	0.5	0.083	0.417	0.025	0.35
FBgn0029518	D_melanogaster	0.321	0.34	0.34	0.62	615	NAN	40.2	nan	1	0	0.333	0.667	0.281	0.031	0.188	0.094	0.156	0.25	1	0	1	1	0	0.333	0	0	0.667	0.25	0.75	0.667	0	0.333	0	0.5	0.5	0	0.571	0.143	0.286	0.25	0.05	0.39	0.31	0.5	0	0.5	0	0
FBgn0029518	D_erecta	0.355	0.355	0.355	0.612	552	NAN	50.7	nan	1	0	0.5	0.5	0.273	0	0.318	0.091	0.182	0.136	0.5	0.5	1	0	1	0.333	0	0.333	0.333	0.333	0.667	0.667	0	0.333	0	0.5	0.5	0	0.5	0.167	0.333	0.253	0.044	0.418	0.286	0.6	0.3	0.1	0	0.167
FBgn0029518	D_mauritiana	0.333	0.346	0.345	0.624	615	NAN	51	nan	1	0	0.5	0.5	0.333	0.033	0.167	0.1	0.167	0.2	0.5	0.5	1	1	0	0.333	0	0	0.667	0.25	0.75	1	0	0	0	0.5	0.5	0.125	0.375	0.125	0.375	0.265	0.059	0.382	0.294	0.6	0	0.4	0	0
FBgn0029518	D_simulans	0.333	0.345	0.344	0.617	609	NAN	50.4	nan	1	0	0.5	0.5	0.4	0.033	0.133	0.067	0.167	0.2	0.5	0.5	1	1	0	0.333	0	0	0.667	0.25	0.75	1	0	0	0	0.5	0.5	0.143	0.429	0.143	0.286	0.28	0.03	0.4	0.29	0.6	0	0.4	0	0
FBgn0005427	D_melanogaster	0.347	0.363	0.359	0.536	2532	0.567	56.7	31.6	0.25	0.75	0.725	0.275	0.099	0.154	0.088	0.209	0.22	0.231	0.328	0.672	1	0.453	0.547	0.125	0.312	0.188	0.375	0.607	0.393	0.356	0.241	0.241	0.161	0.667	0.333	0.137	0.452	0.205	0.205	0.209	0.194	0.313	0.284	0.524	0.095	0.381	0.053	0.228
FBgn0005427	D_erecta	0.339	0.36	0.353	0.542	2526	0.583	55.7	31.6	0.286	0.714	0.641	0.359	0.067	0.167	0.089	0.244	0.222	0.211	0.344	0.656	1	0.426	0.574	0.143	0.204	0.286	0.367	0.714	0.286	0.352	0.227	0.239	0.182	0.667	0.333	0.085	0.437	0.268	0.211	0.162	0.221	0.324	0.294	0.571	0.143	0.286	0.109	0.145
FBgn0005427	D_mauritiana	0.339	0.365	0.357	0.537	2532	0.573	57.6	31.6	0.286	0.714	0.585	0.415	0.101	0.157	0.09	0.213	0.247	0.191	0.312	0.688	1	0.389	0.611	0.125	0.25	0.25	0.375	0.567	0.433	0.365	0.235	0.235	0.165	0.571	0.429	0.169	0.465	0.183	0.183	0.191	0.191	0.309	0.309	0.548	0.143	0.31	0.071	0.214
FBgn0005427	D_santomea	0.371	0.38	0.377	0.554	2529	0.613	53.2	31.6	0.125	0.875	0.641	0.359	0.067	0.167	0.078	0.244	0.256	0.189	0.333	0.667	1	0.426	0.574	0.188	0.333	0.125	0.354	0.679	0.321	0.337	0.221	0.267	0.174	0.286	0.714	0.11	0.466	0.288	0.137	0.203	0.217	0.304	0.275	0.6	0.125	0.275	0.089	0.125
FBgn0005427	D_sechellia	0.34	0.365	0.358	0.536	2532	0.57	57.5	31.6	0.286	0.714	0.585	0.415	0.101	0.157	0.09	0.213	0.236	0.202	0.297	0.703	1	0.377	0.623	0.125	0.271	0.188	0.417	0.586	0.414	0.345	0.25	0.238	0.167	0.571	0.429	0.169	0.451	0.183	0.197	0.206	0.191	0.309	0.294	0.545	0.136	0.318	0.089	0.214
FBgn0005427	D_simulans	0.338	0.366	0.358	0.537	2532	0.57	57.7	31.6	0.286	0.714	0.585	0.415	0.101	0.146	0.09	0.213	0.247	0.202	0.312	0.688	1	0.396	0.604	0.125	0.25	0.229	0.396	0.621	0.379	0.345	0.241	0.241	0.172	0.5	0.5	0.169	0.465	0.183	0.183	0.206	0.191	0.309	0.294	0.548	0.143	0.31	0.073	0.2
FBgn0005427	D_yakuba	0.367	0.381	0.376	0.556	2529	0.617	53.2	31.6	0.125	0.875	0.641	0.359	0.068	0.17	0.08	0.239	0.25	0.193	0.328	0.672	1	0.426	0.574	0.188	0.312	0.125	0.375	0.643	0.357	0.333	0.23	0.264	0.172	0.286	0.714	0.111	0.458	0.292	0.139	0.188	0.246	0.29	0.275	0.6	0.125	0.275	0.071	0.125
FBgn0040370	D_melanogaster	0.339	0.325	0.331	0.53	921	0.57	52.1	31.6	0	1	0.667	0.333	0.129	0.194	0.129	0.323	0.161	0.065	0.133	0.867	1	0.6	0.4	0.182	0.455	0.182	0.182	0.643	0.357	0.52	0.16	0.04	0.28	0.7	0.3	0.194	0.387	0.129	0.29	0.2	0.1	0.4	0.3	0.368	0.158	0.474	0.158	0.158
FBgn0040370	D_erecta	0.359	0.341	0.349	0.537	921	0.587	50.4	31.6	0	1	0.667	0.333	0.194	0.226	0.129	0.258	0.097	0.097	0.133	0.867	1	0.6	0.4	0.091	0.455	0.273	0.182	0.571	0.429	0.44	0.12	0.04	0.4	0.6	0.4	0.226	0.419	0.194	0.161	0.19	0.095	0.333	0.381	0.474	0.158	0.368	0.111	0.167
FBgn0040370	D_mauritiana	0.337	0.334	0.335	0.531	921	0.573	51.1	31.6	0	1	0.667	0.333	0.138	0.207	0.103	0.345	0.103	0.103	0.133	0.867	1	0.533	0.467	0.182	0.455	0.182	0.182	0.571	0.429	0.538	0.154	0.038	0.269	0.7	0.3	0.226	0.419	0.129	0.226	0.19	0.095	0.381	0.333	0.368	0.158	0.474	0.158	0.211
FBgn0040370	D_santomea	0.359	0.351	0.355	0.55	921	0.617	47.9	31.6	0	1	0.571	0.429	0.133	0.233	0.1	0.333	0.067	0.133	0.133	0.867	1	0.467	0.533	0.182	0.545	0.091	0.182	0.571	0.429	0.48	0.16	0.04	0.32	0.5	0.5	0.188	0.438	0.188	0.188	0.143	0.143	0.333	0.381	0.444	0.167	0.389	0.056	0.167
FBgn0040370	D_sechellia	0.328	0.33	0.329	0.532	921	0.573	50.7	31.6	0	1	0.643	0.357	0.167	0.2	0.1	0.333	0.1	0.1	0.133	0.867	1	0.533	0.467	0.182	0.455	0.182	0.182	0.571	0.429	0.56	0.16	0.04	0.24	0.7	0.3	0.226	0.419	0.129	0.226	0.19	0.095	0.381	0.333	0.368	0.158	0.474	0.158	0.158
FBgn0040370	D_simulans	0.329	0.334	0.332	0.532	921	0.573	50.6	31.6	0	1	0.667	0.333	0.167	0.2	0.1	0.333	0.1	0.1	0.133	0.867	1	0.533	0.467	0.182	0.455	0.182	0.182	0.571	0.429	0.56	0.16	0.04	0.24	0.7	0.3	0.226	0.419	0.129	0.226	0.19	0.095	0.381	0.333	0.368	0.158	0.474	0.158	0.158
FBgn0040370	D_subpulchrella	0.418	0.376	0.398	0.599	918	0.775	41.4	31.8	0	1	0.333	0.667	0.067	0.267	0.067	0.367	0.133	0.1	0	1	1	0.667	0.333	0	0.636	0.182	0.182	0.857	0.143	0.625	0.125	0.083	0.167	0.3	0.7	0.094	0.562	0.219	0.125	0.1	0.1	0.1	0.7	0.778	0.111	0.111	0.053	0.211
FBgn0040370	D_suzukii	0.42	0.373	0.397	0.6	918	0.779	40.8	31.8	0	1	0.333	0.667	0.067	0.267	0.067	0.367	0.133	0.1	0.071	0.929	1	0.667	0.333	0	0.636	0.182	0.182	0.857	0.143	0.625	0.125	0.083	0.167	0.3	0.7	0.094	0.562	0.219	0.125	0.1	0.1	0.05	0.75	0.722	0.111	0.167	0.053	0.211
FBgn0040370	D_takahashii	0.387	0.372	0.38	0.592	921	0.733	40.8	31.7	0	1	0.6	0.4	0.097	0.258	0.032	0.355	0.161	0.097	0	1	1	0.6	0.4	0	0.636	0.182	0.182	0.714	0.286	0.522	0.174	0.087	0.217	0.4	0.6	0.152	0.545	0.212	0.091	0.048	0.095	0.143	0.714	0.722	0.111	0.167	0.053	0.105
FBgn0040370	D_yakuba	0.355	0.353	0.354	0.55	921	0.62	47.8	31.6	0	1	0.571	0.429	0.129	0.226	0.097	0.355	0.065	0.129	0.133	0.867	1	0.533	0.467	0.182	0.545	0.091	0.182	0.571	0.429	0.48	0.16	0.04	0.32	0.5	0.5	0.194	0.419	0.194	0.194	0.143	0.143	0.333	0.381	0.444	0.167	0.389	0.056	0.167
FBgn0040371	D_melanogaster	nan	0.372	0.372	0.495	588	0.505	53.7	31.5	0.4	0.6	0.6	0.4	0.429	0	0	0	0.429	0.143	0.5	0.5	1	0.3	0.7	0.125	0.312	0.375	0.188	0.769	0.231	0.333	0.167	0.333	0.167	0.273	0.727	0.125	0.312	0.125	0.438	0.077	0	0.538	0.385	0.2	0	0.8	0	0
FBgn0040371	D_elegans	nan	0.408	0.408	0.553	588	0.691	46	31.7	0.4	0.6	0.2	0.8	0.143	0.286	0	0	0.571	0	0.333	0.667	1	0.4	0.6	0	0.375	0.375	0.25	0.923	0.077	0.5	0.167	0.333	0	0	1	0.188	0.5	0.125	0.188	0.077	0.077	0.385	0.462	0.7	0	0.3	0	0.077
FBgn0040371	D_erecta	nan	0.388	0.388	0.514	588	0.569	50.3	31.6	0.4	0.6	0.6	0.4	0.143	0.143	0.143	0	0.571	0	0.5	0.5	1	0.4	0.6	0.2	0.333	0.267	0.2	0.923	0.077	0.5	0	0.5	0	0.273	0.727	0.125	0.562	0.062	0.25	0.077	0	0.538	0.385	0.3	0.1	0.6	0	0
FBgn0040371	D_mauritiana	nan	0.386	0.386	0.498	588	0.516	53.9	31.5	0.5	0.5	0.6	0.4	0.429	0	0	0	0.429	0.143	0.5	0.5	1	0.3	0.7	0.125	0.312	0.375	0.188	0.769	0.231	0.333	0	0.5	0.167	0.364	0.636	0.125	0.312	0.188	0.375	0.077	0	0.538	0.385	0.3	0	0.7	0	0
FBgn0040371	D_rhopaloa	nan	0.42	0.42	0.578	588	0.771	44.3	31.8	0.3	0.7	0.3	0.7	0	0.143	0	0.286	0.429	0.143	0.167	0.833	1	0.7	0.3	0.067	0.533	0.2	0.2	1	0	0.5	0	0.5	0	0	1	0.188	0.5	0.188	0.125	0	0.077	0.538	0.385	0.778	0	0.222	0	0.071
FBgn0040371	D_santomea	nan	0.404	0.404	0.515	588	0.585	50.1	31.6	0.4	0.6	0.6	0.4	0.125	0.25	0	0.125	0.5	0	0.333	0.667	1	0.4	0.6	0.143	0.429	0.286	0.143	0.846	0.154	0.5	0	0.5	0	0.273	0.727	0.125	0.5	0.062	0.312	0.154	0	0.538	0.308	0.455	0	0.545	0	0
FBgn0040371	D_sechellia	nan	0.383	0.383	0.498	588	0.521	53.6	31.5	0.5	0.5	0.6	0.4	0.429	0	0	0	0.429	0.143	0.5	0.5	1	0.3	0.7	0.125	0.312	0.375	0.188	0.769	0.231	0.333	0	0.5	0.167	0.364	0.636	0.125	0.312	0.188	0.375	0.077	0	0.538	0.385	0.3	0	0.7	0	0
FBgn0040371	D_simulans	nan	0.385	0.385	0.502	588	0.527	52.9	31.5	0.5	0.5	0.6	0.4	0.429	0	0	0	0.429	0.143	0.5	0.5	1	0.3	0.7	0.125	0.312	0.375	0.188	0.769	0.231	0.333	0	0.5	0.167	0.273	0.727	0.125	0.312	0.188	0.375	0.077	0	0.538	0.385	0.3	0	0.7	0	0
FBgn0040371	D_subpulchrella	nan	0.428	0.428	0.569	585	0.741	43.7	31.7	0.4	0.6	0.5	0.5	0	0.286	0	0.286	0.429	0	0	1	1	0.5	0.5	0	0.467	0.333	0.2	1	0	0.714	0	0.286	0	0	1	0.062	0.5	0.25	0.188	0.077	0.077	0.308	0.538	0.8	0	0.2	0	0.071
FBgn0040371	D_suzukii	nan	0.428	0.428	0.568	585	0.733	43.6	31.7	0.4	0.6	0.5	0.5	0	0.286	0	0.286	0.429	0	0	1	1	0.6	0.4	0	0.467	0.333	0.2	0.833	0.167	0.5	0	0.375	0.125	0	1	0.067	0.533	0.133	0.267	0	0	0.385	0.615	0.7	0.1	0.2	0	0.071
FBgn0040371	D_takahashii	nan	0.418	0.418	0.565	588	0.707	42.6	31.7	0.5	0.5	0.5	0.5	0	0.286	0	0.143	0.571	0	0.167	0.833	1	0.4	0.6	0	0.438	0.188	0.375	0.846	0.154	0.667	0	0.333	0	0.091	0.909	0.125	0.438	0.188	0.25	0.077	0	0.538	0.385	0.667	0	0.333	0	0
FBgn0040371	D_yakuba	nan	0.401	0.401	0.517	588	0.59	50.3	31.6	0.4	0.6	0.6	0.4	0.125	0.25	0	0.125	0.5	0	0.333	0.667	1	0.4	0.6	0.143	0.429	0.286	0.143	0.846	0.154	0.5	0	0.5	0	0.273	0.727	0.125	0.5	0.062	0.312	0.154	0	0.538	0.308	0.455	0	0.545	0	0
FBgn0029521	D_melanogaster	0.211	0.355	0.346	0.452	1179	0.449	61	31.4	0.5	0.5	0.556	0.444	0.192	0.115	0.154	0.269	0.077	0.192	0.636	0.364	1	0.455	0.545	0.4	0.133	0.333	0.133	0.364	0.636	0.364	0.364	0.136	0.136	0.656	0.344	0.136	0.455	0.045	0.364	0.4	0.1	0.3	0.2	0.263	0.316	0.421	0.094	0.189
FBgn0029521	D_elegans	0.226	0.401	0.394	0.469	1176	0.497	52.5	31.5	0.286	0.714	0.556	0.444	0.08	0.2	0.12	0.36	0.12	0.12	0.5	0.5	1	0.111	0.889	0.214	0.143	0.5	0.143	0.25	0.75	0.55	0.15	0.15	0.15	0.645	0.355	0.107	0.536	0.107	0.25	0.261	0.043	0.391	0.304	0.2	0.3	0.5	0.105	0.263
FBgn0029521	D_erecta	0.258	0.368	0.361	0.48	1179	0.533	58.7	31.5	0.286	0.714	0.444	0.556	0.154	0.154	0.154	0.346	0.038	0.154	0.571	0.429	1	0.556	0.444	0.231	0.231	0.385	0.154	0.455	0.545	0.417	0.083	0.333	0.167	0.636	0.364	0.045	0.5	0.091	0.364	0.217	0.217	0.174	0.391	0.312	0.312	0.375	0.161	0.179
FBgn0029521	D_mauritiana	0.204	0.36	0.349	0.457	1179	0.458	60.1	31.5	0.5	0.5	0.625	0.375	0.207	0.103	0.172	0.241	0.069	0.207	0.636	0.364	1	0.455	0.545	0.429	0.143	0.429	0	0.6	0.4	0.429	0.238	0.143	0.19	0.656	0.344	0.13	0.478	0.043	0.348	0.35	0.2	0.2	0.25	0.278	0.222	0.5	0.115	0.154
FBgn0029521	D_rhopaloa	0.259	0.428	0.425	0.497	1176	0.566	51.5	31.6	0.4	0.6	0.667	0.333	0.033	0.133	0.033	0.567	0.133	0.1	0.48	0.52	1	0.375	0.625	0.231	0.231	0.308	0.231	0.375	0.625	0.476	0.095	0.238	0.19	0.636	0.364	0.138	0.552	0.103	0.207	0.1	0.1	0.35	0.45	0.45	0.2	0.35	0.038	0.208
FBgn0029521	D_santomea	0.291	0.387	0.38	0.491	1179	0.541	59.9	31.5	0.4	0.6	0.444	0.556	0.154	0.154	0.115	0.308	0.077	0.192	0.636	0.364	1	0.556	0.444	0.357	0.143	0.429	0.071	0.545	0.455	0.476	0.095	0.19	0.238	0.419	0.581	0.077	0.385	0.154	0.385	0.25	0.2	0.15	0.4	0.357	0.429	0.214	0.088	0.175
FBgn0029521	D_sechellia	0.208	0.358	0.348	0.459	1179	0.46	60	31.5	0.438	0.562	0.625	0.375	0.25	0.107	0.143	0.25	0.071	0.179	0.636	0.364	1	0.455	0.545	0.429	0.143	0.429	0	0.6	0.4	0.429	0.238	0.143	0.19	0.594	0.406	0.13	0.478	0.043	0.348	0.35	0.2	0.2	0.25	0.278	0.222	0.5	0.135	0.135
FBgn0029521	D_simulans	0.2	0.363	0.352	0.457	1179	0.46	60.4	31.5	0.467	0.533	0.625	0.375	0.214	0.107	0.179	0.25	0.071	0.179	0.636	0.364	1	0.455	0.545	0.429	0.143	0.429	0	0.6	0.4	0.429	0.238	0.143	0.19	0.636	0.364	0.13	0.435	0.043	0.391	0.35	0.2	0.2	0.25	0.263	0.211	0.526	0.118	0.157
FBgn0029521	D_subpulchrella	0.258	0.436	0.431	0.503	1179	0.578	52.1	31.6	0.214	0.786	0.556	0.444	0.125	0.25	0.083	0.375	0	0.167	0.381	0.619	1	0.167	0.833	0.231	0.308	0.308	0.154	0.5	0.5	0.524	0.143	0.19	0.143	0.636	0.364	0.214	0.536	0.036	0.214	0.136	0.136	0.182	0.545	0.318	0.273	0.409	0.036	0.182
FBgn0029521	D_suzukii	0.299	0.439	0.435	0.503	1179	0.58	51.9	31.6	0.154	0.846	0.556	0.444	0.231	0.115	0.038	0.462	0	0.154	0.45	0.55	1	0.286	0.714	0.231	0.231	0.385	0.154	0.5	0.5	0.524	0.143	0.238	0.095	0.7	0.3	0.192	0.5	0.038	0.269	0.174	0.13	0.174	0.522	0.421	0.211	0.368	0.069	0.172
FBgn0029521	D_takahashii	0.196	0.417	0.407	0.498	1179	0.558	54.6	31.6	0.385	0.615	0.3	0.7	0.16	0.24	0.08	0.32	0.16	0.04	0.542	0.458	1	0.375	0.625	0.286	0.143	0.286	0.286	0.444	0.556	0.476	0.143	0.286	0.095	0.594	0.406	0.148	0.556	0.037	0.259	0.13	0.13	0.174	0.565	0.35	0.05	0.6	0.054	0.232
FBgn0029521	D_yakuba	0.283	0.382	0.375	0.487	1179	0.531	60.1	31.5	0.438	0.562	0.444	0.556	0.125	0.167	0.125	0.333	0.083	0.167	0.636	0.364	1	0.556	0.444	0.357	0.143	0.429	0.071	0.545	0.455	0.476	0.095	0.238	0.19	0.5	0.5	0.08	0.4	0.12	0.4	0.227	0.273	0.136	0.364	0.357	0.429	0.214	0.088	0.193
FBgn0052816	D_melanogaster	0.378	0.37	0.376	0.442	1137	0.396	61	31.4	0.5	0.5	0.812	0.188	0.226	0.194	0.129	0.097	0.194	0.161	0.593	0.407	1	0.389	0.611	0.25	0.194	0.333	0.222	0.25	0.75	0.125	0.25	0.375	0.25	0.667	0.333	0.25	0.321	0.071	0.357	0.357	0.071	0.357	0.214	0.444	0.333	0.222	0.24	0.16
FBgn0052816	D_erecta	0.377	0.389	0.381	0.458	1137	0.43	61	31.4	0.5	0.5	0.706	0.294	0.065	0.258	0.161	0.161	0.226	0.129	0.607	0.393	1	0.4	0.6	0.111	0.167	0.389	0.333	0.296	0.704	0.154	0.346	0.231	0.269	0.571	0.429	0.393	0.286	0.036	0.286	0.312	0.125	0.375	0.188	0.45	0.4	0.15	0.25	0.208
FBgn0052816	D_mauritiana	0.368	0.368	0.368	0.447	1125	0.396	57.1	31.4	1	0	0.765	0.235	0.179	0.214	0.179	0.143	0.107	0.179	0.593	0.407	1	0.333	0.667	0.184	0.211	0.342	0.263	0.296	0.704	0.125	0.292	0.292	0.292	0.714	0.286	0.345	0.276	0.034	0.345	0.188	0.062	0.438	0.312	0.389	0.333	0.278	0.25	0.167
FBgn0052816	D_santomea	0.386	0.404	0.392	0.473	1137	0.47	61	31.5	0.5	0.5	0.5	0.5	0.097	0.258	0.161	0.161	0.226	0.097	0.5	0.5	1	0.412	0.588	0.135	0.189	0.378	0.297	0.231	0.769	0.261	0.304	0.261	0.174	0.45	0.55	0.357	0.321	0.036	0.286	0.2	0.133	0.4	0.267	0.444	0.444	0.111	0.28	0.12
FBgn0052816	D_sechellia	0.371	0.368	0.37	0.445	1125	0.398	58.7	31.4	1	0	0.765	0.235	0.172	0.207	0.207	0.138	0.103	0.172	0.593	0.407	1	0.333	0.667	0.216	0.189	0.324	0.27	0.296	0.704	0.12	0.24	0.32	0.32	0.727	0.273	0.357	0.286	0.036	0.321	0.188	0.062	0.438	0.312	0.389	0.333	0.278	0.25	0.208
FBgn0052816	D_simulans	0.368	0.368	0.368	0.446	1125	0.393	56.8	31.4	1	0	0.765	0.235	0.172	0.207	0.172	0.172	0.103	0.172	0.593	0.407	1	0.333	0.667	0.211	0.184	0.342	0.263	0.296	0.704	0.087	0.261	0.304	0.348	0.714	0.286	0.345	0.276	0.034	0.345	0.188	0.062	0.438	0.312	0.389	0.333	0.278	0.25	0.167
FBgn0052816	D_takahashii	0.4	0.423	0.407	0.527	1116	0.606	53.9	31.6	0	1	0.562	0.438	0.097	0.226	0.161	0.161	0.323	0.032	0.345	0.655	1	0.333	0.667	0.128	0.308	0.205	0.359	0.591	0.409	0.333	0.292	0.25	0.125	0.278	0.722	0.143	0.5	0.179	0.179	0.25	0.062	0.312	0.375	0.467	0.2	0.333	0.115	0.269
FBgn0052816	D_yakuba	0.385	0.403	0.391	0.466	1137	0.449	61	31.4	0.5	0.5	0.588	0.412	0.097	0.258	0.161	0.161	0.226	0.097	0.538	0.462	1	0.412	0.588	0.135	0.162	0.432	0.27	0.222	0.778	0.261	0.304	0.261	0.174	0.5	0.5	0.345	0.31	0.103	0.241	0.2	0.133	0.4	0.267	0.444	0.444	0.111	0.28	0.12
FBgn0024989	D_melanogaster	0.327	0.368	0.349	0.528	2640	NAN	55.4	nan	nan	nan	0.632	0.368	0.099	0.11	0.143	0.231	0.198	0.22	0.286	0.714	1	0.5	0.5	0.236	0.145	0.2	0.418	0.673	0.327	0.311	0.204	0.214	0.272	0.7	0.3	0.228	0.391	0.12	0.261	0.316	0.105	0.404	0.175	0.312	0.312	0.375	0.138	0.292
FBgn0024989	D_elegans	0.372	0.402	0.39	0.6	2631	0.659	44.6	31.7	0	1	0.667	0.333	0.145	0.145	0.084	0.229	0.253	0.145	0.286	0.714	1	0.548	0.452	0.148	0.082	0.197	0.574	0.827	0.173	0.57	0.15	0.18	0.1	0.067	0.933	0.155	0.534	0.181	0.129	0.25	0.018	0.375	0.357	0.481	0.037	0.481	0.034	0.207
FBgn0024989	D_erecta	0.358	0.376	0.369	0.542	2637	NAN	55	nan	nan	nan	0.7	0.3	0.094	0.106	0.141	0.224	0.224	0.212	0.35	0.65	1	0.588	0.412	0.14	0.175	0.263	0.421	0.712	0.288	0.363	0.206	0.176	0.255	0.765	0.235	0.173	0.429	0.143	0.255	0.288	0.119	0.339	0.254	0.259	0.296	0.444	0.101	0.29
FBgn0024989	D_mauritiana	0.347	0.369	0.359	0.527	2640	NAN	55.2	nan	nan	nan	0.684	0.316	0.112	0.101	0.146	0.247	0.202	0.191	0.263	0.737	1	0.531	0.469	0.236	0.127	0.2	0.436	0.679	0.321	0.311	0.226	0.189	0.274	0.714	0.286	0.233	0.378	0.122	0.267	0.305	0.085	0.39	0.22	0.29	0.323	0.387	0.141	0.297
FBgn0024989	D_rhopaloa	0.362	0.422	0.397	0.645	2619	NAN	36.4	nan	nan	nan	0.516	0.484	0.051	0.179	0.038	0.346	0.231	0.154	0.143	0.857	1	0.735	0.265	0.098	0.131	0.131	0.639	0.923	0.077	0.663	0.051	0.224	0.061	0.067	0.933	0.131	0.607	0.164	0.098	0.148	0.037	0.444	0.37	0.783	0	0.217	0	0.121
FBgn0024989	D_santomea	0.364	0.385	0.376	0.558	2634	NAN	52.8	nan	nan	nan	0.706	0.294	0.122	0.134	0.073	0.256	0.232	0.183	0.35	0.65	1	0.588	0.412	0.164	0.148	0.23	0.459	0.731	0.269	0.431	0.138	0.193	0.239	0.706	0.294	0.202	0.465	0.121	0.212	0.232	0.089	0.357	0.321	0.385	0.231	0.385	0.076	0.303
FBgn0024989	D_sechellia	0.346	0.37	0.359	0.526	2640	NAN	54.9	nan	nan	nan	0.684	0.316	0.1	0.111	0.156	0.244	0.2	0.189	0.25	0.75	1	0.515	0.485	0.222	0.13	0.204	0.444	0.685	0.315	0.308	0.224	0.196	0.271	0.7	0.3	0.233	0.389	0.122	0.256	0.333	0.088	0.386	0.193	0.281	0.312	0.406	0.129	0.306
FBgn0024989	D_simulans	0.344	0.369	0.358	0.528	2640	NAN	55.5	nan	nan	nan	0.684	0.316	0.111	0.111	0.156	0.233	0.211	0.178	0.25	0.75	1	0.531	0.469	0.241	0.13	0.185	0.444	0.66	0.34	0.308	0.234	0.187	0.271	0.714	0.286	0.233	0.389	0.133	0.244	0.31	0.086	0.397	0.207	0.3	0.333	0.367	0.125	0.312
FBgn0024989	D_subpulchrella	0.403	0.422	0.414	0.631	2613	NAN	40.4	nan	nan	nan	0.455	0.545	0.064	0.141	0.013	0.385	0.244	0.154	0.25	0.75	1	0.625	0.375	0.081	0.194	0.21	0.516	0.84	0.16	0.619	0.082	0.186	0.113	0.077	0.923	0.125	0.592	0.175	0.108	0.224	0.034	0.362	0.379	0.654	0.115	0.231	0	0.167
FBgn0024989	D_suzukii	0.401	0.42	0.413	0.626	2610	NAN	40.7	nan	nan	nan	0.486	0.514	0.065	0.104	0.065	0.416	0.221	0.13	0.2	0.8	1	0.618	0.382	0.1	0.2	0.167	0.533	0.86	0.14	0.622	0.092	0.173	0.112	0.071	0.929	0.116	0.554	0.198	0.132	0.232	0.054	0.375	0.339	0.64	0.12	0.24	0	0.167
FBgn0024989	D_takahashii	0.363	0.404	0.387	0.61	2616	NAN	44.3	nan	nan	nan	0.6	0.4	0.059	0.165	0.059	0.341	0.247	0.129	0.3	0.7	1	0.5	0.5	0.085	0.169	0.203	0.542	0.784	0.216	0.573	0.094	0.24	0.094	0.133	0.867	0.129	0.491	0.19	0.19	0.207	0.034	0.31	0.448	0.556	0.074	0.37	0	0.172
FBgn0024989	D_yakuba	0.359	0.383	0.373	0.553	2631	NAN	53.2	nan	nan	nan	0.735	0.265	0.143	0.143	0.083	0.226	0.226	0.179	0.35	0.65	1	0.571	0.429	0.203	0.136	0.237	0.424	0.731	0.269	0.426	0.167	0.176	0.231	0.706	0.294	0.182	0.455	0.141	0.222	0.25	0.071	0.357	0.321	0.385	0.231	0.385	0.075	0.299
FBgn0262810	D_melanogaster	nan	0.402	0.402	0.395	387	NAN	56.7	nan	nan	nan	0.8	0.2	0.133	0.333	0	0.133	0.2	0.2	0.636	0.364	1	0.273	0.727	0.333	0	0.333	0.333	0.333	0.667	0.5	0	0.167	0.333	1	0	0.25	0.5	0	0.25	0	0	0.5	0.5	0.1	0.3	0.6	0.143	0.571
FBgn0262810	D_elegans	nan	0.462	0.462	0.447	387	NAN	54.5	nan	nan	nan	0.5	0.5	0	0.231	0.154	0.154	0.077	0.385	0.5	0.5	1	0.385	0.615	0.111	0.111	0.333	0.444	0.5	0.5	0	0.333	0	0.667	0	1	0.5	0.25	0.25	0	0	0	0.5	0.5	0.333	0.25	0.417	0.083	0.333
FBgn0262810	D_erecta	nan	0.411	0.411	0.385	384	NAN	61	nan	nan	nan	1	0	0	0.222	0.222	0.111	0.333	0.111	0.583	0.417	1	0.2	0.8	0.429	0.286	0	0.286	0.4	0.6	0.364	0.273	0	0.364	1	0	0.25	0.25	0	0.5	0	0	0.5	0.5	0.2	0.4	0.4	0.3	0.3
FBgn0262810	D_mauritiana	nan	0.402	0.402	0.388	387	NAN	55.4	nan	nan	nan	0.833	0.167	0.077	0.308	0	0.231	0.231	0.154	0.667	0.333	1	0.333	0.667	0.5	0	0.333	0.167	0.333	0.667	0.556	0	0.111	0.333	1	0	0.5	0.25	0	0.25	0	0	0.5	0.5	0.1	0.4	0.5	0.231	0.538
FBgn0262810	D_rhopaloa	nan	0.492	0.492	0.484	378	NAN	61	nan	nan	nan	0.833	0.167	0.091	0.182	0.182	0.182	0	0.364	0.333	0.667	1	0.364	0.636	0.25	0.167	0.083	0.5	0.5	0.5	0.167	0.333	0.167	0.333	0.5	0.5	0.2	0.4	0.2	0.2	0	0	0.5	0.5	0.333	0.222	0.444	0	0.3
FBgn0262810	D_santomea	nan	0.428	0.428	0.411	384	NAN	58.5	nan	nan	nan	1	0	0.111	0.222	0	0.111	0.444	0.111	0.5	0.5	1	0.25	0.75	0.444	0.111	0.111	0.333	0.375	0.625	0.667	0.167	0	0.167	0.75	0.25	0.333	0	0.333	0.333	0.333	0	0.333	0.333	0.091	0.364	0.545	0.083	0.5
FBgn0262810	D_sechellia	nan	0.403	0.403	0.388	387	NAN	53.4	nan	nan	nan	0.833	0.167	0.077	0.308	0	0.231	0.231	0.154	0.667	0.333	1	0.364	0.636	0.5	0	0.333	0.167	0.333	0.667	0.5	0	0.125	0.375	1	0	0.25	0.5	0	0.25	0	0	0.5	0.5	0.1	0.4	0.5	0.231	0.538
FBgn0262810	D_simulans	nan	0.403	0.403	0.382	387	NAN	53.5	nan	nan	nan	0.833	0.167	0.077	0.231	0	0.308	0.231	0.154	0.636	0.364	1	0.333	0.667	0.5	0	0.333	0.167	0.429	0.571	0.625	0	0	0.375	1	0	0.333	0.333	0	0.333	0	0	0.5	0.5	0.1	0.4	0.5	0.154	0.615
FBgn0262810	D_subpulchrella	nan	0.48	0.48	0.439	387	NAN	53.4	nan	nan	nan	0.8	0.2	0.083	0.333	0.083	0	0.083	0.417	0.375	0.625	1	0.462	0.538	0.4	0	0.2	0.4	0.143	0.857	0.4	0.4	0	0.2	1	0	0.2	0.2	0	0.6	0.2	0.2	0.2	0.4	0.1	0.2	0.7	0.1	0.5
FBgn0262810	D_suzukii	nan	0.478	0.478	0.457	387	NAN	51.4	nan	nan	nan	1	0	0.091	0.182	0.091	0.091	0.182	0.364	0.444	0.556	1	0.545	0.455	0.4	0.1	0.1	0.4	0.429	0.571	0.286	0.286	0.286	0.143	1	0	0.2	0.2	0	0.6	0.25	0	0.25	0.5	0	0.222	0.778	0	0.636
FBgn0262810	D_takahashii	nan	0.46	0.46	0.419	387	0.367	43.5	31.4	1	0	0.75	0.25	0	0.154	0.308	0.077	0.077	0.385	0.5	0.5	1	0.25	0.75	0.273	0.091	0.364	0.273	0.333	0.667	0.333	0	0	0.667	1	0	0.5	0	0.25	0.25	0	0	1	0	0.25	0.333	0.417	0	0.667
FBgn0262810	D_yakuba	nan	0.425	0.425	0.411	384	NAN	61	nan	nan	nan	1	0	0.091	0.273	0	0.091	0.364	0.182	0.444	0.556	1	0.25	0.75	0.375	0.125	0.125	0.375	0.333	0.667	0.667	0.167	0.167	0	0.75	0.25	0.4	0.2	0.2	0.2	0.333	0	0.333	0.333	0.091	0.364	0.545	0.083	0.417
FBgn0004034	D_melanogaster	0.333	0.381	0.358	0.482	1626	0.457	54.6	31.5	0.333	0.667	0.737	0.263	0.122	0.122	0.22	0.195	0.098	0.244	0.6	0.4	1	0.333	0.667	0.163	0.349	0.256	0.233	0.231	0.769	0.385	0.103	0.205	0.308	0.5	0.5	0.147	0.471	0.029	0.353	0.359	0.128	0.179	0.333	0.107	0.25	0.643	0.19	0.357
FBgn0004034	D_elegans	0.344	0.392	0.369	0.511	1623	0.541	50.3	31.5	0	1	0.784	0.216	0.128	0.282	0.051	0.128	0.205	0.205	0.6	0.4	1	0.265	0.735	0.116	0.419	0.163	0.302	0.385	0.615	0.488	0.049	0.293	0.171	0.4	0.6	0.108	0.568	0.081	0.243	0.306	0	0.389	0.306	0.346	0.038	0.615	0.073	0.366
FBgn0004034	D_erecta	0.345	0.384	0.366	0.483	1626	0.461	53.9	31.5	0.5	0.5	0.763	0.237	0.075	0.175	0.25	0.175	0.125	0.2	0.571	0.429	1	0.333	0.667	0.19	0.31	0.262	0.238	0.286	0.714	0.421	0.158	0.211	0.211	0.478	0.522	0.081	0.568	0.027	0.324	0.351	0.081	0.243	0.324	0.074	0.222	0.704	0.146	0.39
FBgn0004034	D_mauritiana	0.338	0.378	0.36	0.476	1626	0.448	54	31.4	0.333	0.667	0.737	0.263	0.15	0.125	0.25	0.15	0.075	0.25	0.65	0.35	1	0.382	0.618	0.209	0.302	0.279	0.209	0.231	0.769	0.436	0.103	0.205	0.256	0.458	0.542	0.118	0.441	0.029	0.412	0.368	0.132	0.184	0.316	0.107	0.25	0.643	0.238	0.357
FBgn0004034	D_rhopaloa	0.374	0.41	0.395	0.563	1623	0.689	44.6	31.7	0.167	0.833	0.703	0.297	0.056	0.306	0.028	0.25	0.222	0.139	0.4	0.6	1	0.353	0.647	0.023	0.455	0.114	0.409	0.769	0.231	0.538	0.051	0.308	0.103	0.217	0.783	0.083	0.694	0.167	0.056	0.205	0.077	0.231	0.487	0.407	0.111	0.481	0.022	0.333
FBgn0004034	D_santomea	0.351	0.386	0.371	0.496	1626	0.499	54	31.5	0.333	0.667	0.692	0.308	0.1	0.25	0.15	0.175	0.1	0.225	0.429	0.571	1	0.394	0.606	0.209	0.349	0.256	0.186	0.231	0.769	0.436	0.103	0.231	0.231	0.375	0.625	0.086	0.543	0.057	0.314	0.316	0.079	0.237	0.368	0.074	0.296	0.63	0.171	0.366
FBgn0004034	D_sechellia	0.335	0.379	0.36	0.477	1626	0.45	53.8	31.4	0.333	0.667	0.737	0.263	0.125	0.15	0.25	0.15	0.075	0.25	0.65	0.35	1	0.382	0.618	0.209	0.326	0.279	0.186	0.231	0.769	0.41	0.128	0.179	0.282	0.458	0.542	0.118	0.441	0.029	0.412	0.368	0.132	0.184	0.316	0.107	0.25	0.643	0.214	0.381
FBgn0004034	D_simulans	0.34	0.379	0.363	0.478	1626	0.452	54	31.5	0.333	0.667	0.737	0.263	0.125	0.175	0.25	0.125	0.1	0.225	0.65	0.35	1	0.353	0.647	0.186	0.326	0.279	0.209	0.231	0.769	0.41	0.128	0.179	0.282	0.458	0.542	0.118	0.441	0.029	0.412	0.395	0.132	0.158	0.316	0.107	0.25	0.643	0.19	0.381
FBgn0004034	D_subpulchrella	0.376	0.425	0.403	0.564	1614	0.683	40.6	31.7	0.333	0.667	0.684	0.316	0.051	0.359	0.051	0.231	0.077	0.231	0.167	0.833	1	0.486	0.514	0.045	0.409	0.114	0.432	0.769	0.231	0.556	0.083	0.278	0.083	0.167	0.833	0.028	0.806	0.028	0.139	0.231	0	0.256	0.513	0.464	0	0.536	0	0.184
FBgn0004034	D_suzukii	0.381	0.421	0.403	0.557	1614	0.662	41.1	31.7	0.333	0.667	0.605	0.395	0.051	0.308	0.077	0.256	0.103	0.205	0.167	0.833	1	0.444	0.556	0.068	0.318	0.182	0.432	0.769	0.231	0.618	0.059	0.235	0.088	0.25	0.75	0	0.816	0.053	0.132	0.351	0.027	0.243	0.378	0.429	0	0.571	0.026	0.132
FBgn0004034	D_takahashii	0.369	0.393	0.382	0.53	1623	0.579	47.3	31.6	0.167	0.833	0.703	0.297	0.026	0.342	0.105	0.158	0.211	0.158	0.526	0.474	1	0.121	0.879	0.156	0.311	0.178	0.356	0.462	0.538	0.564	0.154	0.154	0.128	0.348	0.652	0.029	0.714	0.057	0.2	0.231	0.026	0.205	0.538	0.414	0.138	0.448	0.024	0.286
FBgn0004034	D_yakuba	0.347	0.382	0.367	0.496	1626	0.499	53.9	31.5	0.333	0.667	0.692	0.308	0.1	0.25	0.15	0.175	0.1	0.225	0.429	0.571	1	0.394	0.606	0.209	0.349	0.256	0.186	0.231	0.769	0.436	0.103	0.231	0.231	0.375	0.625	0.086	0.571	0.029	0.314	0.316	0.105	0.211	0.368	0.071	0.321	0.607	0.171	0.366
FBgn0000022	D_melanogaster	nan	0.395	0.395	0.48	606	0.523	54.2	31.5	0	1	0.2	0.8	0.261	0.087	0.087	0.087	0.348	0.13	0.333	0.667	1	0.467	0.533	0.375	0.125	0.25	0.25	0.3	0.7	0.125	0.5	0.125	0.25	0.667	0.333	0.25	0.583	0.083	0.083	0.3	0	0.3	0.4	0.333	0.333	0.333	0.118	0.471
FBgn0000022	D_elegans	nan	0.438	0.438	0.523	606	0.629	47.3	31.6	0	1	0.455	0.545	0.13	0.087	0	0.304	0.261	0.217	0.231	0.769	1	0.467	0.533	0	0.429	0.143	0.429	0.25	0.75	0.286	0.429	0	0.286	0	1	0.357	0.5	0.071	0.071	0.444	0.111	0.222	0.222	0.3	0.2	0.5	0	0.438
FBgn0000022	D_erecta	nan	0.419	0.419	0.502	606	0.574	50	31.6	0	1	0.1	0.9	0.261	0.043	0.087	0.13	0.348	0.13	0.2	0.8	1	0.533	0.467	0.125	0	0.25	0.625	0.333	0.667	0.444	0.333	0.111	0.111	0.4	0.6	0.182	0.545	0.182	0.091	0.4	0.1	0.2	0.3	0.222	0.222	0.556	0	0.471
FBgn0000022	D_mauritiana	nan	0.4	0.4	0.488	600	0.538	55.5	31.5	0	1	0.2	0.8	0.217	0.087	0.087	0.13	0.348	0.13	0.35	0.65	1	0.467	0.533	0.375	0.125	0.125	0.375	0.444	0.556	0.25	0.375	0.125	0.25	0.5	0.5	0.25	0.583	0.083	0.083	0.3	0	0.3	0.4	0.222	0.444	0.333	0.125	0.438
FBgn0000022	D_santomea	nan	0.426	0.426	0.503	606	0.564	52.6	31.6	0	1	0.2	0.8	0.208	0.042	0.083	0.167	0.417	0.083	0.208	0.792	1	0.462	0.538	0.375	0	0.25	0.375	0.444	0.556	0.25	0.375	0.125	0.25	0.5	0.5	0.25	0.583	0.083	0.083	0.4	0	0.3	0.3	0.222	0.333	0.444	0	0.438
FBgn0000022	D_sechellia	nan	0.399	0.399	0.488	606	0.533	56.9	31.5	0	1	0.3	0.7	0.227	0.091	0.091	0.136	0.318	0.136	0.333	0.667	1	0.467	0.533	0.333	0.111	0.111	0.444	0.4	0.6	0.25	0.375	0.125	0.25	0.5	0.5	0.273	0.545	0.091	0.091	0.273	0	0.273	0.455	0.222	0.444	0.333	0.125	0.375
FBgn0000022	D_simulans	nan	0.4	0.4	0.488	606	0.538	56.1	31.5	0	1	0.3	0.7	0.217	0.087	0.087	0.13	0.348	0.13	0.286	0.714	1	0.467	0.533	0.375	0.125	0.125	0.375	0.4	0.6	0.25	0.375	0.125	0.25	0.5	0.5	0.25	0.583	0.083	0.083	0.3	0	0.3	0.4	0.222	0.444	0.333	0.125	0.375
FBgn0000022	D_subpulchrella	nan	0.447	0.447	0.546	603	0.689	46.6	31.7	0	1	0.364	0.636	0.167	0.125	0	0.25	0.458	0	0.296	0.704	1	0.5	0.5	0	0.222	0.333	0.444	0.375	0.625	0.429	0.429	0.143	0	0.4	0.6	0.333	0.583	0	0.083	0.333	0.111	0.111	0.444	0.4	0.1	0.5	0	0.286
FBgn0000022	D_suzukii	nan	0.45	0.45	0.551	606	0.701	46.8	31.7	0	1	0.364	0.636	0.13	0.13	0	0.261	0.478	0	0.286	0.714	1	0.5	0.5	0.111	0.222	0.222	0.444	0.375	0.625	0.429	0.429	0.143	0	0.4	0.6	0.333	0.5	0	0.167	0.222	0.111	0.111	0.556	0.5	0.1	0.4	0	0.286
FBgn0000022	D_takahashii	nan	0.43	0.43	0.521	606	0.617	49.5	31.6	0	1	0.545	0.455	0	0.167	0.167	0.25	0.333	0.083	0.357	0.643	1	0.538	0.462	0.125	0.125	0.25	0.5	0.375	0.625	0.111	0.444	0.222	0.222	0.2	0.8	0.273	0.545	0	0.182	0.222	0.111	0.111	0.556	0.333	0.111	0.556	0	0.385
FBgn0000022	D_yakuba	nan	0.426	0.426	0.503	606	0.564	55.2	31.6	0	1	0.2	0.8	0.2	0.08	0.08	0.16	0.36	0.12	0.208	0.792	1	0.462	0.538	0.333	0	0.333	0.333	0.444	0.556	0.25	0.375	0.125	0.25	0.5	0.5	0.273	0.545	0.091	0.091	0.4	0	0.3	0.3	0.222	0.333	0.444	0	0.4
FBgn0004170	D_melanogaster	nan	0.392	0.392	0.484	1038	0.512	61	31.5	0.167	0.833	0.471	0.529	0.085	0.149	0.17	0.277	0.17	0.149	0.516	0.484	1	0.36	0.64	0.2	0.15	0.45	0.2	0.5	0.5	0.4	0.267	0.233	0.1	0.625	0.375	0.333	0.333	0.083	0.25	0.421	0.105	0.211	0.263	0.438	0.25	0.312	0.143	0.179
FBgn0004170	D_erecta	nan	0.404	0.404	0.507	1038	0.577	58.9	31.6	0.167	0.833	0.444	0.556	0.062	0.125	0.146	0.312	0.208	0.146	0.419	0.581	1	0.417	0.583	0.2	0.15	0.3	0.35	0.545	0.455	0.393	0.25	0.286	0.071	0.625	0.375	0.308	0.385	0.077	0.231	0.474	0.053	0.211	0.263	0.529	0.235	0.235	0.074	0.296
FBgn0004170	D_mauritiana	nan	0.399	0.399	0.487	1038	0.528	60.7	31.5	0.167	0.833	0.5	0.5	0.065	0.13	0.152	0.326	0.174	0.152	0.484	0.516	1	0.407	0.593	0.211	0.105	0.474	0.211	0.545	0.455	0.355	0.29	0.258	0.097	0.625	0.375	0.364	0.364	0.091	0.182	0.4	0.1	0.2	0.3	0.375	0.188	0.438	0.148	0.222
FBgn0004170	D_rhopaloa	nan	0.457	0.457	0.567	1017	0.738	44.3	31.7	0	1	0.412	0.588	0.02	0.286	0.041	0.286	0.224	0.143	0.273	0.727	1	0.571	0.429	0.053	0.368	0.105	0.474	0.545	0.455	0.435	0.217	0.348	0	0.333	0.667	0	0.562	0.25	0.188	0.176	0.059	0.235	0.529	0.714	0.143	0.143	0	0.179
FBgn0004170	D_santomea	nan	0.403	0.403	0.502	1038	0.56	59.6	31.6	0.167	0.833	0.5	0.5	0.06	0.14	0.12	0.34	0.2	0.14	0.387	0.613	1	0.375	0.625	0.2	0.1	0.4	0.3	0.583	0.417	0.333	0.296	0.259	0.111	0.375	0.625	0.308	0.308	0.077	0.308	0.474	0.105	0.211	0.211	0.471	0.235	0.294	0.107	0.214
FBgn0004170	D_sechellia	nan	0.399	0.399	0.487	1038	0.528	59.8	31.5	0.167	0.833	0.5	0.5	0.043	0.13	0.152	0.348	0.174	0.152	0.484	0.516	1	0.444	0.556	0.211	0.105	0.474	0.211	0.545	0.455	0.355	0.29	0.258	0.097	0.625	0.375	0.364	0.455	0	0.182	0.4	0.1	0.2	0.3	0.375	0.188	0.438	0.148	0.222
FBgn0004170	D_simulans	nan	0.401	0.401	0.487	1038	0.528	59.2	31.5	0.167	0.833	0.556	0.444	0.043	0.13	0.152	0.348	0.174	0.152	0.484	0.516	1	0.407	0.593	0.211	0.105	0.474	0.211	0.545	0.455	0.355	0.29	0.258	0.097	0.625	0.375	0.364	0.455	0	0.182	0.4	0.1	0.2	0.3	0.375	0.188	0.438	0.148	0.222
FBgn0004170	D_subpulchrella	nan	0.452	0.452	0.556	1035	0.691	46.5	31.7	0.25	0.75	0.556	0.444	0.039	0.196	0.098	0.314	0.216	0.137	0.194	0.806	1	0.4	0.6	0.15	0.15	0.15	0.55	0.667	0.333	0.478	0.043	0.261	0.217	0.25	0.75	0.15	0.6	0	0.25	0.222	0.056	0.333	0.389	0.471	0.353	0.176	0	0.185
FBgn0004170	D_suzukii	nan	0.451	0.451	0.552	1035	0.679	48.9	31.7	0.25	0.75	0.556	0.444	0.059	0.216	0.078	0.294	0.216	0.137	0.29	0.71	1	0.571	0.429	0.19	0.143	0.143	0.524	0.667	0.333	0.455	0.045	0.273	0.227	0.25	0.75	0.105	0.526	0.053	0.316	0.222	0.056	0.389	0.333	0.562	0.188	0.25	0	0.143
FBgn0004170	D_yakuba	nan	0.403	0.403	0.501	1038	0.56	59.2	31.6	0.167	0.833	0.5	0.5	0.06	0.12	0.12	0.36	0.2	0.14	0.387	0.613	1	0.375	0.625	0.2	0.1	0.4	0.3	0.615	0.385	0.346	0.308	0.269	0.077	0.375	0.625	0.308	0.308	0.077	0.308	0.474	0.105	0.211	0.211	0.471	0.235	0.294	0.143	0.179
FBgn0002561	D_melanogaster	nan	0.389	0.389	0.495	774	0.594	50.8	31.6	0	1	0.562	0.438	0.051	0.154	0.077	0.308	0.256	0.154	0.312	0.688	1	0.5	0.5	0.222	0.222	0.222	0.333	0.636	0.364	0.273	0.091	0.364	0.273	0.125	0.875	0	0.778	0	0.222	0.2	0	0.533	0.267	0.3	0.1	0.6	0.048	0.381
FBgn0002561	D_erecta	nan	0.41	0.41	0.514	771	0.647	43.4	31.6	0	1	0.562	0.438	0.098	0.122	0.073	0.293	0.317	0.098	0.323	0.677	1	0.529	0.471	0.1	0	0	0.9	0.727	0.273	0.545	0.091	0.273	0.091	0	1	0	0.75	0	0.25	0.133	0.067	0.467	0.333	0.222	0.111	0.667	0.048	0.333
FBgn0002561	D_mauritiana	nan	0.396	0.396	0.496	774	0.6	50	31.6	0	1	0.533	0.467	0.079	0.158	0.053	0.342	0.237	0.132	0.355	0.645	1	0.579	0.421	0.222	0.222	0.222	0.333	0.636	0.364	0.4	0.1	0.3	0.2	0.125	0.875	0	0.778	0	0.222	0.312	0	0.438	0.25	0.3	0.1	0.6	0.048	0.381
FBgn0002561	D_rhopaloa	nan	0.443	0.443	0.556	759	0.753	37.6	31.8	0	1	0.357	0.643	0.031	0.25	0	0.281	0.375	0.062	0.214	0.786	1	0.55	0.45	0.077	0.231	0.077	0.615	0.7	0.3	0.5	0.1	0.3	0.1	0	1	0	0.778	0.222	0	0.2	0.067	0.4	0.333	0.444	0	0.556	0	0.238
FBgn0002561	D_santomea	nan	0.423	0.423	0.52	771	0.665	43.4	31.7	0	1	0.467	0.533	0.125	0.175	0.075	0.225	0.35	0.05	0.312	0.688	1	0.556	0.444	0.1	0	0.1	0.8	0.818	0.182	0.444	0.222	0.222	0.111	0.125	0.875	0	0.857	0	0.143	0.062	0	0.562	0.375	0.333	0.111	0.556	0.05	0.3
FBgn0002561	D_sechellia	nan	0.395	0.395	0.497	774	0.604	49.2	31.6	0	1	0.562	0.438	0.079	0.158	0.053	0.342	0.237	0.132	0.355	0.645	1	0.556	0.444	0.222	0.222	0.222	0.333	0.636	0.364	0.4	0.1	0.3	0.2	0.125	0.875	0	0.778	0	0.222	0.188	0.062	0.5	0.25	0.273	0.091	0.636	0.048	0.381
FBgn0002561	D_simulans	nan	0.396	0.396	0.497	774	0.6	49.6	31.6	0	1	0.562	0.438	0.079	0.158	0.053	0.342	0.237	0.132	0.355	0.645	1	0.556	0.444	0.222	0.222	0.222	0.333	0.636	0.364	0.4	0.1	0.3	0.2	0.125	0.875	0	0.778	0	0.222	0.25	0	0.5	0.25	0.3	0.1	0.6	0.048	0.381
FBgn0002561	D_subpulchrella	nan	0.46	0.46	0.591	750	0.855	32.7	31.9	0	1	0.2	0.8	0	0.25	0.031	0.281	0.375	0.062	0.167	0.833	1	0.737	0.263	0	0.167	0.083	0.75	1	0	0.429	0	0.429	0.143	0	1	0	1	0	0	0.133	0.067	0.2	0.6	0.778	0	0.222	0	0.19
FBgn0002561	D_suzukii	nan	0.466	0.466	0.591	750	0.855	32.3	31.9	0	1	0.2	0.8	0	0.194	0.032	0.355	0.355	0.065	0.103	0.897	1	0.737	0.263	0	0.167	0.083	0.75	1	0	0.286	0	0.429	0.286	0	1	0	1	0	0	0.067	0.067	0.333	0.533	0.818	0	0.182	0	0.143
FBgn0002561	D_takahashii	nan	0.432	0.432	0.545	756	0.721	41	31.7	0	1	0.533	0.467	0.031	0.25	0.031	0.281	0.344	0.062	0.241	0.759	1	0.591	0.409	0.167	0.25	0.167	0.417	0.778	0.222	0.375	0	0.375	0.25	0.143	0.857	0	0.889	0	0.111	0.176	0.059	0.294	0.471	0.455	0	0.545	0	0.238
FBgn0002561	D_yakuba	nan	0.424	0.424	0.519	771	0.661	43.8	31.7	0	1	0.467	0.533	0.125	0.175	0.075	0.225	0.35	0.05	0.312	0.688	1	0.5	0.5	0.1	0	0.1	0.8	0.818	0.182	0.556	0.111	0.222	0.111	0.125	0.875	0	0.857	0	0.143	0.062	0	0.562	0.375	0.333	0.111	0.556	0.05	0.3
FBgn0011822	D_melanogaster	nan	0.381	0.381	0.449	1224	0.466	55.7	31.5	0.833	0.167	0.7	0.3	0.132	0.158	0.079	0.263	0.184	0.184	0.481	0.519	1	0.391	0.609	0	0.286	0.286	0.429	0.286	0.714	0.423	0.154	0.154	0.269	0.6	0.4	0.25	0.333	0.167	0.25	0.189	0.054	0.459	0.297	0.241	0.345	0.414	0.065	0.29
FBgn0011822	D_elegans	nan	0.403	0.403	0.454	1203	0.448	56.1	31.4	0.8	0.2	0.9	0.1	0.086	0.343	0.086	0.2	0.114	0.171	0.333	0.667	1	0.259	0.741	0.077	0.538	0.154	0.231	0.5	0.5	0.333	0.095	0.048	0.524	0.577	0.423	0.207	0.31	0.207	0.276	0.286	0.048	0.333	0.333	0.273	0.212	0.515	0.053	0.211
FBgn0011822	D_erecta	nan	0.412	0.412	0.461	1224	0.487	58.4	31.5	0.8	0.2	0.737	0.263	0.075	0.15	0.15	0.25	0.2	0.175	0.481	0.519	1	0.5	0.5	0.077	0.385	0.231	0.308	0.4	0.6	0.448	0.069	0.241	0.241	0.613	0.387	0.208	0.458	0.083	0.25	0.216	0	0.459	0.324	0.241	0.276	0.483	0.091	0.182
FBgn0011822	D_mauritiana	nan	0.398	0.398	0.458	1224	0.492	57.8	31.5	0.6	0.4	0.684	0.316	0.128	0.179	0.051	0.256	0.231	0.154	0.429	0.571	1	0.304	0.696	0	0.286	0.286	0.429	0.5	0.5	0.5	0.083	0.167	0.25	0.517	0.483	0.24	0.28	0.2	0.28	0.167	0.111	0.444	0.278	0.172	0.379	0.448	0.061	0.273
FBgn0011822	D_rhopaloa	nan	0.411	0.411	0.469	1212	0.515	51.7	31.5	0.6	0.4	1	0	0.083	0.417	0.028	0.222	0.056	0.194	0.238	0.762	1	0.387	0.613	0	0.333	0.333	0.333	0.444	0.556	0.591	0.136	0.091	0.182	0.593	0.407	0.207	0.552	0.103	0.138	0.189	0.027	0.297	0.486	0.219	0.25	0.531	0.129	0.097
FBgn0011822	D_santomea	nan	0.415	0.415	0.475	1224	0.528	55.2	31.5	0.8	0.2	0.684	0.316	0.14	0.14	0.047	0.279	0.186	0.209	0.464	0.536	1	0.667	0.333	0.083	0.417	0.25	0.25	0.556	0.444	0.385	0.077	0.269	0.269	0.438	0.562	0.154	0.462	0.154	0.231	0.257	0	0.486	0.257	0.25	0.214	0.536	0.059	0.118
FBgn0011822	D_sechellia	nan	0.394	0.394	0.453	1224	0.477	56.6	31.5	0.6	0.4	0.7	0.3	0.128	0.179	0.051	0.256	0.231	0.154	0.481	0.519	1	0.348	0.652	0	0.267	0.267	0.467	0.357	0.643	0.48	0.08	0.2	0.24	0.517	0.483	0.25	0.208	0.208	0.333	0.194	0.083	0.5	0.222	0.167	0.4	0.433	0.03	0.273
FBgn0011822	D_simulans	nan	0.396	0.396	0.458	1224	0.485	56	31.5	0.6	0.4	0.684	0.316	0.132	0.184	0.053	0.263	0.211	0.158	0.448	0.552	1	0.304	0.696	0	0.267	0.267	0.467	0.385	0.615	0.5	0.083	0.167	0.25	0.483	0.517	0.28	0.24	0.2	0.28	0.167	0.083	0.472	0.278	0.172	0.379	0.448	0.061	0.273
FBgn0011822	D_subpulchrella	nan	0.421	0.421	0.468	1224	0.492	57.6	31.5	0.667	0.333	0.95	0.05	0.081	0.162	0.108	0.27	0.162	0.216	0.423	0.577	1	0.316	0.684	0.083	0.333	0	0.583	0.273	0.727	0.438	0.094	0.219	0.25	0.52	0.48	0.172	0.31	0.241	0.276	0.278	0.028	0.306	0.389	0.267	0.2	0.533	0.062	0.219
FBgn0011822	D_suzukii	nan	0.416	0.416	0.471	1224	0.5	54.9	31.5	0.6	0.4	0.905	0.095	0.054	0.108	0.135	0.297	0.108	0.297	0.435	0.565	1	0.333	0.667	0.083	0.25	0.083	0.583	0.2	0.8	0.533	0.1	0.2	0.167	0.519	0.481	0.1	0.367	0.267	0.267	0.297	0.027	0.297	0.378	0.276	0.207	0.517	0.059	0.235
FBgn0011822	D_takahashii	nan	0.434	0.434	0.515	1224	0.615	51.5	31.6	0.429	0.571	0.762	0.238	0.111	0.333	0	0.083	0.167	0.306	0.296	0.704	1	0.312	0.688	0	0.462	0	0.538	0.556	0.444	0.519	0.037	0.333	0.111	0.276	0.724	0.133	0.433	0.233	0.2	0.385	0.051	0.205	0.359	0.467	0.067	0.467	0	0.303
FBgn0011822	D_yakuba	nan	0.415	0.415	0.468	1224	0.513	57.1	31.5	0.8	0.2	0.667	0.333	0.167	0.143	0.071	0.238	0.19	0.19	0.429	0.571	1	0.591	0.409	0.083	0.417	0.25	0.25	0.444	0.556	0.333	0.111	0.222	0.333	0.438	0.562	0.154	0.462	0.154	0.231	0.257	0	0.486	0.257	0.241	0.207	0.552	0.088	0.118
FBgn0000137	D_melanogaster	nan	0.425	0.425	0.49	1461	0.514	55.7	31.5	0.333	0.667	0.591	0.409	0.094	0.151	0.057	0.132	0.302	0.264	0.432	0.568	1	0.633	0.367	0.351	0.081	0.27	0.297	0.567	0.433	0.355	0.258	0.097	0.29	0.562	0.438	0.212	0.455	0.091	0.242	0.154	0.154	0.423	0.269	0.263	0.316	0.421	0.205	0.273
FBgn0000137	D_erecta	nan	0.449	0.449	0.513	1455	0.557	55.7	31.6	0.333	0.667	0.474	0.526	0.057	0.17	0.057	0.151	0.377	0.189	0.357	0.643	1	0.567	0.433	0.214	0.119	0.31	0.357	0.533	0.467	0.423	0.154	0.154	0.269	0.5	0.5	0.158	0.447	0.105	0.289	0.077	0.154	0.423	0.346	0.471	0.176	0.353	0.119	0.357
FBgn0000137	D_mauritiana	nan	0.434	0.434	0.501	1461	0.53	55.4	31.5	0.25	0.75	0.524	0.476	0.122	0.143	0.061	0.122	0.306	0.245	0.378	0.622	1	0.6	0.4	0.293	0.171	0.244	0.293	0.533	0.467	0.379	0.276	0.103	0.241	0.533	0.467	0.2	0.457	0.086	0.257	0.143	0.143	0.393	0.321	0.263	0.316	0.421	0.186	0.302
FBgn0000137	D_santomea	nan	0.453	0.453	0.511	1455	0.564	55.5	31.6	0.333	0.667	0.5	0.5	0.041	0.163	0.061	0.184	0.286	0.265	0.395	0.605	1	0.567	0.433	0.256	0.14	0.256	0.349	0.677	0.323	0.387	0.194	0.194	0.226	0.438	0.562	0.143	0.571	0.057	0.229	0.154	0.192	0.462	0.192	0.45	0.25	0.3	0.143	0.31
FBgn0000137	D_sechellia	nan	0.43	0.43	0.496	1452	0.519	55.9	31.5	0.286	0.714	0.571	0.429	0.102	0.163	0.061	0.122	0.306	0.245	0.395	0.605	1	0.567	0.433	0.341	0.146	0.244	0.268	0.533	0.467	0.367	0.267	0.1	0.267	0.5	0.5	0.206	0.471	0.088	0.235	0.143	0.143	0.393	0.321	0.263	0.316	0.421	0.186	0.302
FBgn0000137	D_simulans	nan	0.431	0.431	0.498	1461	0.528	56	31.5	0.286	0.714	0.524	0.476	0.12	0.16	0.06	0.12	0.3	0.24	0.378	0.622	1	0.581	0.419	0.3	0.15	0.25	0.3	0.533	0.467	0.379	0.276	0.103	0.241	0.5	0.5	0.2	0.457	0.086	0.257	0.143	0.143	0.393	0.321	0.263	0.368	0.368	0.186	0.302
FBgn0000137	D_subpulchrella	nan	0.485	0.485	0.556	1434	0.677	47.6	31.7	0.333	0.667	0.526	0.474	0.019	0.093	0.13	0.204	0.37	0.185	0.297	0.703	1	0.423	0.577	0.047	0.209	0.256	0.488	0.759	0.241	0.5	0.214	0.143	0.143	0.188	0.812	0.111	0.583	0.139	0.167	0.25	0.107	0.143	0.5	0.7	0.15	0.15	0.045	0.205
FBgn0000137	D_suzukii	nan	0.486	0.486	0.559	1434	0.681	46.3	31.7	0.25	0.75	0.526	0.474	0	0.113	0.075	0.226	0.377	0.208	0.282	0.718	1	0.385	0.615	0.068	0.205	0.25	0.477	0.724	0.276	0.571	0.179	0.107	0.143	0.2	0.8	0.114	0.543	0.171	0.171	0.25	0.071	0.25	0.429	0.684	0.105	0.211	0.045	0.205
FBgn0000137	D_takahashii	nan	0.468	0.468	0.547	1419	0.657	50.6	31.7	0.25	0.75	0.706	0.294	0.021	0.167	0.042	0.208	0.333	0.229	0.316	0.684	1	0.345	0.655	0.105	0.184	0.184	0.526	0.833	0.167	0.433	0.233	0.2	0.133	0.2	0.8	0.105	0.5	0.211	0.184	0.269	0.077	0.308	0.346	0.5	0.2	0.3	0.023	0.205
FBgn0000137	D_yakuba	nan	0.456	0.456	0.513	1455	0.573	55	31.6	0.333	0.667	0.5	0.5	0.041	0.163	0.061	0.184	0.286	0.265	0.419	0.581	1	0.567	0.433	0.262	0.143	0.238	0.357	0.71	0.29	0.4	0.2	0.167	0.233	0.438	0.562	0.143	0.571	0.086	0.2	0.115	0.154	0.5	0.231	0.45	0.25	0.3	0.116	0.326
FBgn0010019	D_melanogaster	nan	0.46	0.46	0.519	1671	0.66	49.9	31.7	0.4	0.6	0.647	0.353	0.088	0.147	0.059	0.235	0.265	0.206	0.267	0.733	1	0.476	0.524	0.16	0.16	0.24	0.44	0.865	0.135	0.531	0.094	0.25	0.125	0.318	0.682	0.071	0.595	0.167	0.167	0.276	0.069	0.276	0.379	0.688	0.062	0.25	0.089	0.321
FBgn0010019	D_erecta	nan	0.48	0.48	0.541	1671	0.719	45.4	31.7	0.2	0.8	0.559	0.441	0.061	0.182	0.03	0.242	0.273	0.212	0.2	0.8	1	0.476	0.524	0.12	0.2	0.12	0.56	0.892	0.108	0.594	0.094	0.219	0.094	0.304	0.696	0.091	0.591	0.159	0.159	0.241	0.069	0.276	0.414	0.656	0.062	0.281	0	0.345
FBgn0010019	D_mauritiana	nan	0.465	0.465	0.521	1671	0.66	49.6	31.7	0.2	0.8	0.647	0.353	0.094	0.156	0.062	0.219	0.281	0.188	0.267	0.733	1	0.476	0.524	0.12	0.2	0.16	0.52	0.865	0.135	0.485	0.121	0.212	0.182	0.273	0.727	0.07	0.605	0.163	0.163	0.31	0.069	0.276	0.345	0.656	0.062	0.281	0.071	0.304
FBgn0010019	D_santomea	nan	0.487	0.487	0.554	1671	0.757	42.3	31.8	0.2	0.8	0.559	0.441	0.03	0.212	0	0.273	0.303	0.182	0.133	0.867	1	0.571	0.429	0.08	0.16	0.16	0.6	0.892	0.108	0.594	0.094	0.219	0.094	0.217	0.783	0.07	0.674	0.14	0.116	0.172	0.069	0.345	0.414	0.667	0.061	0.273	0	0.291
FBgn0010019	D_sechellia	nan	0.462	0.462	0.521	1671	0.658	50.1	31.7	0.4	0.6	0.676	0.324	0.091	0.152	0.061	0.212	0.273	0.212	0.267	0.733	1	0.476	0.524	0.12	0.2	0.16	0.52	0.865	0.135	0.5	0.125	0.219	0.156	0.273	0.727	0.07	0.605	0.163	0.163	0.31	0.069	0.276	0.345	0.656	0.062	0.281	0.071	0.304
FBgn0010019	D_simulans	nan	0.463	0.463	0.521	1671	0.658	50	31.7	0.2	0.8	0.647	0.353	0.091	0.152	0.061	0.212	0.273	0.212	0.267	0.733	1	0.476	0.524	0.12	0.2	0.16	0.52	0.865	0.135	0.5	0.125	0.219	0.156	0.273	0.727	0.093	0.558	0.163	0.186	0.31	0.069	0.276	0.345	0.656	0.062	0.281	0.071	0.304
FBgn0010019	D_subpulchrella	nan	0.499	0.499	0.576	1671	0.816	37.5	31.8	0.2	0.8	0.441	0.559	0	0.243	0.054	0.243	0.324	0.135	0.067	0.933	1	0.619	0.381	0.04	0.4	0.12	0.44	0.973	0.027	0.71	0.065	0.226	0	0.136	0.864	0	0.805	0.122	0.073	0.276	0	0.207	0.517	0.688	0	0.312	0	0.211
FBgn0010019	D_suzukii	nan	0.504	0.504	0.583	1671	0.835	37.2	31.8	0.2	0.8	0.353	0.647	0	0.25	0.028	0.278	0.306	0.139	0.067	0.933	1	0.667	0.333	0.04	0.44	0.12	0.4	1	0	0.719	0	0.219	0.062	0.136	0.864	0.024	0.756	0.146	0.073	0.241	0	0.207	0.552	0.719	0	0.281	0	0.175
FBgn0010019	D_takahashii	nan	0.488	0.488	0.551	1662	0.737	42.4	31.7	0.2	0.8	0.559	0.441	0.032	0.226	0	0.258	0.387	0.097	0.062	0.938	1	0.524	0.476	0	0.44	0.16	0.4	0.868	0.132	0.667	0	0.233	0.1	0.364	0.636	0.098	0.537	0.195	0.171	0.387	0.032	0.161	0.419	0.562	0.031	0.406	0	0.196
FBgn0010019	D_yakuba	nan	0.487	0.487	0.554	1671	0.753	42.2	31.8	0.2	0.8	0.588	0.412	0.061	0.212	0	0.242	0.273	0.212	0.133	0.867	1	0.571	0.429	0.08	0.2	0.12	0.6	0.892	0.108	0.625	0.094	0.219	0.062	0.217	0.783	0.07	0.674	0.14	0.116	0.172	0.069	0.345	0.414	0.688	0.031	0.281	0	0.273
FBgn0266572	D_melanogaster	0.366	0.395	0.387	0.535	3165	0.676	48.8	31.7	0.118	0.882	0.293	0.707	0.057	0.046	0.092	0.253	0.425	0.126	0.23	0.77	1	0.426	0.574	0.077	0.154	0.385	0.385	0.583	0.417	0.378	0.162	0.216	0.243	0.426	0.574	0.183	0.5	0.134	0.183	0.119	0.167	0.19	0.524	0.529	0.176	0.294	0.042	0.236
FBgn0266572	D_elegans	0.354	0.44	0.416	0.571	3165	0.764	43	31.8	0.235	0.765	0.375	0.625	0.011	0.172	0.023	0.23	0.368	0.195	0.162	0.838	1	0.533	0.467	0.111	0.333	0.139	0.417	0.771	0.229	0.394	0.141	0.352	0.113	0.333	0.667	0.07	0.535	0.256	0.14	0.17	0.064	0.085	0.681	0.574	0.185	0.241	0.024	0.175
FBgn0266572	D_erecta	0.425	0.445	0.441	0.548	3165	0.718	46.2	31.7	0.176	0.824	0.333	0.667	0.044	0.077	0.088	0.242	0.429	0.121	0.2	0.8	1	0.49	0.51	0.054	0.216	0.27	0.459	0.611	0.389	0.42	0.101	0.261	0.217	0.319	0.681	0.138	0.5	0.113	0.25	0.098	0.195	0.146	0.561	0.588	0.196	0.216	0.024	0.217
FBgn0266572	D_mauritiana	0.37	0.417	0.406	0.54	3165	0.688	48.6	31.7	0.167	0.833	0.293	0.707	0.036	0.06	0.083	0.25	0.44	0.131	0.224	0.776	1	0.404	0.596	0.105	0.158	0.342	0.395	0.583	0.417	0.389	0.167	0.25	0.194	0.413	0.587	0.165	0.482	0.141	0.212	0.14	0.14	0.209	0.512	0.558	0.192	0.25	0.03	0.247
FBgn0266572	D_santomea	0.439	0.42	0.423	0.573	3165	0.779	41.4	31.8	0.118	0.882	0.244	0.756	0.033	0.111	0.044	0.256	0.456	0.1	0.16	0.84	1	0.5	0.5	0.026	0.237	0.237	0.5	0.722	0.278	0.471	0.1	0.257	0.171	0.255	0.745	0.118	0.529	0.165	0.188	0.07	0.116	0.163	0.651	0.635	0.173	0.192	0.006	0.205
FBgn0266572	D_sechellia	0.366	0.447	0.434	0.536	3165	0.679	49.1	31.7	0.158	0.842	0.293	0.707	0.036	0.06	0.083	0.25	0.44	0.131	0.24	0.76	1	0.404	0.596	0.105	0.158	0.368	0.368	0.583	0.417	0.37	0.164	0.247	0.219	0.468	0.532	0.167	0.488	0.143	0.202	0.143	0.143	0.214	0.5	0.538	0.192	0.269	0.03	0.248
FBgn0266572	D_simulans	0.371	0.42	0.409	0.538	3165	0.683	48.8	31.7	0.167	0.833	0.293	0.707	0.036	0.06	0.083	0.25	0.429	0.143	0.224	0.776	1	0.404	0.596	0.105	0.158	0.368	0.368	0.583	0.417	0.384	0.164	0.247	0.205	0.426	0.574	0.167	0.488	0.143	0.202	0.14	0.14	0.209	0.512	0.519	0.192	0.288	0.03	0.242
FBgn0266572	D_subpulchrella	0.372	0.444	0.425	0.568	3165	0.755	42.6	31.8	0.111	0.889	0.35	0.65	0.023	0.126	0.046	0.253	0.356	0.195	0.2	0.8	1	0.551	0.449	0.029	0.314	0.2	0.457	0.714	0.286	0.451	0.155	0.282	0.113	0.306	0.694	0.071	0.576	0.259	0.094	0.13	0.087	0.109	0.674	0.547	0.151	0.302	0.025	0.141
FBgn0266572	D_suzukii	0.349	0.445	0.42	0.567	3165	0.75	43.4	31.7	0.111	0.889	0.35	0.65	0.022	0.111	0.044	0.256	0.378	0.189	0.149	0.851	1	0.511	0.489	0.028	0.278	0.222	0.472	0.714	0.286	0.437	0.113	0.324	0.127	0.354	0.646	0.081	0.535	0.256	0.128	0.133	0.089	0.111	0.667	0.528	0.17	0.302	0.024	0.152
FBgn0266572	D_takahashii	0.3	0.42	0.392	0.569	3162	0.754	43.4	31.8	0.167	0.833	0.436	0.564	0.055	0.165	0.044	0.176	0.363	0.198	0.16	0.84	1	0.378	0.622	0	0.378	0.162	0.459	0.771	0.229	0.435	0.058	0.362	0.145	0.292	0.708	0.035	0.605	0.233	0.128	0.087	0.109	0.065	0.739	0.509	0.208	0.283	0.018	0.182
FBgn0266572	D_yakuba	0.443	0.403	0.409	0.57	3165	0.77	42.1	31.8	0.118	0.882	0.244	0.756	0.044	0.1	0.056	0.244	0.444	0.111	0.16	0.84	1	0.5	0.5	0.026	0.211	0.263	0.5	0.722	0.278	0.464	0.116	0.246	0.174	0.277	0.723	0.116	0.547	0.174	0.163	0.07	0.116	0.186	0.628	0.615	0.173	0.212	0.012	0.205
FBgn0029522	D_melanogaster	0.407	0.451	0.447	0.547	534	0.69	57.4	31.7	0.071	0.929	0.6	0.4	0	0.2	0.1	0.5	0.2	0	0.167	0.833	1	0.545	0.455	0.2	0.2	0.2	0.4	0.583	0.417	0.2	0.2	0.4	0.2	0.333	0.667	0.25	0.5	0.25	0	0.273	0	0	0.727	0.6	0.2	0.2	0.067	0.133
FBgn0029522	D_elegans	0.406	0.508	0.505	0.545	534	0.645	46.7	31.6	0.083	0.917	0.308	0.692	0	0.286	0.143	0.286	0.143	0.143	0.25	0.75	1	0.667	0.333	0.333	0.167	0.167	0.333	0.222	0.778	0.75	0.25	0	0	0.429	0.571	0.333	0.5	0.083	0.083	0.25	0.083	0.25	0.417	0.6	0.2	0.2	0.071	0.143
FBgn0029522	D_erecta	0.479	0.481	0.48	0.564	525	0.683	51	31.7	0.077	0.923	0.636	0.364	0.091	0.182	0	0.455	0.273	0	0.25	0.75	1	0.455	0.545	0	0.6	0.2	0.2	0.444	0.556	0.333	0.167	0.333	0.167	0.25	0.75	0.3	0.6	0.1	0	0.2	0	0.333	0.467	0.5	0.25	0.25	0	0.231
FBgn0029522	D_santomea	0.492	0.509	0.508	0.585	525	0.753	48.4	31.8	0.071	0.929	0.583	0.417	0	0.182	0.091	0.364	0.273	0.091	0.25	0.75	1	0.444	0.556	0	0.5	0.167	0.333	0.5	0.5	0.5	0	0.375	0.125	0.167	0.833	0.25	0.375	0.375	0	0.143	0.143	0.143	0.571	0.25	0.25	0.5	0	0.231
FBgn0029522	D_subpulchrella	0.426	0.513	0.51	0.559	531	0.689	50.6	31.7	0.308	0.692	0.364	0.636	0	0.273	0	0.364	0.273	0.091	0.167	0.833	1	0.636	0.364	0.125	0.375	0.25	0.25	0.364	0.636	0.556	0.222	0	0.222	0.2	0.8	0.125	0.5	0.25	0.125	0.167	0	0.333	0.5	0.8	0.2	0	0	0.25
FBgn0029522	D_suzukii	0.435	0.513	0.51	0.559	531	0.671	52.4	31.7	0.308	0.692	0.545	0.455	0	0.273	0	0.364	0.273	0.091	0.231	0.769	1	0.636	0.364	0	0.375	0.25	0.375	0.4	0.6	0.625	0.25	0	0.125	0.25	0.75	0.111	0.556	0.222	0.111	0.25	0	0.333	0.417	0.75	0.25	0	0	0.294
FBgn0029522	D_takahashii	0.363	0.498	0.493	0.547	534	0.675	53.3	31.7	0.077	0.923	0.538	0.462	0	0.167	0	0.583	0.083	0.167	0.143	0.857	1	0.455	0.545	0.2	0.2	0.2	0.4	0.455	0.545	0.375	0.25	0.25	0.125	0.4	0.6	0.125	0.625	0.25	0	0.25	0	0.333	0.417	0.8	0.2	0	0.133	0.067
FBgn0052817	D_melanogaster	0.429	0.475	0.474	0.563	366	0.712	52	31.7	0.077	0.923	0.6	0.4	0	0.333	0	0.5	0.167	0	0	1	1	0.375	0.625	0	0.286	0.429	0.286	0.5	0.5	0.5	0.25	0	0.25	0.5	0.5	0.25	0.5	0	0.25	0.25	0.167	0	0.583	0.429	0.143	0.429	0.067	0.133
FBgn0052817	D_elegans	0.391	0.533	0.53	0.582	366	0.702	36.5	31.7	0.083	0.917	0.25	0.75	0	0	0.25	0.5	0	0.25	0.182	0.818	1	0.714	0.286	0.2	0.2	0.2	0.4	1	0	1	0	0	0	0.429	0.571	0.286	0.714	0	0	0.25	0.083	0.25	0.417	0.667	0.333	0	0.083	0.083
FBgn0052817	D_erecta	0.481	0.499	0.498	0.583	357	0.711	49.4	31.7	0.077	0.923	0.667	0.333	0	0.143	0	0.571	0.286	0	0.222	0.778	1	0.333	0.667	0	0.667	0.333	0	1	0	0.333	0	0.333	0.333	0.333	0.667	0.143	0.714	0.143	0	0.231	0	0.308	0.462	0.5	0.25	0.25	0	0.231
FBgn0052817	D_santomea	0.493	0.53	0.53	0.599	357	0.77	45.8	31.8	0.077	0.923	0.625	0.375	0	0	0	0.6	0.2	0.2	0.222	0.778	1	0.4	0.6	0	0.5	0.25	0.25	1	0	0.6	0	0.2	0.2	0.2	0.8	0.25	0.5	0.25	0	0.154	0.154	0.154	0.538	0.25	0.25	0.5	0	0.25
FBgn0052817	D_subpulchrella	0.441	0.542	0.54	0.592	363	0.704	41.3	31.7	0.308	0.692	0.286	0.714	0	0.286	0	0.429	0.143	0.143	0.125	0.875	1	0.667	0.333	0.143	0.286	0.286	0.286	0	1	0.5	0.25	0	0.25	0.2	0.8	0.167	0.667	0	0.167	0.167	0	0.333	0.5	0.667	0.333	0	0	0.214
FBgn0052817	D_suzukii	0.451	0.542	0.541	0.576	363	0.661	41.5	31.7	0.308	0.692	0.5	0.5	0	0.286	0	0.429	0.143	0.143	0.25	0.75	1	0.667	0.333	0	0.286	0.286	0.429	0	1	0.5	0.25	0	0.25	0.25	0.75	0.167	0.667	0	0.167	0.25	0	0.333	0.417	0.75	0.25	0	0	0.267
FBgn0052817	D_takahashii	0.362	0.527	0.523	0.577	366	0.702	37.7	31.7	0.077	0.923	0.444	0.556	0	0	0	0.857	0	0.143	0.2	0.8	1	0.333	0.667	0.25	0.25	0.25	0.25	1	0	0.4	0.2	0.2	0.2	0.4	0.6	0.2	0.8	0	0	0.25	0	0.333	0.417	0.75	0.25	0	0.077	0.077
FBgn0029524	D_melanogaster	0.429	0.463	0.462	0.555	366	0.703	46.4	31.7	0.077	0.923	0.667	0.333	0	0.333	0	0.5	0.167	0	0.143	0.857	1	0.375	0.625	0	0.286	0.429	0.286	0.5	0.5	0.5	0.25	0	0.25	0.5	0.5	0	1	0	0	0.25	0.167	0	0.583	0.429	0.143	0.429	0.067	0.133
FBgn0029524	D_elegans	0.391	0.522	0.519	0.582	366	0.702	36.5	31.7	0.083	0.917	0.25	0.75	0	0	0.25	0.5	0	0.25	0.182	0.818	1	0.714	0.286	0.2	0.2	0.2	0.4	1	0	1	0	0	0	0.429	0.571	0.286	0.714	0	0	0.25	0.083	0.25	0.417	0.667	0.333	0	0.083	0.083
FBgn0029524	D_erecta	0.481	0.489	0.489	0.583	357	0.711	49.4	31.7	0.077	0.923	0.667	0.333	0	0.143	0	0.571	0.286	0	0.222	0.778	1	0.333	0.667	0	0.667	0.333	0	1	0	0.333	0	0.333	0.333	0.333	0.667	0.143	0.714	0.143	0	0.231	0	0.308	0.462	0.5	0.25	0.25	0	0.231
FBgn0029524	D_santomea	0.493	0.523	0.522	0.599	357	0.77	45.8	31.8	0.077	0.923	0.625	0.375	0	0	0	0.6	0.2	0.2	0.222	0.778	1	0.4	0.6	0	0.5	0.25	0.25	1	0	0.6	0	0.2	0.2	0.2	0.8	0.25	0.5	0.25	0	0.154	0.154	0.154	0.538	0.25	0.25	0.5	0	0.25
FBgn0029524	D_subpulchrella	0.441	0.521	0.519	0.592	363	0.704	41.3	31.7	0.308	0.692	0.286	0.714	0	0.286	0	0.429	0.143	0.143	0.125	0.875	1	0.667	0.333	0.143	0.286	0.286	0.286	0	1	0.5	0.25	0	0.25	0.2	0.8	0.167	0.667	0	0.167	0.167	0	0.333	0.5	0.667	0.333	0	0	0.214
FBgn0029524	D_suzukii	0.451	0.523	0.522	0.576	363	0.661	41.5	31.7	0.308	0.692	0.5	0.5	0	0.286	0	0.429	0.143	0.143	0.25	0.75	1	0.667	0.333	0	0.286	0.286	0.429	0	1	0.5	0.25	0	0.25	0.25	0.75	0.167	0.667	0	0.167	0.25	0	0.333	0.417	0.75	0.25	0	0	0.267
FBgn0029524	D_takahashii	0.362	0.508	0.505	0.577	366	0.702	37.7	31.7	0.077	0.923	0.444	0.556	0	0	0	0.857	0	0.143	0.2	0.8	1	0.333	0.667	0.25	0.25	0.25	0.25	1	0	0.4	0.2	0.2	0.2	0.4	0.6	0.2	0.8	0	0	0.25	0	0.333	0.417	0.75	0.25	0	0.077	0.077
FBgn0023536	D_melanogaster	0.348	0.476	0.46	0.525	2079	0.579	55.6	31.6	0.444	0.556	0.542	0.458	0.096	0.25	0.096	0.115	0.327	0.115	0.414	0.586	1	0.419	0.581	0.12	0.4	0.2	0.28	0.458	0.542	0.333	0.333	0.19	0.143	0.357	0.643	0.091	0.527	0.182	0.2	0.113	0.065	0.339	0.484	0.341	0.146	0.512	0.087	0.2
FBgn0023536	D_elegans	0.381	0.532	0.521	0.565	2079	0.691	48.2	31.7	0.25	0.75	0.478	0.522	0.104	0.229	0.083	0.146	0.354	0.083	0.29	0.71	1	0.4	0.6	0.125	0.25	0.25	0.375	0.583	0.417	0.386	0.182	0.341	0.091	0.32	0.68	0.074	0.611	0.241	0.074	0.079	0.095	0.19	0.635	0.432	0.159	0.409	0.036	0.19
FBgn0023536	D_erecta	0.342	0.494	0.476	0.542	2079	0.622	52.9	31.6	0.333	0.667	0.44	0.56	0.057	0.264	0.075	0.151	0.283	0.17	0.312	0.688	1	0.452	0.548	0.125	0.458	0.125	0.292	0.636	0.364	0.262	0.262	0.333	0.143	0.345	0.655	0.121	0.483	0.207	0.19	0.085	0.051	0.322	0.542	0.256	0.116	0.628	0.076	0.165
FBgn0023536	D_mauritiana	0.345	0.48	0.465	0.526	2079	0.588	56.6	31.6	0.333	0.667	0.52	0.48	0.093	0.278	0.093	0.111	0.296	0.13	0.419	0.581	1	0.419	0.581	0.13	0.348	0.217	0.304	0.48	0.52	0.35	0.275	0.25	0.125	0.321	0.679	0.185	0.463	0.185	0.167	0.127	0.111	0.254	0.508	0.341	0.146	0.512	0.1	0.175
FBgn0023536	D_rhopaloa	0.35	0.503	0.492	0.554	2076	0.664	50.3	31.7	0.2	0.8	0.52	0.48	0.059	0.176	0.059	0.255	0.333	0.118	0.257	0.743	1	0.517	0.483	0.087	0.261	0.261	0.391	0.583	0.417	0.333	0.167	0.357	0.143	0.24	0.76	0.056	0.537	0.222	0.185	0.117	0.117	0.217	0.55	0.381	0.167	0.452	0.049	0.16
FBgn0023536	D_santomea	0.42	0.533	0.521	0.571	2079	0.7	49	31.7	0.333	0.667	0.36	0.64	0.038	0.308	0.058	0.154	0.327	0.115	0.344	0.656	1	0.548	0.452	0.04	0.4	0.12	0.44	0.682	0.318	0.39	0.22	0.317	0.073	0.393	0.607	0.105	0.526	0.211	0.158	0.065	0.113	0.258	0.565	0.381	0.19	0.429	0.012	0.16
FBgn0023536	D_sechellia	0.349	0.481	0.466	0.527	2079	0.585	56.4	31.6	0.333	0.667	0.5	0.5	0.091	0.291	0.109	0.109	0.291	0.109	0.433	0.567	1	0.4	0.6	0.125	0.375	0.208	0.292	0.48	0.52	0.333	0.282	0.256	0.128	0.321	0.679	0.189	0.472	0.189	0.151	0.143	0.111	0.254	0.492	0.308	0.154	0.538	0.099	0.173
FBgn0023536	D_simulans	0.347	0.481	0.466	0.528	2079	0.59	56.3	31.6	0.333	0.667	0.5	0.5	0.073	0.291	0.109	0.109	0.309	0.109	0.433	0.567	1	0.4	0.6	0.12	0.4	0.2	0.28	0.423	0.577	0.333	0.282	0.256	0.128	0.321	0.679	0.185	0.463	0.185	0.167	0.143	0.111	0.254	0.492	0.341	0.171	0.488	0.103	0.167
FBgn0023536	D_subpulchrella	0.357	0.536	0.523	0.583	2058	0.724	44.7	31.7	0.444	0.556	0.583	0.417	0.044	0.244	0.067	0.222	0.311	0.111	0.344	0.656	1	0.586	0.414	0.043	0.435	0.217	0.304	0.652	0.348	0.333	0.095	0.452	0.119	0.154	0.846	0.068	0.576	0.22	0.136	0.082	0.033	0.213	0.672	0.475	0.175	0.35	0	0.12
FBgn0023536	D_suzukii	0.377	0.543	0.532	0.585	2058	0.733	44.7	31.7	0.333	0.667	0.5	0.5	0.082	0.204	0.082	0.224	0.327	0.082	0.273	0.727	1	0.586	0.414	0.043	0.478	0.174	0.304	0.739	0.261	0.317	0.122	0.463	0.098	0.192	0.808	0.085	0.593	0.237	0.085	0.102	0.051	0.22	0.627	0.5	0.125	0.375	0	0.128
FBgn0023536	D_yakuba	0.42	0.531	0.519	0.569	2079	0.693	49.8	31.7	0.333	0.667	0.32	0.68	0.038	0.308	0.058	0.154	0.327	0.115	0.344	0.656	1	0.548	0.452	0.04	0.4	0.12	0.44	0.636	0.364	0.39	0.22	0.317	0.073	0.357	0.643	0.105	0.491	0.193	0.211	0.066	0.115	0.262	0.557	0.381	0.19	0.429	0.012	0.16
FBgn0023537	D_melanogaster	0.486	0.435	0.443	0.562	1563	0.671	46.7	31.7	0.167	0.833	0.458	0.542	0.25	0.208	0.125	0.208	0.167	0.042	0.174	0.826	1	0.577	0.423	0.148	0.259	0.148	0.444	0.844	0.156	0.622	0.054	0.189	0.135	0.4	0.6	0.182	0.455	0.091	0.273	0.217	0.022	0.239	0.522	0.552	0.069	0.379	0	0.237
FBgn0023537	D_elegans	0.409	0.462	0.454	0.593	1563	0.768	39	31.8	0	1	0.72	0.28	0.04	0.28	0.08	0.36	0.16	0.08	0.13	0.87	1	0.615	0.385	0.037	0.222	0.074	0.667	0.935	0.065	0.676	0.027	0.27	0.027	0.25	0.75	0	0.685	0.093	0.222	0.261	0	0.196	0.543	0.704	0	0.296	0	0.278
FBgn0023537	D_erecta	0.515	0.459	0.468	0.574	1563	0.703	45.1	31.7	0.167	0.833	0.435	0.565	0.08	0.24	0.08	0.4	0.16	0.04	0.174	0.826	1	0.654	0.346	0.148	0.259	0.148	0.444	0.879	0.121	0.568	0.081	0.189	0.162	0.4	0.6	0.148	0.537	0.056	0.259	0.196	0.043	0.217	0.543	0.571	0.036	0.393	0	0.158
FBgn0023537	D_mauritiana	0.471	0.447	0.451	0.566	1563	0.675	46.6	31.7	0.167	0.833	0.458	0.542	0.125	0.208	0.167	0.292	0.167	0.042	0.217	0.783	1	0.577	0.423	0.148	0.222	0.185	0.444	0.839	0.161	0.541	0.081	0.189	0.189	0.35	0.65	0.145	0.455	0.091	0.309	0.196	0.022	0.261	0.522	0.571	0.071	0.357	0	0.211
FBgn0023537	D_rhopaloa	0.413	0.456	0.449	0.583	1563	0.739	41	31.7	0	1	0.731	0.269	0.083	0.208	0.083	0.417	0.167	0.042	0.13	0.87	1	0.667	0.333	0.111	0.333	0.074	0.481	0.968	0.032	0.622	0	0.189	0.189	0.3	0.7	0.038	0.585	0.113	0.264	0.261	0	0.261	0.478	0.75	0	0.25	0	0.263
FBgn0023537	D_santomea	0.516	0.479	0.485	0.603	1563	0.799	37.8	31.8	0	1	0.375	0.625	0.083	0.25	0.042	0.417	0.167	0.042	0.087	0.913	1	0.731	0.269	0.074	0.296	0.074	0.556	0.969	0.031	0.658	0.053	0.184	0.105	0.15	0.85	0.111	0.611	0.093	0.185	0.174	0.022	0.196	0.609	0.69	0.034	0.276	0	0.211
FBgn0023537	D_sechellia	0.482	0.442	0.447	0.566	1563	0.679	47.3	31.7	0.167	0.833	0.458	0.542	0.125	0.208	0.167	0.292	0.167	0.042	0.25	0.75	1	0.577	0.423	0.148	0.222	0.185	0.444	0.839	0.161	0.541	0.081	0.189	0.189	0.35	0.65	0.164	0.473	0.091	0.273	0.174	0.043	0.239	0.543	0.571	0.071	0.357	0	0.237
FBgn0023537	D_simulans	0.484	0.443	0.45	0.566	1563	0.679	47.5	31.7	0.167	0.833	0.458	0.542	0.125	0.208	0.167	0.292	0.167	0.042	0.217	0.783	1	0.615	0.385	0.148	0.222	0.185	0.444	0.839	0.161	0.541	0.081	0.189	0.189	0.35	0.65	0.182	0.473	0.091	0.255	0.174	0.043	0.239	0.543	0.593	0.074	0.333	0	0.263
FBgn0023537	D_subpulchrella	0.424	0.48	0.472	0.613	1563	0.817	33.6	31.8	0	1	0.667	0.333	0	0.222	0.037	0.519	0.185	0.037	0	1	1	0.52	0.48	0.074	0.296	0.111	0.519	1	0	0.703	0.027	0.216	0.054	0.25	0.75	0.019	0.698	0.094	0.189	0.152	0	0.174	0.674	0.75	0.036	0.214	0	0.079
FBgn0023537	D_suzukii	0.425	0.478	0.47	0.621	1563	0.849	34.2	31.8	0	1	0.458	0.542	0	0.185	0.074	0.519	0.185	0.037	0	1	1	0.56	0.44	0.111	0.222	0.037	0.63	1	0	0.757	0.027	0.216	0	0.2	0.8	0.019	0.755	0.094	0.132	0.156	0.044	0.133	0.667	0.778	0.037	0.185	0	0.179
FBgn0023537	D_takahashii	0.418	0.465	0.458	0.596	1563	0.773	39.4	31.8	0.167	0.833	0.826	0.174	0	0.385	0	0.385	0.115	0.115	0.13	0.87	1	0.385	0.615	0.037	0.296	0.074	0.593	0.933	0.067	0.649	0	0.297	0.054	0.3	0.7	0.036	0.6	0.182	0.182	0.267	0.067	0.133	0.533	0.793	0	0.207	0	0.179
FBgn0023537	D_yakuba	0.524	0.478	0.486	0.602	1563	0.795	37.9	31.8	0	1	0.375	0.625	0.083	0.25	0	0.458	0.167	0.042	0.087	0.913	1	0.731	0.269	0.074	0.296	0.074	0.556	0.969	0.031	0.605	0.053	0.211	0.132	0.25	0.75	0.093	0.611	0.093	0.204	0.152	0.022	0.217	0.609	0.69	0.034	0.276	0	0.211
FBgn0023534	D_melanogaster	0.385	0.441	0.436	0.565	384	NAN	52.4	nan	nan	nan	0.2	0.8	0	0.25	0	0.167	0.583	0	0.077	0.923	1	0.333	0.667	0	0.5	0	0.5	0.375	0.625	0.143	0	0.571	0.286	1	0	0.25	0.375	0.125	0.25	0.286	0.286	0.286	0.143	0.2	0.4	0.4	0	0.182
FBgn0023534	D_elegans	0.343	0.423	0.418	0.532	378	NAN	47.6	nan	nan	nan	0	1	0.083	0.083	0.083	0.167	0.583	0	0.154	0.846	1	0.5	0.5	0	0	0.5	0.5	0.375	0.625	0.25	0.25	0.5	0	1	0	0.167	0.667	0	0.167	0.4	0.6	0	0	0.25	0.5	0.25	0	0.1
FBgn0023534	D_erecta	0.422	0.456	0.454	0.562	384	NAN	48.7	nan	nan	nan	0.4	0.6	0	0.25	0	0.167	0.583	0	0.077	0.923	1	0.333	0.667	0	0.5	0.5	0	0.444	0.556	0.143	0	0.571	0.286	0	1	0.25	0.375	0.125	0.25	0.143	0.286	0.286	0.286	0.2	0.4	0.4	0	0.273
FBgn0023534	D_mauritiana	0.4	0.452	0.448	0.557	384	NAN	53.9	nan	nan	nan	0.2	0.8	0	0.25	0	0.167	0.583	0	0.154	0.846	1	0.333	0.667	0	0.5	0	0.5	0.444	0.556	0.143	0	0.571	0.286	1	0	0.25	0.375	0.125	0.25	0.167	0.5	0.167	0.167	0.2	0.4	0.4	0	0.182
FBgn0023534	D_rhopaloa	0.364	0.419	0.415	0.545	378	NAN	39.9	nan	nan	nan	0	1	0	0.25	0	0.167	0.5	0.083	0.077	0.923	1	0.333	0.667	0	0	0	1	0.375	0.625	0.25	0.375	0.375	0	1	0	0.286	0.714	0	0	0.4	0.2	0.2	0.2	0.25	0.5	0.25	0	0.1
FBgn0023534	D_santomea	0.407	0.464	0.46	0.573	384	NAN	41.3	nan	nan	nan	0.2	0.8	0	0.25	0	0.167	0.583	0	0.077	0.923	1	0.333	0.667	0	0.5	0.5	0	0.556	0.444	0.143	0	0.714	0.143	0	1	0.25	0.5	0.125	0.125	0	0.5	0.167	0.333	0.2	0.4	0.4	0	0.182
FBgn0023534	D_sechellia	0.387	0.448	0.442	0.557	384	NAN	45	nan	nan	nan	0.2	0.8	0	0.231	0	0.231	0.538	0	0.077	0.923	1	0.333	0.667	0	1	0	0	0.444	0.556	0.143	0	0.571	0.286	1	0	0.25	0.375	0.125	0.25	0.143	0.429	0.286	0.143	0.2	0.4	0.4	0	0.182
FBgn0023534	D_simulans	0.39	0.45	0.445	0.562	384	NAN	57.5	nan	nan	nan	0.2	0.8	0	0.25	0	0.167	0.583	0	0.077	0.923	1	0.333	0.667	0	0.5	0	0.5	0.444	0.556	0.143	0	0.571	0.286	0.5	0.5	0.25	0.375	0.125	0.25	0.143	0.429	0.286	0.143	0.2	0.4	0.4	0	0.182
FBgn0023534	D_subpulchrella	0.414	0.443	0.441	0.565	384	NAN	38.4	nan	nan	nan	0	1	0	0.25	0	0.167	0.583	0	0.077	0.923	1	0.333	0.667	0	0	0.5	0.5	0.5	0.5	0.2	0.2	0.6	0	0	1	0	0.833	0.167	0	0.333	0.333	0.167	0.167	0.5	0.5	0	0	0.1
FBgn0023534	D_suzukii	0.371	0.443	0.438	0.568	384	NAN	41.7	nan	nan	nan	0	1	0	0.25	0	0.167	0.5	0.083	0.077	0.923	1	0.333	0.667	0	0	0.5	0.5	0.5	0.5	0.222	0.111	0.667	0	0	1	0.143	0.714	0.143	0	0.333	0.333	0.167	0.167	0.5	0.5	0	0	0.1
FBgn0023534	D_takahashii	0.368	0.397	0.394	0.563	378	NAN	33.4	nan	nan	nan	0	1	0	0.333	0	0.083	0.5	0.083	0.077	0.923	1	0.333	0.667	0	0	1	0	0.875	0.125	0.222	0.333	0.444	0	1	0	0.143	0.714	0.143	0	0.667	0	0.167	0.167	0	0.5	0.5	0	0.1
FBgn0023534	D_yakuba	0.399	0.466	0.461	0.576	384	NAN	36.1	nan	nan	nan	0.2	0.8	0	0.25	0	0.167	0.583	0	0.077	0.923	1	0.333	0.667	0	0	1	0	0.556	0.444	0.143	0	0.714	0.143	0	1	0.222	0.444	0.222	0.111	0	0.429	0.286	0.286	0.2	0.4	0.4	0	0.182
FBgn0004648	D_melanogaster	0.359	0.42	0.391	0.521	4320	0.613	53.1	31.6	0.211	0.789	0.585	0.415	0.123	0.173	0.025	0.235	0.333	0.111	0.29	0.71	1	0.587	0.413	0.145	0.316	0.224	0.316	0.636	0.364	0.432	0.162	0.216	0.189	0.53	0.47	0.176	0.471	0.165	0.188	0.202	0.135	0.26	0.404	0.446	0.123	0.431	0.013	0.295
FBgn0004648	D_elegans	0.37	0.425	0.4	0.565	4308	0.727	43.6	31.7	0.353	0.647	0.538	0.462	0.05	0.188	0.05	0.225	0.312	0.175	0.224	0.776	1	0.64	0.36	0.014	0.444	0.181	0.361	0.804	0.196	0.548	0.082	0.301	0.068	0.312	0.688	0.073	0.646	0.177	0.104	0.182	0.081	0.212	0.525	0.6	0.123	0.277	0.007	0.161
FBgn0004648	D_erecta	0.373	0.435	0.406	0.529	4320	0.632	51	31.6	0.167	0.833	0.633	0.367	0.1	0.15	0.037	0.263	0.25	0.2	0.305	0.695	1	0.63	0.37	0.13	0.351	0.156	0.364	0.661	0.339	0.447	0.158	0.211	0.184	0.53	0.47	0.112	0.494	0.169	0.225	0.152	0.111	0.253	0.485	0.41	0.18	0.41	0.019	0.252
FBgn0004648	D_mauritiana	0.36	0.417	0.39	0.522	4320	0.618	53.1	31.6	0.222	0.778	0.573	0.427	0.123	0.173	0.025	0.235	0.309	0.136	0.323	0.677	1	0.598	0.402	0.133	0.307	0.213	0.347	0.63	0.37	0.437	0.141	0.239	0.183	0.567	0.433	0.135	0.461	0.18	0.225	0.175	0.126	0.272	0.427	0.453	0.125	0.422	0.02	0.305
FBgn0004648	D_rhopaloa	0.38	0.429	0.406	0.541	4308	0.68	46.5	31.7	0.188	0.812	0.654	0.346	0.069	0.149	0.057	0.264	0.264	0.195	0.242	0.758	1	0.576	0.424	0.069	0.389	0.125	0.417	0.754	0.246	0.5	0.083	0.25	0.167	0.477	0.523	0.067	0.578	0.244	0.111	0.283	0.091	0.232	0.394	0.5	0.145	0.355	0.013	0.248
FBgn0004648	D_santomea	0.405	0.443	0.426	0.568	4320	0.738	43.9	31.7	0.176	0.824	0.506	0.494	0.048	0.145	0.036	0.325	0.313	0.133	0.242	0.758	1	0.652	0.348	0.066	0.5	0.118	0.316	0.83	0.17	0.507	0.096	0.247	0.151	0.284	0.716	0.093	0.581	0.186	0.14	0.087	0.117	0.194	0.602	0.492	0.175	0.333	0	0.204
FBgn0004648	D_sechellia	0.361	0.418	0.391	0.523	4320	0.62	52.5	31.6	0.222	0.778	0.561	0.439	0.127	0.177	0.025	0.228	0.316	0.127	0.308	0.692	1	0.598	0.402	0.12	0.307	0.227	0.347	0.636	0.364	0.458	0.139	0.222	0.181	0.576	0.424	0.136	0.455	0.193	0.216	0.178	0.119	0.267	0.436	0.446	0.123	0.431	0.02	0.285
FBgn0004648	D_simulans	0.359	0.419	0.391	0.522	4320	0.617	52.7	31.6	0.222	0.778	0.549	0.451	0.134	0.183	0.024	0.22	0.305	0.134	0.308	0.692	1	0.593	0.407	0.122	0.297	0.23	0.351	0.63	0.37	0.479	0.137	0.219	0.164	0.582	0.418	0.148	0.466	0.159	0.227	0.175	0.126	0.272	0.427	0.429	0.127	0.444	0.026	0.291
FBgn0004648	D_subpulchrella	0.386	0.436	0.414	0.561	4314	0.723	43.7	31.7	0.235	0.765	0.641	0.359	0.025	0.21	0.049	0.259	0.321	0.136	0.226	0.774	1	0.624	0.376	0.052	0.377	0.091	0.481	0.922	0.078	0.479	0.11	0.315	0.096	0.29	0.71	0.057	0.563	0.276	0.103	0.152	0.071	0.242	0.535	0.509	0.158	0.333	0.007	0.171
FBgn0004648	D_suzukii	0.391	0.442	0.419	0.564	4314	0.732	43.3	31.7	0.176	0.824	0.59	0.41	0.024	0.207	0.037	0.268	0.329	0.134	0.226	0.774	1	0.628	0.372	0.089	0.367	0.101	0.443	0.939	0.061	0.459	0.135	0.284	0.122	0.281	0.719	0.058	0.581	0.221	0.14	0.141	0.051	0.253	0.556	0.569	0.103	0.328	0	0.166
FBgn0004648	D_takahashii	0.368	0.433	0.404	0.592	4314	0.804	37.6	31.8	0.111	0.889	0.52	0.48	0.023	0.322	0.011	0.184	0.345	0.115	0.186	0.814	1	0.622	0.378	0.066	0.487	0.026	0.421	0.918	0.082	0.514	0.054	0.351	0.081	0.235	0.765	0.034	0.655	0.241	0.069	0.147	0.078	0.127	0.647	0.721	0.066	0.213	0	0.119
FBgn0004648	D_yakuba	0.402	0.442	0.424	0.566	4320	0.732	44.4	31.7	0.118	0.882	0.519	0.481	0.093	0.14	0.023	0.291	0.326	0.128	0.258	0.742	1	0.648	0.352	0.066	0.474	0.132	0.329	0.83	0.17	0.5	0.1	0.243	0.157	0.288	0.712	0.116	0.558	0.186	0.14	0.087	0.107	0.214	0.592	0.508	0.148	0.344	0	0.224
FBgn0023535	D_melanogaster	0.4	0.451	0.409	0.581	1056	0.726	44.1	31.7	0	1	0.364	0.636	0.077	0.115	0.038	0.154	0.538	0.077	0.1	0.9	1	0.6	0.4	0.214	0.143	0.143	0.5	0.75	0.25	0.533	0	0.267	0.2	0.444	0.556	0.217	0.348	0.391	0.043	0.172	0.138	0.276	0.414	0.692	0.115	0.192	0.025	0.1
FBgn0023535	D_elegans	0.402	0.476	0.416	0.599	1050	0.789	39.9	31.8	0.667	0.333	0.364	0.636	0.042	0.208	0	0.125	0.542	0.083	0.05	0.95	1	0.5	0.5	0	0.385	0	0.615	0.692	0.308	0.5	0.125	0.25	0.125	0.25	0.75	0.174	0.435	0.348	0.043	0.065	0.129	0.194	0.613	0.769	0.115	0.115	0.025	0.15
FBgn0023535	D_erecta	0.413	0.466	0.422	0.584	1056	0.735	43.1	31.7	0	1	0.364	0.636	0.077	0.115	0.038	0.154	0.577	0.038	0.15	0.85	1	0.786	0.214	0.071	0.286	0.071	0.571	0.667	0.333	0.533	0.133	0.267	0.067	0.333	0.667	0.174	0.304	0.391	0.13	0.1	0.1	0.333	0.467	0.654	0.115	0.231	0.025	0.15
FBgn0023535	D_mauritiana	0.403	0.458	0.413	0.578	1056	0.726	45	31.7	0	1	0.391	0.609	0.08	0.08	0.08	0.16	0.52	0.08	0.1	0.9	1	0.625	0.375	0.071	0.214	0.143	0.571	0.667	0.333	0.467	0	0.333	0.2	0.444	0.556	0.227	0.318	0.409	0.045	0.148	0.148	0.259	0.444	0.692	0.115	0.192	0	0.125
FBgn0023535	D_rhopaloa	0.402	0.48	0.417	0.602	1050	0.798	39.4	31.8	0.667	0.333	0.304	0.696	0	0.192	0.038	0.154	0.462	0.154	0	1	1	0.467	0.533	0	0.385	0.077	0.538	0.846	0.154	0.688	0.062	0.188	0.062	0.375	0.625	0.13	0.478	0.391	0	0.069	0.103	0.241	0.586	0.769	0.115	0.115	0.025	0.1
FBgn0023535	D_santomea	0.42	0.487	0.432	0.61	1056	0.811	38.1	31.8	0	1	0.304	0.696	0.074	0.148	0.037	0.148	0.519	0.074	0.1	0.9	1	0.714	0.286	0	0.286	0	0.714	0.667	0.333	0.643	0.071	0.286	0	0.333	0.667	0.182	0.455	0.364	0	0.033	0.1	0.3	0.567	0.704	0.111	0.185	0	0.103
FBgn0023535	D_sechellia	0.403	0.457	0.412	0.575	1056	0.714	45.5	31.7	0	1	0.391	0.609	0.077	0.077	0.077	0.154	0.538	0.077	0.105	0.895	1	0.6	0.4	0.071	0.214	0.143	0.571	0.667	0.333	0.4	0	0.333	0.267	0.444	0.556	0.273	0.318	0.364	0.045	0.148	0.148	0.259	0.444	0.692	0.115	0.192	0	0.122
FBgn0023535	D_simulans	0.404	0.456	0.413	0.578	1056	0.726	45.1	31.7	0	1	0.348	0.652	0.077	0.077	0.077	0.154	0.538	0.077	0.1	0.9	1	0.6	0.4	0.071	0.214	0.143	0.571	0.667	0.333	0.4	0	0.333	0.267	0.444	0.556	0.238	0.286	0.381	0.095	0.107	0.179	0.25	0.464	0.692	0.115	0.192	0	0.125
FBgn0023535	D_subpulchrella	0.419	0.489	0.432	0.611	1050	0.825	36.3	31.8	0.667	0.333	0.292	0.708	0.04	0.2	0	0.16	0.56	0.04	0	1	1	0.714	0.286	0	0.308	0	0.692	0.846	0.154	0.75	0	0.188	0.062	0.222	0.778	0.043	0.478	0.435	0.043	0.138	0.069	0.172	0.621	0.692	0.154	0.154	0.05	0.1
FBgn0023535	D_suzukii	0.416	0.488	0.429	0.619	1050	0.837	35.9	31.8	0.667	0.333	0.292	0.708	0	0.24	0	0.16	0.56	0.04	0	1	1	0.714	0.286	0	0.308	0	0.692	0.818	0.182	0.625	0	0.25	0.125	0.125	0.875	0.042	0.542	0.375	0.042	0.138	0.103	0.172	0.586	0.769	0.115	0.115	0.049	0.098
FBgn0023535	D_yakuba	0.418	0.48	0.429	0.607	1056	0.802	39.2	31.8	0	1	0.333	0.667	0.077	0.115	0.038	0.154	0.538	0.077	0.1	0.9	1	0.714	0.286	0.071	0.286	0	0.643	0.667	0.333	0.533	0.067	0.333	0.067	0.333	0.667	0.182	0.409	0.364	0.045	0.033	0.1	0.3	0.567	0.704	0.111	0.185	0	0.105
FBgn0260400	D_melanogaster	0.434	0.391	0.406	0.589	1452	0.677	45	31.7	0	1	0.5	0.5	0	0.407	0.037	0.148	0.259	0.148	0.267	0.733	1	0.552	0.448	0.077	0.269	0.231	0.423	0.722	0.278	0.281	0.344	0.344	0.031	0.438	0.562	0.173	0.373	0.28	0.173	0.081	0.081	0.243	0.595	0.417	0.167	0.417	0	0.097
FBgn0260400	D_elegans	0.452	0.367	0.391	0.615	1452	0.753	39.9	31.8	0	1	0.462	0.538	0	0.423	0.077	0.077	0.385	0.038	0.133	0.867	1	0.517	0.483	0.115	0.269	0.154	0.462	1	0	0.394	0.273	0.333	0	0.5	0.5	0.093	0.48	0.307	0.12	0.216	0.054	0.189	0.541	0.565	0.13	0.304	0	0.065
FBgn0260400	D_erecta	0.476	0.392	0.421	0.598	1452	0.706	42.5	31.7	0	1	0.429	0.571	0	0.433	0.033	0.133	0.267	0.133	0.246	0.754	1	0.552	0.448	0.04	0.28	0.28	0.4	0.889	0.111	0.355	0.323	0.323	0	0.375	0.625	0.151	0.411	0.288	0.151	0.054	0.081	0.27	0.595	0.375	0.208	0.417	0	0.032
FBgn0260400	D_mauritiana	0.441	0.389	0.407	0.592	1452	0.689	44.4	31.7	0	1	0.5	0.5	0	0.37	0.074	0.148	0.259	0.148	0.25	0.75	1	0.517	0.483	0.077	0.385	0.231	0.308	0.889	0.111	0.281	0.344	0.344	0.031	0.5	0.5	0.16	0.373	0.307	0.16	0	0.108	0.243	0.649	0.375	0.167	0.458	0	0.129
FBgn0260400	D_rhopaloa	0.438	0.37	0.389	0.605	1452	0.723	41.3	31.7	0	1	0.615	0.385	0	0.31	0.172	0.103	0.31	0.103	0.169	0.831	1	0.429	0.571	0.074	0.296	0.148	0.481	1	0	0.406	0.25	0.344	0	0.5	0.5	0.122	0.405	0.351	0.122	0.135	0.081	0.243	0.541	0.522	0.087	0.391	0	0.097
FBgn0260400	D_santomea	0.489	0.399	0.428	0.611	1449	0.742	40.9	31.7	0	1	0.429	0.571	0	0.407	0.037	0.148	0.296	0.111	0.22	0.78	1	0.621	0.379	0.077	0.308	0.231	0.385	0.889	0.111	0.344	0.281	0.375	0	0.25	0.75	0.12	0.387	0.333	0.16	0.081	0.081	0.243	0.595	0.458	0.208	0.333	0	0.065
FBgn0260400	D_sechellia	0.443	0.388	0.407	0.593	1452	0.694	43.6	31.7	0	1	0.5	0.5	0	0.37	0.074	0.148	0.259	0.148	0.233	0.767	1	0.517	0.483	0.038	0.385	0.231	0.346	0.833	0.167	0.281	0.344	0.344	0.031	0.562	0.438	0.16	0.373	0.307	0.16	0	0.081	0.243	0.676	0.417	0.167	0.417	0	0.161
FBgn0260400	D_simulans	0.441	0.39	0.408	0.594	1452	0.694	43.4	31.7	0	1	0.5	0.5	0	0.37	0.074	0.148	0.259	0.148	0.25	0.75	1	0.517	0.483	0.038	0.385	0.231	0.346	0.889	0.111	0.312	0.312	0.344	0.031	0.562	0.438	0.173	0.36	0.307	0.16	0	0.081	0.243	0.676	0.417	0.167	0.417	0	0.129
FBgn0260400	D_subpulchrella	0.478	0.387	0.413	0.62	1440	0.776	38.1	31.8	0	1	0.538	0.462	0	0.414	0	0.172	0.345	0.069	0.158	0.842	1	0.448	0.552	0	0.231	0.154	0.615	1	0	0.406	0.219	0.375	0	0.375	0.625	0.083	0.417	0.361	0.139	0.108	0.135	0.162	0.595	0.435	0.174	0.391	0	0.032
FBgn0260400	D_suzukii	0.474	0.384	0.41	0.623	1440	0.787	38.2	31.8	0	1	0.615	0.385	0	0.414	0	0.172	0.345	0.069	0.161	0.839	1	0.483	0.517	0	0.269	0.154	0.577	1	0	0.382	0.206	0.382	0.029	0.438	0.562	0.07	0.451	0.38	0.099	0.108	0.135	0.162	0.595	0.478	0.174	0.348	0	0.065
FBgn0260400	D_takahashii	0.472	0.38	0.407	0.639	1452	0.825	34.3	31.8	0	1	0.429	0.571	0	0.5	0	0.077	0.385	0.038	0.1	0.9	1	0.414	0.586	0	0.385	0.038	0.577	1	0	0.344	0.156	0.469	0.031	0.125	0.875	0.079	0.447	0.382	0.092	0.108	0.081	0.108	0.703	0.609	0.087	0.304	0	0.032
FBgn0260400	D_yakuba	0.482	0.398	0.425	0.608	1449	0.733	40.9	31.7	0	1	0.429	0.571	0	0.407	0.037	0.148	0.296	0.111	0.237	0.763	1	0.586	0.414	0.077	0.308	0.231	0.385	0.889	0.111	0.344	0.281	0.375	0	0.25	0.75	0.107	0.36	0.347	0.187	0.081	0.081	0.216	0.622	0.417	0.208	0.375	0	0.065
FBgn0024983	D_melanogaster	0.378	0.478	0.475	0.566	1326	0.707	49.5	31.7	0.333	0.667	0.348	0.652	0.069	0.345	0.103	0.207	0.241	0.034	0.167	0.833	1	0.8	0.2	0.217	0.304	0.261	0.217	0.562	0.438	0.346	0.154	0.423	0.077	0.353	0.647	0.026	0.487	0.179	0.308	0.087	0.13	0.348	0.435	0.429	0.179	0.393	0	0.224
FBgn0024983	D_elegans	0.327	0.476	0.469	0.59	1326	0.757	42	31.8	0.333	0.667	0.455	0.545	0	0.542	0.042	0.208	0.167	0.042	0.095	0.905	1	0.667	0.333	0	0.5	0.167	0.333	0.786	0.214	0.269	0.115	0.5	0.115	0.312	0.688	0.075	0.5	0.175	0.25	0	0.13	0.174	0.696	0.577	0.077	0.346	0	0.082
FBgn0024983	D_erecta	0.391	0.508	0.505	0.578	1326	0.741	45.8	31.7	0.333	0.667	0.304	0.696	0.042	0.333	0.125	0.25	0.208	0.042	0.2	0.8	1	0.812	0.188	0.087	0.391	0.261	0.261	0.529	0.471	0.308	0.192	0.462	0.038	0.25	0.75	0.048	0.548	0.119	0.286	0.08	0.16	0.32	0.44	0.519	0.111	0.37	0	0.224
FBgn0024983	D_mauritiana	0.378	0.49	0.486	0.564	1326	0.702	50.6	31.7	0.333	0.667	0.391	0.609	0.071	0.321	0.107	0.25	0.214	0.036	0.105	0.895	1	0.8	0.2	0.136	0.409	0.182	0.273	0.647	0.353	0.346	0.231	0.385	0.038	0.471	0.529	0.05	0.475	0.175	0.3	0.042	0.25	0.333	0.375	0.444	0.074	0.481	0	0.25
FBgn0024983	D_rhopaloa	0.42	0.481	0.48	0.578	1323	0.727	45.2	31.7	0.333	0.667	0.348	0.652	0.087	0.348	0.087	0.261	0.174	0.043	0.143	0.857	1	0.444	0.556	0.08	0.52	0.12	0.28	0.667	0.333	0.231	0.231	0.385	0.154	0.235	0.765	0.051	0.538	0.179	0.231	0.043	0.13	0.304	0.522	0.577	0.038	0.385	0.021	0.043
FBgn0024983	D_santomea	0.417	0.519	0.516	0.597	1326	0.797	42.1	31.8	0.333	0.667	0.273	0.727	0	0.385	0.038	0.308	0.192	0.077	0.1	0.9	1	0.812	0.188	0.087	0.391	0.13	0.391	0.688	0.312	0.37	0.074	0.481	0.074	0.118	0.882	0	0.5	0.158	0.342	0.04	0.24	0.24	0.48	0.654	0.077	0.269	0.02	0.163
FBgn0024983	D_sechellia	0.361	0.487	0.483	0.563	1326	0.702	49.5	31.7	0.333	0.667	0.391	0.609	0.037	0.333	0.111	0.259	0.222	0.037	0.056	0.944	1	0.8	0.2	0.136	0.409	0.182	0.273	0.647	0.353	0.346	0.231	0.385	0.038	0.556	0.444	0.025	0.525	0.175	0.275	0.042	0.208	0.417	0.333	0.444	0.111	0.444	0	0.25
FBgn0024983	D_simulans	0.37	0.488	0.485	0.564	1326	0.702	49.8	31.7	0.333	0.667	0.391	0.609	0.071	0.321	0.107	0.25	0.214	0.036	0.056	0.944	1	0.8	0.2	0.136	0.409	0.182	0.273	0.588	0.412	0.296	0.222	0.407	0.074	0.412	0.588	0.026	0.513	0.154	0.308	0.042	0.208	0.375	0.375	0.444	0.111	0.444	0	0.229
FBgn0024983	D_subpulchrella	0.373	0.513	0.508	0.591	1308	0.785	40.6	31.8	0.25	0.75	0.417	0.583	0.037	0.37	0	0.333	0.222	0.037	0.125	0.875	1	0.812	0.188	0.167	0.417	0.125	0.292	0.75	0.25	0.259	0.074	0.519	0.148	0.176	0.824	0.094	0.75	0.062	0.094	0.174	0.087	0.217	0.522	0.643	0.036	0.321	0.022	0.067
FBgn0024983	D_suzukii	0.373	0.508	0.504	0.586	1308	0.78	41.7	31.8	0.25	0.75	0.417	0.583	0.038	0.423	0	0.346	0.154	0.038	0.174	0.826	1	0.765	0.235	0.174	0.435	0.13	0.261	0.875	0.125	0.3	0.067	0.5	0.133	0.278	0.722	0.065	0.645	0.129	0.161	0.087	0.13	0.217	0.565	0.667	0.037	0.296	0.045	0.068
FBgn0024983	D_takahashii	0.358	0.496	0.491	0.621	1287	0.858	34.9	31.9	0	1	0.429	0.571	0	0.393	0	0.286	0.286	0.036	0.042	0.958	1	0.643	0.357	0.154	0.538	0	0.308	0.867	0.133	0.385	0.077	0.538	0	0.118	0.882	0	0.676	0.118	0.206	0.043	0.217	0.174	0.565	0.828	0.034	0.138	0	0.042
FBgn0024983	D_yakuba	0.4	0.521	0.517	0.596	1293	0.797	42	31.8	0.333	0.667	0.261	0.739	0	0.391	0	0.304	0.217	0.087	0.15	0.85	1	0.8	0.2	0.045	0.409	0.136	0.409	0.667	0.333	0.346	0.077	0.5	0.077	0.118	0.882	0	0.541	0.162	0.297	0.042	0.208	0.25	0.5	0.615	0.115	0.269	0.021	0.167
FBgn0000108	D_melanogaster	0.436	0.464	0.438	0.591	2673	0.71	45.2	31.7	0.5	0.5	0.431	0.569	0.111	0.264	0.083	0.25	0.278	0.014	0.107	0.893	1	0.548	0.452	0.071	0.31	0.167	0.452	0.774	0.226	0.488	0.195	0.171	0.146	0.19	0.81	0.172	0.525	0.131	0.172	0.208	0.104	0.417	0.271	0.56	0.08	0.36	0	0.167
FBgn0000108	D_erecta	0.499	0.483	0.497	0.608	2667	0.754	42.4	31.8	0.5	0.5	0.351	0.649	0.059	0.294	0.074	0.279	0.265	0.029	0.123	0.877	1	0.6	0.4	0.081	0.216	0.216	0.486	0.868	0.132	0.5	0.2	0.15	0.15	0.238	0.762	0.083	0.565	0.157	0.194	0.082	0.102	0.429	0.388	0.72	0.08	0.2	0	0.167
FBgn0000108	D_mauritiana	0.461	0.466	0.461	0.593	2673	0.712	44.8	31.7	0.5	0.5	0.421	0.579	0.143	0.271	0.057	0.243	0.271	0.014	0.107	0.893	1	0.562	0.438	0.071	0.286	0.19	0.452	0.849	0.151	0.475	0.175	0.15	0.2	0.238	0.762	0.168	0.535	0.119	0.178	0.229	0.104	0.417	0.25	0.577	0.077	0.346	0.015	0.152
FBgn0000108	D_rhopaloa	0.454	0.453	0.454	0.61	2667	0.758	41.1	31.8	0.375	0.625	0.536	0.464	0.015	0.273	0.076	0.348	0.197	0.091	0.158	0.842	1	0.5	0.5	0.025	0.325	0.125	0.525	0.833	0.167	0.564	0.154	0.154	0.128	0.15	0.85	0.118	0.588	0.157	0.137	0.164	0.036	0.273	0.527	0.667	0.111	0.222	0	0.194
FBgn0000108	D_sechellia	0.46	0.466	0.461	0.594	2673	0.717	44.8	31.7	0.5	0.5	0.431	0.569	0.129	0.271	0.057	0.257	0.257	0.029	0.107	0.893	1	0.548	0.452	0.071	0.286	0.19	0.452	0.849	0.151	0.488	0.171	0.146	0.195	0.238	0.762	0.16	0.54	0.13	0.17	0.229	0.125	0.396	0.25	0.577	0.077	0.346	0	0.182
FBgn0000108	D_simulans	0.461	0.467	0.461	0.592	2673	0.71	44.9	31.7	0.5	0.5	0.421	0.579	0.129	0.286	0.057	0.243	0.271	0.014	0.125	0.875	1	0.562	0.438	0.095	0.262	0.19	0.452	0.849	0.151	0.475	0.175	0.15	0.2	0.238	0.762	0.158	0.545	0.119	0.178	0.229	0.104	0.417	0.25	0.577	0.077	0.346	0	0.167
FBgn0000108	D_subpulchrella	0.454	0.455	0.454	0.593	2673	0.718	44.3	31.7	0.267	0.733	0.509	0.491	0.143	0.271	0.057	0.214	0.257	0.057	0.214	0.786	1	0.533	0.467	0.079	0.263	0.289	0.368	0.83	0.17	0.571	0.167	0.143	0.119	0.1	0.9	0.071	0.541	0.153	0.235	0.173	0.058	0.327	0.442	0.519	0.074	0.407	0.014	0.186
FBgn0000108	D_suzukii	0.455	0.455	0.455	0.593	2673	0.72	44.5	31.7	0.25	0.75	0.5	0.5	0.143	0.271	0.043	0.229	0.243	0.071	0.125	0.875	1	0.533	0.467	0.053	0.263	0.289	0.395	0.849	0.151	0.512	0.186	0.14	0.163	0.1	0.9	0.102	0.52	0.153	0.224	0.189	0.057	0.34	0.415	0.643	0.071	0.286	0.014	0.186
FBgn0000108	D_takahashii	0.45	0.445	0.45	0.596	2667	0.727	43.6	31.7	0.267	0.733	0.552	0.448	0.151	0.329	0.055	0.164	0.247	0.055	0.196	0.804	1	0.552	0.448	0.028	0.278	0.278	0.417	0.83	0.17	0.581	0.14	0.163	0.116	0.15	0.85	0.113	0.577	0.165	0.144	0.182	0.055	0.345	0.418	0.615	0.077	0.308	0	0.206
FBgn0000108	D_yakuba	0.481	0.492	0.482	0.62	2673	0.786	40.3	31.8	0.438	0.562	0.263	0.737	0.083	0.278	0.042	0.306	0.278	0.014	0.143	0.857	1	0.633	0.367	0.079	0.289	0.184	0.447	0.906	0.094	0.537	0.171	0.171	0.122	0.19	0.81	0.136	0.573	0.155	0.136	0.1	0.08	0.34	0.48	0.75	0.083	0.167	0	0.091
FBgn0261930	D_melanogaster	0.446	0.462	0.454	0.631	2172	0.693	46.7	31.7	0	1	0.531	0.469	0.048	0.226	0.048	0.202	0.274	0.202	0.387	0.613	1	0.562	0.438	0.151	0.358	0.189	0.302	0.9	0.1	0.568	0.108	0.297	0.027	0.462	0.538	0.127	0.573	0.173	0.127	0.158	0.105	0.281	0.456	0.75	0.083	0.167	0.018	0.211
FBgn0261930	D_erecta	0.476	0.483	0.48	0.658	2154	0.766	41.3	31.8	0	1	0.419	0.581	0.024	0.253	0.036	0.217	0.313	0.157	0.258	0.742	1	0.7	0.3	0.109	0.364	0.164	0.364	0.95	0.05	0.488	0.098	0.366	0.049	0.214	0.786	0.115	0.635	0.173	0.077	0.153	0.085	0.254	0.508	0.75	0.167	0.083	0	0.143
FBgn0261930	D_mauritiana	0.455	0.464	0.46	0.635	2172	0.71	46.8	31.7	0	1	0.5	0.5	0.036	0.226	0.048	0.214	0.274	0.202	0.312	0.688	1	0.594	0.406	0.154	0.365	0.154	0.327	0.85	0.15	0.514	0.189	0.27	0.027	0.308	0.692	0.12	0.593	0.167	0.12	0.121	0.121	0.276	0.483	0.667	0.25	0.083	0.017	0.19
FBgn0261930	D_santomea	0.477	0.493	0.485	0.675	2172	0.819	38.3	31.8	0	1	0.312	0.688	0.025	0.259	0.025	0.235	0.333	0.123	0.25	0.75	1	0.719	0.281	0.059	0.431	0.098	0.412	0.9	0.1	0.55	0.025	0.4	0.025	0.154	0.846	0.1	0.645	0.2	0.055	0.103	0.086	0.19	0.621	0.727	0.182	0.091	0.018	0.123
FBgn0261930	D_sechellia	0.452	0.465	0.459	0.636	2172	0.713	46.6	31.7	0	1	0.5	0.5	0.036	0.214	0.06	0.214	0.286	0.19	0.344	0.656	1	0.594	0.406	0.154	0.365	0.154	0.327	0.85	0.15	0.526	0.158	0.289	0.026	0.308	0.692	0.112	0.589	0.178	0.121	0.138	0.138	0.241	0.483	0.75	0.167	0.083	0.017	0.19
FBgn0261930	D_simulans	0.453	0.467	0.46	0.636	2172	0.713	46.8	31.7	0	1	0.469	0.531	0.036	0.214	0.06	0.214	0.286	0.19	0.344	0.656	1	0.594	0.406	0.154	0.346	0.173	0.327	0.85	0.15	0.526	0.158	0.289	0.026	0.308	0.692	0.121	0.589	0.168	0.121	0.138	0.138	0.241	0.483	0.75	0.167	0.083	0.017	0.19
FBgn0261930	D_yakuba	0.47	0.488	0.48	0.671	2172	0.808	39.1	31.8	0	1	0.312	0.688	0.025	0.259	0.025	0.235	0.309	0.148	0.281	0.719	1	0.719	0.281	0.059	0.431	0.098	0.412	0.85	0.15	0.525	0.025	0.425	0.025	0.154	0.846	0.109	0.645	0.191	0.055	0.155	0.086	0.19	0.569	0.727	0.182	0.091	0.018	0.123
FBgn0025633	D_melanogaster	0.417	0.437	0.433	0.548	3285	0.637	52.9	31.6	0.333	0.667	0.54	0.46	0.078	0.172	0.103	0.224	0.328	0.095	0.286	0.714	1	0.709	0.291	0.194	0.278	0.194	0.333	0.633	0.367	0.197	0.212	0.288	0.303	0.556	0.444	0.272	0.35	0.146	0.233	0.119	0.19	0.238	0.452	0.676	0.088	0.235	0.05	0.183
FBgn0025633	D_elegans	0.423	0.446	0.441	0.571	3267	0.698	46.6	31.7	0.25	0.75	0.609	0.391	0.043	0.226	0.061	0.226	0.322	0.122	0.265	0.735	1	0.7	0.3	0.086	0.343	0.2	0.371	0.678	0.322	0.295	0.246	0.311	0.148	0.353	0.647	0.206	0.383	0.206	0.206	0.048	0.048	0.31	0.595	0.639	0.139	0.222	0.025	0.149
FBgn0025633	D_mauritiana	0.417	0.443	0.438	0.547	3279	0.63	52.7	31.6	0.333	0.667	0.54	0.46	0.087	0.174	0.113	0.217	0.322	0.087	0.32	0.68	1	0.709	0.291	0.194	0.25	0.194	0.361	0.644	0.356	0.261	0.217	0.246	0.275	0.5	0.5	0.311	0.34	0.136	0.214	0.167	0.167	0.238	0.429	0.647	0.118	0.235	0.042	0.176
FBgn0025633	D_santomea	0.423	0.453	0.447	0.551	3285	0.639	52.6	31.6	0.333	0.667	0.529	0.471	0.085	0.178	0.119	0.195	0.331	0.093	0.254	0.746	1	0.736	0.264	0.306	0.278	0.194	0.222	0.667	0.333	0.222	0.27	0.206	0.302	0.556	0.444	0.25	0.385	0.154	0.212	0.159	0.114	0.25	0.477	0.606	0.121	0.273	0.041	0.18
FBgn0025633	D_simulans	0.412	0.443	0.437	0.546	3285	0.63	53.1	31.6	0.333	0.667	0.54	0.46	0.085	0.162	0.111	0.222	0.325	0.094	0.331	0.669	1	0.709	0.291	0.194	0.25	0.194	0.361	0.661	0.339	0.254	0.209	0.269	0.269	0.5	0.5	0.311	0.33	0.136	0.223	0.167	0.167	0.214	0.452	0.6	0.171	0.229	0.034	0.185
FBgn0025633	D_takahashii	0.381	0.462	0.445	0.585	3252	0.736	44	31.7	0.25	0.75	0.479	0.521	0.027	0.268	0.062	0.205	0.321	0.116	0.215	0.785	1	0.667	0.333	0.065	0.258	0.226	0.452	0.817	0.183	0.333	0.2	0.333	0.133	0.412	0.588	0.2	0.464	0.164	0.173	0.071	0.024	0.262	0.643	0.6	0.114	0.286	0.008	0.134
FBgn0029529	D_melanogaster	nan	0.473	0.473	0.62	345	0.886	37.6	31.9	0	1	0	1	0.25	0.25	0	0	0.5	0	0.333	0.667	1	0.667	0.333	0	0.5	0	0.5	1	0	0.5	0	0.5	0	0	1	0.2	0.7	0.1	0	0	0.286	0.286	0.429	0.75	0.25	0	0	0
FBgn0029529	D_elegans	nan	0.47	0.47	0.574	345	0.745	44.1	31.7	0	1	0.5	0.5	0	0.5	0	0	0.5	0	0	1	1	1	0	0	0.5	0	0.5	0.778	0.222	0.25	0.25	0.25	0.25	0.143	0.857	0.1	0.7	0.1	0.1	0.286	0	0.286	0.429	0.6	0.2	0.2	0	0.125
FBgn0029529	D_erecta	nan	0.485	0.485	0.62	345	0.895	35.9	31.9	0	1	0	1	0	0.25	0	0.25	0.5	0	0	1	1	0.75	0.25	0	0.75	0	0.25	0.857	0.143	0.5	0	0.5	0	0.2	0.8	0.2	0.6	0.2	0	0	0.143	0.286	0.571	0.8	0.2	0	0	0
FBgn0029529	D_mauritiana	nan	0.473	0.473	0.617	345	0.868	39.1	31.9	0	1	0	1	0	0.2	0	0.2	0.6	0	0.333	0.667	1	0.667	0.333	0	0.5	0	0.5	0.75	0.25	0.333	0	0.667	0	0.167	0.833	0.2	0.6	0.1	0.1	0	0.143	0.286	0.571	0.75	0.25	0	0	0.111
FBgn0029529	D_rhopaloa	nan	0.467	0.467	0.565	345	0.736	45.6	31.7	0	1	0.5	0.5	0	0.4	0	0.2	0.4	0	0	1	1	0.667	0.333	0	0.5	0	0.5	0.556	0.444	0.333	0	0.667	0	0.286	0.714	0.111	0.667	0.111	0.111	0.143	0	0.429	0.429	0.8	0	0.2	0	0.375
FBgn0029529	D_santomea	nan	0.487	0.487	0.626	345	0.896	35	31.9	0	1	0	1	0	0.25	0	0.25	0.5	0	0	1	1	0.667	0.333	0	0.75	0	0.25	0.875	0.125	0.6	0	0.4	0	0.143	0.857	0.222	0.556	0.222	0	0	0.286	0.143	0.571	0.75	0.25	0	0	0
FBgn0029529	D_sechellia	nan	0.473	0.473	0.62	345	0.887	37.1	31.9	0	1	0	1	0	0.2	0	0.2	0.6	0	0.333	0.667	1	0.667	0.333	0	0.5	0	0.5	0.778	0.222	0.333	0	0.667	0	0	1	0.2	0.7	0.1	0	0	0.143	0.286	0.571	0.75	0.25	0	0	0.111
FBgn0029529	D_simulans	nan	0.475	0.475	0.617	345	0.877	39.2	31.9	0	1	0	1	0	0.2	0	0.2	0.4	0.2	0.333	0.667	1	0.667	0.333	0	0.5	0	0.5	0.778	0.222	0.333	0	0.667	0	0	1	0.2	0.7	0.1	0	0	0.143	0.286	0.571	0.75	0.25	0	0	0.111
FBgn0029529	D_subpulchrella	nan	0.482	0.482	0.632	345	0.896	32.7	31.9	0	1	1	0	0	0.5	0	0	0.5	0	0	1	1	0.667	0.333	0	0.5	0	0.5	0.875	0.125	0.5	0	0.5	0	0	1	0	0.8	0.2	0	0	0.143	0	0.857	0.75	0.25	0	0	0.111
FBgn0029529	D_suzukii	nan	0.493	0.493	0.638	345	0.915	32	31.9	0	1	0	1	0	0.5	0	0	0.5	0	0	1	1	0.667	0.333	0	0.5	0	0.5	0.75	0.25	0.75	0	0.25	0	0	1	0.2	0.7	0.1	0	0	0.143	0	0.857	0.75	0.25	0	0	0.111
FBgn0029529	D_takahashii	nan	0.484	0.484	0.632	345	0.906	34.8	31.9	0	1	1	0	0	0.4	0	0	0.6	0	0	1	1	1	0	0	0.5	0	0.5	0.889	0.111	0.25	0	0.5	0.25	0	1	0.182	0.636	0.182	0	0	0.143	0.143	0.714	0.75	0.25	0	0	0.25
FBgn0029529	D_yakuba	nan	0.489	0.489	0.629	345	0.906	34.9	31.9	0	1	0	1	0	0.2	0	0.4	0.4	0	0	1	1	0.667	0.333	0	0.75	0	0.25	0.875	0.125	0.5	0	0.5	0	0.143	0.857	0.222	0.556	0.222	0	0	0.286	0.143	0.571	0.75	0.25	0	0	0
FBgn0016038	D_melanogaster	0.504	0.472	0.474	0.546	603	0.708	47.7	31.7	0	1	0.471	0.529	0.071	0.286	0.143	0.143	0.143	0.214	0.091	0.909	1	0.889	0.111	0.286	0.286	0.143	0.286	0.733	0.267	0.4	0.2	0.1	0.3	0.143	0.857	0.077	0.538	0.077	0.308	0.143	0	0.143	0.714	0.5	0.125	0.375	0.042	0.042
FBgn0016038	D_elegans	0.434	0.482	0.48	0.552	594	0.734	42.8	31.7	0.5	0.5	0.412	0.588	0.062	0.062	0.062	0.312	0.438	0.062	0.333	0.667	1	0.6	0.4	0	0	0.333	0.667	0.75	0.25	0.333	0.222	0.333	0.111	0	1	0.154	0.692	0	0.154	0.222	0	0.222	0.556	0.571	0.286	0.143	0.043	0.043
FBgn0016038	D_erecta	0.475	0.494	0.493	0.551	603	0.728	44	31.7	0	1	0.467	0.533	0	0.2	0.133	0.2	0.267	0.2	0.25	0.75	1	0.833	0.167	0.167	0.333	0	0.5	0.75	0.25	0.25	0.25	0.125	0.375	0.2	0.8	0	0.6	0.067	0.333	0.111	0	0.111	0.778	0.571	0.286	0.143	0.043	0.13
FBgn0016038	D_mauritiana	0.469	0.477	0.477	0.551	603	0.728	44.2	31.7	0	1	0.471	0.529	0.077	0.308	0.154	0.154	0.154	0.154	0.167	0.833	1	0.8	0.2	0.286	0.286	0.143	0.286	0.8	0.2	0.333	0.222	0.333	0.111	0.25	0.75	0.071	0.571	0	0.357	0.143	0	0.143	0.714	0.625	0.125	0.25	0.043	0.043
FBgn0016038	D_rhopaloa	0.41	0.484	0.481	0.556	603	0.738	45.2	31.7	0.5	0.5	0.438	0.562	0.059	0.235	0.059	0.235	0.294	0.118	0.333	0.667	1	0.7	0.3	0	0.286	0.143	0.571	0.75	0.25	0.222	0.222	0.444	0.111	0	1	0.143	0.571	0	0.286	0.222	0	0.222	0.556	0.429	0.429	0.143	0.045	0.136
FBgn0016038	D_santomea	0.5	0.499	0.499	0.569	603	0.774	39.6	31.8	0	1	0.467	0.533	0.056	0.222	0.056	0.222	0.333	0.111	0.25	0.75	1	1	0	0.167	0.333	0	0.5	0.938	0.062	0.444	0.222	0.111	0.222	0	1	0	0.643	0.071	0.286	0.111	0	0.111	0.778	0.571	0.286	0.143	0.045	0.091
FBgn0016038	D_sechellia	0.469	0.475	0.475	0.546	603	0.708	48.2	31.7	0	1	0.444	0.556	0.071	0.286	0.143	0.143	0.143	0.214	0.167	0.833	1	0.875	0.125	0.286	0.286	0.143	0.286	0.733	0.267	0.333	0.222	0.333	0.111	0.25	0.75	0.071	0.571	0	0.357	0.143	0	0.143	0.714	0.625	0.125	0.25	0.043	0.087
FBgn0016038	D_simulans	0.477	0.481	0.481	0.546	603	0.713	44.5	31.7	0	1	0.533	0.467	0.071	0.286	0.143	0.143	0.143	0.214	0.167	0.833	1	0.9	0.1	0.286	0.286	0.143	0.286	0.733	0.267	0.333	0.222	0.333	0.111	0.25	0.75	0.071	0.571	0	0.357	0.143	0	0.143	0.714	0.625	0.125	0.25	0.043	0.043
FBgn0016038	D_subpulchrella	0.5	0.501	0.501	0.564	603	0.759	41.4	31.8	0.5	0.5	0.667	0.333	0	0.188	0.062	0.312	0.375	0.062	0.273	0.727	1	0.636	0.364	0	0	0.4	0.6	0.933	0.067	0.444	0.222	0.333	0	0	1	0	0.8	0.067	0.133	0.182	0	0.091	0.727	0.5	0.25	0.25	0.045	0.091
FBgn0016038	D_suzukii	0.516	0.512	0.512	0.572	603	0.778	41.3	31.8	0.5	0.5	0.467	0.533	0	0.176	0.176	0.235	0.353	0.059	0.273	0.727	1	0.636	0.364	0	0	0.4	0.6	0.933	0.067	0.25	0.375	0.25	0.125	0	1	0	0.733	0.133	0.133	0.182	0	0.091	0.727	0.667	0.167	0.167	0.043	0.087
FBgn0016038	D_yakuba	0.508	0.502	0.503	0.567	603	0.769	42	31.8	0	1	0.467	0.533	0.056	0.222	0.056	0.222	0.333	0.111	0.25	0.75	1	1	0	0.167	0.333	0	0.5	0.938	0.062	0.444	0.222	0.111	0.222	0	1	0	0.643	0.071	0.286	0.111	0	0.111	0.778	0.571	0.286	0.143	0.045	0.091
FBgn0025640	D_melanogaster	0.496	0.475	0.476	0.608	915	0.707	45.5	31.7	0.667	0.333	0.182	0.818	0	0.263	0.053	0.316	0.316	0.053	0.143	0.857	1	0.667	0.333	0	0.333	0.167	0.5	0.4	0.6	0.158	0.158	0.579	0.105	0.2	0.8	0.064	0.596	0.191	0.149	0.077	0.192	0.192	0.538	0.353	0.353	0.294	0	0.12
FBgn0025640	D_elegans	0.427	0.486	0.483	0.605	912	0.704	45.7	31.7	0.5	0.5	0.444	0.556	0	0.133	0.067	0.467	0.267	0.067	0.312	0.688	1	0.5	0.5	0	0.364	0.182	0.455	0.455	0.545	0.19	0.238	0.429	0.143	0.4	0.6	0.133	0.689	0.044	0.133	0.172	0.138	0.172	0.517	0.412	0.294	0.294	0	0.2
FBgn0025640	D_erecta	0.509	0.484	0.485	0.617	915	0.753	43.2	31.8	0.6	0.4	0.143	0.857	0	0.1	0.05	0.5	0.35	0	0.2	0.8	1	0.667	0.333	0.077	0.385	0.154	0.385	0.636	0.364	0.111	0.167	0.556	0.167	0.1	0.9	0.068	0.659	0.182	0.091	0.037	0.259	0.185	0.519	0.333	0.278	0.389	0.04	0.2
FBgn0025640	D_mauritiana	0.521	0.48	0.481	0.611	915	0.71	47.7	31.7	0.571	0.429	0.273	0.727	0	0.278	0.056	0.333	0.333	0	0.2	0.8	1	0.727	0.273	0.182	0.273	0.273	0.273	0.4	0.6	0.286	0.095	0.429	0.19	0.1	0.9	0.043	0.522	0.217	0.217	0.038	0.192	0.192	0.577	0.333	0.333	0.333	0	0.12
FBgn0025640	D_rhopaloa	0.485	0.489	0.489	0.599	912	0.698	46.7	31.7	0.667	0.333	0.25	0.75	0.125	0.125	0	0.438	0.312	0	0.333	0.667	1	0.455	0.545	0.083	0.333	0.25	0.333	0.417	0.583	0.364	0.045	0.455	0.136	0.4	0.6	0.167	0.595	0.119	0.119	0	0.138	0.31	0.552	0.474	0.263	0.263	0	0.12
FBgn0025640	D_santomea	0.547	0.499	0.5	0.636	915	0.787	41	31.8	0.6	0.4	0.267	0.733	0	0.095	0.048	0.476	0.381	0	0.235	0.765	1	0.583	0.417	0.167	0.083	0.25	0.5	0.625	0.375	0.176	0.118	0.588	0.118	0.2	0.8	0.067	0.644	0.2	0.089	0.037	0.259	0.148	0.556	0.375	0.312	0.312	0	0.192
FBgn0025640	D_sechellia	0.504	0.478	0.479	0.609	915	0.717	47.3	31.7	0.571	0.429	0.182	0.818	0	0.294	0.059	0.353	0.294	0	0.2	0.8	1	0.692	0.308	0.091	0.273	0.273	0.364	0.4	0.6	0.286	0.095	0.429	0.19	0.1	0.9	0.043	0.522	0.217	0.217	0.038	0.192	0.154	0.615	0.333	0.333	0.333	0	0.2
FBgn0025640	D_simulans	0.513	0.482	0.483	0.609	915	0.71	47	31.7	0.571	0.429	0.182	0.818	0	0.263	0.053	0.316	0.316	0.053	0.188	0.812	1	0.727	0.273	0.091	0.273	0.273	0.364	0.3	0.7	0.286	0.095	0.429	0.19	0.1	0.9	0.043	0.522	0.217	0.217	0.038	0.192	0.192	0.577	0.333	0.333	0.333	0	0.16
FBgn0025640	D_subpulchrella	0.484	0.51	0.509	0.611	912	0.736	41	31.7	0.333	0.667	0.111	0.889	0	0.167	0	0.417	0.333	0.083	0.2	0.8	1	0.583	0.417	0	0.5	0.25	0.25	0.417	0.583	0.15	0.15	0.5	0.2	0.5	0.5	0.067	0.689	0.067	0.178	0.148	0	0.185	0.667	0.562	0.312	0.125	0.042	0.083
FBgn0025640	D_suzukii	0.489	0.509	0.508	0.613	912	0.741	43.1	31.7	0.333	0.667	0.222	0.778	0	0.231	0	0.385	0.385	0	0.105	0.895	1	0.583	0.417	0	0.333	0.333	0.333	0.615	0.385	0.25	0.1	0.5	0.15	0.5	0.5	0.067	0.689	0.067	0.178	0.074	0.037	0.259	0.63	0.438	0.312	0.25	0.04	0.08
FBgn0025640	D_takahashii	0.485	0.508	0.507	0.626	906	0.75	43.9	31.8	0.333	0.667	0.444	0.556	0.077	0.154	0	0.385	0.385	0	0.286	0.714	1	0.5	0.5	0	0.538	0.231	0.231	0.667	0.333	0.333	0.111	0.5	0.056	0.5	0.5	0.068	0.659	0.182	0.091	0.115	0.115	0.269	0.5	0.438	0.188	0.375	0	0.037
FBgn0025640	D_yakuba	0.53	0.499	0.5	0.634	915	0.783	41.5	31.8	0.6	0.4	0.267	0.733	0	0.095	0.048	0.476	0.381	0	0.235	0.765	1	0.583	0.417	0.167	0.083	0.25	0.5	0.625	0.375	0.176	0.176	0.588	0.059	0.3	0.7	0.068	0.636	0.205	0.091	0.037	0.259	0.148	0.556	0.375	0.312	0.312	0	0.192
FBgn0025635	D_melanogaster	0.429	0.476	0.473	0.581	1404	0.788	42.6	31.8	0.179	0.821	0.4	0.6	0.034	0.379	0.069	0.172	0.276	0.069	0.143	0.857	1	0.842	0.158	0.182	0.409	0	0.409	0.9	0.1	0.467	0.133	0.3	0.1	0.2	0.8	0.045	0.455	0.318	0.182	0.1	0.25	0.1	0.55	0.562	0.125	0.312	0	0.051
FBgn0025635	D_elegans	0.423	0.432	0.431	0.572	1401	0.794	40.5	31.8	0.071	0.929	0.421	0.579	0	0.414	0	0.172	0.345	0.069	0.136	0.864	1	0.588	0.412	0.083	0.333	0.208	0.375	0.8	0.2	0.529	0.059	0.353	0.059	0.1	0.9	0	0.615	0.231	0.154	0.056	0.056	0.278	0.611	0.75	0.15	0.1	0.05	0.1
FBgn0025635	D_erecta	0.437	0.487	0.484	0.566	1404	0.753	46.5	31.8	0.107	0.893	0.529	0.471	0.069	0.414	0.034	0.172	0.241	0.069	0.105	0.895	1	0.85	0.15	0.182	0.273	0.091	0.455	0.793	0.207	0.433	0.2	0.2	0.167	0.2	0.8	0.19	0.476	0.19	0.143	0.2	0.2	0.15	0.45	0.5	0.111	0.389	0.026	0.128
FBgn0025635	D_mauritiana	0.422	0.49	0.486	0.588	1404	0.812	40.6	31.8	0.107	0.893	0.368	0.632	0.036	0.357	0.107	0.179	0.25	0.071	0.15	0.85	1	0.9	0.1	0.182	0.318	0.045	0.455	0.929	0.071	0.533	0.133	0.267	0.067	0.15	0.85	0.091	0.409	0.409	0.091	0.1	0.25	0.1	0.55	0.611	0.167	0.222	0	0.053
FBgn0025635	D_rhopaloa	0.407	0.434	0.432	0.555	1401	0.739	44.7	31.7	0.143	0.857	0.556	0.444	0	0.429	0	0.179	0.357	0.036	0.217	0.783	1	0.579	0.421	0.217	0.348	0.087	0.348	0.828	0.172	0.455	0.121	0.364	0.061	0.25	0.75	0	0.625	0.188	0.188	0.167	0.167	0.222	0.444	0.75	0.15	0.1	0.1	0.075
FBgn0025635	D_santomea	0.489	0.495	0.495	0.585	1404	0.803	41.8	31.8	0.071	0.929	0.556	0.444	0.036	0.357	0.036	0.214	0.321	0.036	0.143	0.857	1	0.7	0.3	0.095	0.333	0.095	0.476	0.929	0.071	0.433	0.133	0.333	0.1	0.15	0.85	0.043	0.478	0.348	0.13	0.1	0.15	0.1	0.65	0.5	0.111	0.389	0	0.051
FBgn0025635	D_sechellia	0.427	0.483	0.48	0.587	1404	0.805	40.8	31.8	0.107	0.893	0.368	0.632	0.034	0.345	0.103	0.172	0.276	0.069	0.2	0.8	1	0.895	0.105	0.19	0.333	0.048	0.429	0.929	0.071	0.552	0.138	0.276	0.034	0.2	0.8	0.083	0.5	0.333	0.083	0.1	0.25	0.1	0.55	0.526	0.211	0.263	0	0.053
FBgn0025635	D_simulans	0.432	0.485	0.483	0.591	1404	0.816	39.8	31.8	0.107	0.893	0.368	0.632	0.034	0.345	0.103	0.172	0.276	0.069	0.15	0.85	1	0.895	0.105	0.182	0.318	0.045	0.455	0.929	0.071	0.552	0.138	0.276	0.034	0.15	0.85	0.043	0.478	0.391	0.087	0.1	0.25	0.1	0.55	0.611	0.167	0.222	0	0.053
FBgn0025635	D_takahashii	0.29	0.464	0.448	0.625	1401	0.918	31.6	31.9	0	1	0.2	0.8	0	0.542	0	0.083	0.333	0.042	0.043	0.957	1	0.889	0.111	0	0.375	0.042	0.583	0.966	0.034	0.533	0.033	0.433	0	0.1	0.9	0	0.739	0.261	0	0	0.105	0.105	0.789	0.611	0.111	0.278	0	0.1
FBgn0025635	D_yakuba	0.478	0.493	0.492	0.581	1404	0.794	42.3	31.8	0.071	0.929	0.556	0.444	0.069	0.345	0.034	0.172	0.345	0.034	0.143	0.857	1	0.8	0.2	0.095	0.333	0.095	0.476	0.893	0.107	0.448	0.138	0.31	0.103	0.2	0.8	0.087	0.478	0.304	0.13	0.105	0.105	0.158	0.632	0.474	0.158	0.368	0	0.051
FBgn0002579	D_melanogaster	0.422	0.468	0.468	0.583	348	NAN	31.1	nan	nan	nan	0.333	0.667	0	0.5	0	0.5	0	0	0.333	0.667	1	0.75	0.25	0	0	0	1	1	0	1	0	0	0	0	1	0.143	0.571	0	0.286	0.143	0	0.143	0.714	0.8	0	0.2	0	0.308
FBgn0002579	D_elegans	0.448	0.447	0.447	0.575	348	NAN	32.9	nan	nan	nan	0.333	0.667	0.333	0	0	0.667	0	0	0.333	0.667	1	0.75	0.25	0	0	0	1	1	0	1	0	0	0	0	1	0.143	0.571	0	0.286	0.286	0	0.143	0.571	0.8	0	0.2	0	0.154
FBgn0002579	D_erecta	0.531	0.47	0.471	0.575	348	NAN	31.5	nan	nan	nan	0.333	0.667	0.333	0	0	0.667	0	0	0.333	0.667	1	0.75	0.25	1	0	0	0	1	0	0.778	0	0.222	0	0	1	0.286	0.429	0	0.286	0.143	0	0.143	0.714	0.8	0	0.2	0	0.231
FBgn0002579	D_mauritiana	0.475	0.479	0.479	0.586	348	NAN	29.1	nan	nan	nan	0.333	0.667	0	0.5	0	0.5	0	0	0.333	0.667	1	0.75	0.25	0	0	0	1	1	0	1	0	0	0	0	1	0.286	0.571	0	0.143	0.143	0	0.143	0.714	0.8	0	0.2	0	0.231
FBgn0002579	D_rhopaloa	0.466	0.447	0.447	0.572	348	NAN	31.6	nan	nan	nan	0.333	0.667	0.333	0	0	0.667	0	0	0.333	0.667	1	0.75	0.25	0	0	0	1	1	0	0.889	0	0.111	0	0	1	0.286	0.571	0	0.143	0.286	0	0.143	0.571	0.8	0	0.2	0	0.154
FBgn0002579	D_santomea	0.517	0.485	0.486	0.569	348	NAN	32.5	nan	nan	nan	0.333	0.667	0.333	0	0	0.667	0	0	0.333	0.667	1	0.75	0.25	1	0	0	0	1	0	0.889	0	0.111	0	0	1	0.143	0.571	0	0.286	0.286	0	0.143	0.571	0.8	0	0.2	0	0.154
FBgn0002579	D_sechellia	0.458	0.473	0.473	0.58	348	NAN	30.4	nan	nan	nan	0.333	0.667	0	0.5	0	0.5	0	0	0.333	0.667	1	0.5	0.5	0	0	0	1	1	0	1	0	0	0	0	1	0.286	0.571	0	0.143	0.143	0	0.143	0.714	0.8	0	0.2	0	0.231
FBgn0002579	D_simulans	0.475	0.476	0.476	0.589	348	NAN	29.4	nan	nan	nan	0.333	0.667	0	0.5	0	0.5	0	0	0.333	0.667	1	0.75	0.25	0	0	0	1	1	0	1	0	0	0	0	1	0.286	0.571	0	0.143	0.143	0	0.143	0.714	0.8	0	0.2	0	0.231
FBgn0002579	D_subpulchrella	0.41	0.433	0.432	0.578	348	NAN	29.5	nan	nan	nan	0.667	0.333	0.25	0	0	0.75	0	0	0.333	0.667	1	0.75	0.25	0	0	0	1	1	0	1	0	0	0	0	1	0.286	0.571	0	0.143	0.286	0	0.143	0.571	1	0	0	0	0.231
FBgn0002579	D_suzukii	nan	nan	nan	0.549	348	NAN	30.6	nan	nan	nan	0.667	0.333	0.25	0	0	0.75	0	0	0.333	0.667	1	0.75	0.25	0	0	0	1	1	0	0.875	0.125	0	0	0	1	0.286	0.571	0	0.143	0.286	0	0.143	0.571	1	0	0	0	0.231
FBgn0002579	D_takahashii	0.365	0.467	0.464	0.586	348	NAN	30.3	nan	nan	nan	0.333	0.667	0.333	0	0	0.667	0	0	0.333	0.667	1	0.75	0.25	0	0	0	1	1	0	1	0	0	0	0	1	0.286	0.714	0	0	0.286	0	0.143	0.571	1	0	0	0	0.154
FBgn0002579	D_yakuba	0.5	0.481	0.481	0.569	348	NAN	33	nan	nan	nan	0.333	0.667	0.333	0	0	0.667	0	0	0.333	0.667	1	0.75	0.25	1	0	0	0	1	0	0.889	0	0.111	0	0	1	0.143	0.571	0	0.286	0.143	0	0.143	0.714	0.8	0	0.2	0	0.154
FBgn0001341	D_melanogaster	0.381	0.47	0.466	0.519	3402	0.637	51.4	31.6	0.333	0.667	0.594	0.406	0.106	0.138	0.106	0.191	0.309	0.149	0.368	0.632	1	0.643	0.357	0.027	0.324	0.216	0.432	0.7	0.3	0.425	0.375	0.075	0.125	0.368	0.632	0.181	0.489	0.117	0.213	0.231	0	0.205	0.564	0.37	0.217	0.413	0.013	0.245
FBgn0001341	D_elegans	0.401	0.504	0.496	0.537	3393	0.678	48.2	31.7	0.263	0.737	0.574	0.426	0.05	0.15	0.037	0.263	0.312	0.188	0.24	0.76	1	0.514	0.486	0.067	0.222	0.289	0.422	0.651	0.349	0.421	0.184	0.263	0.132	0.405	0.595	0.145	0.59	0.084	0.181	0.286	0.02	0.204	0.49	0.463	0.171	0.366	0.012	0.274
FBgn0001341	D_erecta	0.424	0.468	0.466	0.515	3375	0.623	54	31.6	0.391	0.609	0.565	0.435	0.086	0.172	0.075	0.215	0.269	0.183	0.247	0.753	1	0.614	0.386	0.118	0.206	0.206	0.471	0.604	0.396	0.422	0.289	0.2	0.089	0.41	0.59	0.216	0.433	0.155	0.196	0.324	0.081	0.162	0.432	0.422	0.2	0.378	0.038	0.263
FBgn0001341	D_mauritiana	0.398	0.472	0.469	0.522	3399	0.643	51.6	31.6	0.333	0.667	0.515	0.485	0.087	0.163	0.098	0.185	0.304	0.163	0.329	0.671	1	0.707	0.293	0.053	0.289	0.263	0.395	0.706	0.294	0.366	0.341	0.146	0.146	0.395	0.605	0.188	0.469	0.135	0.208	0.225	0	0.2	0.575	0.383	0.255	0.362	0.019	0.247
FBgn0001341	D_rhopaloa	0.325	0.473	0.461	0.503	3384	0.595	53.3	31.6	0.222	0.778	0.75	0.25	0.079	0.135	0.101	0.18	0.27	0.236	0.354	0.646	1	0.6	0.4	0.167	0.286	0.286	0.262	0.595	0.405	0.359	0.256	0.154	0.231	0.375	0.625	0.193	0.494	0.108	0.205	0.35	0.025	0.175	0.45	0.444	0.111	0.444	0.067	0.274
FBgn0001341	D_santomea	0.455	0.495	0.493	0.556	3384	0.728	45.8	31.7	0.208	0.792	0.415	0.585	0.056	0.2	0.044	0.244	0.311	0.144	0.234	0.766	1	0.756	0.244	0.054	0.324	0.162	0.459	0.777	0.223	0.422	0.289	0.2	0.089	0.289	0.711	0.158	0.505	0.168	0.168	0.175	0.075	0.125	0.625	0.362	0.234	0.404	0.006	0.172
FBgn0001341	D_sechellia	0.398	0.469	0.466	0.52	3387	0.638	51.4	31.6	0.333	0.667	0.508	0.492	0.098	0.174	0.098	0.174	0.283	0.174	0.325	0.675	1	0.698	0.302	0.026	0.289	0.211	0.474	0.697	0.303	0.35	0.35	0.125	0.175	0.41	0.59	0.181	0.479	0.128	0.213	0.195	0	0.195	0.61	0.383	0.255	0.362	0.013	0.242
FBgn0001341	D_simulans	0.398	0.474	0.47	0.523	3399	0.645	51.2	31.6	0.333	0.667	0.515	0.485	0.088	0.165	0.099	0.187	0.297	0.165	0.333	0.667	1	0.698	0.302	0.026	0.289	0.237	0.447	0.704	0.296	0.357	0.357	0.143	0.143	0.378	0.622	0.17	0.479	0.138	0.213	0.225	0.025	0.175	0.575	0.362	0.255	0.383	0.013	0.248
FBgn0001341	D_subpulchrella	0.354	0.459	0.451	0.483	3366	0.536	56.1	31.5	0.474	0.526	0.683	0.317	0.189	0.089	0.111	0.156	0.2	0.256	0.377	0.623	1	0.45	0.55	0.139	0.139	0.333	0.389	0.525	0.475	0.295	0.386	0.159	0.159	0.341	0.659	0.136	0.466	0.102	0.295	0.289	0.158	0.237	0.316	0.255	0.213	0.532	0.099	0.235
FBgn0001341	D_suzukii	0.354	0.461	0.453	0.483	3369	0.533	56.4	31.5	0.474	0.526	0.683	0.317	0.189	0.111	0.1	0.156	0.178	0.267	0.385	0.615	1	0.465	0.535	0.135	0.162	0.324	0.378	0.537	0.463	0.348	0.348	0.13	0.174	0.375	0.625	0.182	0.42	0.091	0.307	0.343	0.171	0.2	0.286	0.234	0.213	0.553	0.093	0.247
FBgn0001341	D_yakuba	0.452	0.493	0.491	0.553	3384	0.716	46.1	31.7	0.167	0.833	0.431	0.569	0.045	0.191	0.056	0.258	0.292	0.157	0.221	0.779	1	0.756	0.244	0.053	0.316	0.184	0.447	0.757	0.243	0.463	0.268	0.22	0.049	0.289	0.711	0.163	0.5	0.163	0.173	0.231	0.051	0.128	0.59	0.347	0.265	0.388	0.006	0.178
FBgn0020381	D_melanogaster	0.389	0.445	0.441	0.526	1485	0.656	51.3	31.7	0.222	0.778	0.579	0.421	0.027	0.216	0.054	0.243	0.297	0.162	0.318	0.682	1	0.55	0.45	0.125	0.375	0.375	0.125	0.68	0.32	0.524	0.19	0.238	0.048	0.625	0.375	0.171	0.457	0.171	0.2	0.136	0.182	0.227	0.455	0.556	0.194	0.25	0.017	0.233
FBgn0020381	D_erecta	0.356	0.439	0.433	0.516	1485	0.651	50.3	31.7	0.417	0.583	0.5	0.5	0.057	0.257	0.029	0.2	0.314	0.143	0.286	0.714	1	0.636	0.364	0.222	0.167	0.389	0.222	0.63	0.37	0.524	0.143	0.286	0.048	0.625	0.375	0.103	0.483	0.207	0.207	0.111	0.167	0.333	0.389	0.513	0.282	0.205	0.033	0.183
FBgn0020381	D_santomea	0.4	0.465	0.461	0.556	1485	0.737	44.7	31.7	0.25	0.75	0.485	0.515	0	0.281	0.031	0.25	0.344	0.094	0.192	0.808	1	0.667	0.333	0.111	0.222	0.278	0.389	0.739	0.261	0.526	0.105	0.368	0	0.5	0.5	0.057	0.429	0.4	0.114	0.045	0.182	0.273	0.5	0.686	0.143	0.171	0	0.206
FBgn0020381	D_yakuba	0.386	0.465	0.46	0.555	1485	0.735	45.1	31.7	0.417	0.583	0.485	0.515	0	0.281	0.031	0.25	0.344	0.094	0.192	0.808	1	0.64	0.36	0.111	0.222	0.222	0.444	0.739	0.261	0.55	0.05	0.35	0.05	0.471	0.529	0.086	0.429	0.371	0.114	0.043	0.217	0.217	0.522	0.706	0.147	0.147	0	0.21
FBgn0025634	D_melanogaster	0.447	0.425	0.425	0.602	1227	0.724	45.1	31.7	0	1	0.32	0.68	0	0.049	0.073	0.317	0.39	0.171	0.174	0.826	1	0.357	0.643	0.029	0.343	0.2	0.429	0.724	0.276	0.414	0.138	0.241	0.207	0.111	0.889	0.135	0.405	0.297	0.162	0.121	0.121	0.121	0.636	0.438	0.375	0.188	0	0.043
FBgn0025634	D_erecta	0.457	0.458	0.458	0.589	1203	0.684	50.1	31.7	0	1	0.565	0.435	0.028	0.111	0.083	0.167	0.389	0.222	0.227	0.773	1	0.375	0.625	0.057	0.314	0.229	0.4	0.75	0.25	0.286	0.179	0.357	0.179	0.333	0.667	0.086	0.429	0.286	0.2	0.114	0.143	0.2	0.543	0.562	0.25	0.188	0	0.136
FBgn0025634	D_mauritiana	0.461	0.431	0.432	0.591	1227	0.713	46	31.7	0	1	0.269	0.731	0	0.045	0.136	0.273	0.386	0.159	0.174	0.826	1	0.308	0.692	0.062	0.344	0.219	0.375	0.778	0.222	0.353	0.147	0.294	0.206	0.1	0.9	0.091	0.394	0.303	0.212	0.094	0.156	0.156	0.594	0.389	0.389	0.222	0	0.043
FBgn0025634	D_santomea	0.5	0.474	0.474	0.611	1197	0.738	46.9	31.7	0	1	0.35	0.65	0.028	0.111	0.083	0.25	0.333	0.194	0.136	0.864	1	0.5	0.5	0.029	0.382	0.206	0.382	0.852	0.148	0.346	0.154	0.346	0.154	0.222	0.778	0.026	0.579	0.237	0.158	0.111	0.111	0.194	0.583	0.4	0.267	0.333	0	0.136
FBgn0025634	D_sechellia	0.461	0.435	0.436	0.59	1221	0.707	46.2	31.7	0	1	0.308	0.692	0	0.047	0.116	0.279	0.395	0.163	0.174	0.826	1	0.286	0.714	0.061	0.273	0.303	0.364	0.75	0.25	0.387	0.097	0.323	0.194	0.1	0.9	0.118	0.382	0.294	0.206	0.094	0.188	0.094	0.625	0.389	0.389	0.222	0	0.043
FBgn0025634	D_simulans	0.434	0.433	0.433	0.594	1227	0.713	45.9	31.7	0	1	0.296	0.704	0	0.047	0.116	0.279	0.395	0.163	0.174	0.826	1	0.308	0.692	0.061	0.333	0.242	0.364	0.786	0.214	0.375	0.156	0.281	0.188	0.1	0.9	0.086	0.371	0.314	0.229	0.094	0.156	0.125	0.625	0.389	0.389	0.222	0	0.043
FBgn0025634	D_subpulchrella	nan	0.465	0.465	0.591	1185	0.691	46.9	31.7	0	1	0.577	0.423	0.061	0.091	0.061	0.242	0.394	0.152	0.304	0.696	1	0.533	0.467	0.05	0.25	0.275	0.425	0.889	0.111	0.345	0.103	0.483	0.069	0.333	0.667	0.125	0.667	0.083	0.125	0.081	0.162	0.27	0.486	0.357	0.214	0.429	0	0.136
FBgn0025634	D_suzukii	nan	0.464	0.461	0.606	1185	0.733	44	31.7	0	1	0.536	0.464	0.056	0.139	0.028	0.25	0.361	0.167	0.19	0.81	1	0.571	0.429	0.05	0.3	0.275	0.375	0.926	0.074	0.286	0.107	0.536	0.071	0.333	0.667	0.115	0.615	0.154	0.115	0.114	0.143	0.286	0.457	0.5	0.286	0.214	0	0.091
FBgn0025634	D_yakuba	0.5	0.468	0.469	0.605	1203	0.726	46.9	31.7	0	1	0.368	0.632	0.057	0.114	0.057	0.2	0.371	0.2	0.136	0.864	1	0.5	0.5	0.029	0.4	0.2	0.371	0.852	0.148	0.357	0.214	0.286	0.143	0.111	0.889	0.054	0.514	0.243	0.189	0.143	0.114	0.143	0.6	0.4	0.267	0.333	0	0.095
FBgn0025638	D_melanogaster	0.477	0.425	0.426	0.562	411	0.742	47.6	31.7	0.222	0.778	0.444	0.556	0.091	0	0.091	0.273	0.455	0.091	0.143	0.857	1	0.875	0.125	0	0.333	0.333	0.333	0.778	0.222	0.2	0	0.2	0.6	0.4	0.6	0	0.667	0.222	0.111	0.333	0	0.167	0.5	0.833	0	0.167	0	0.2
FBgn0025638	D_elegans	0.391	0.411	0.41	0.542	402	0.758	42	31.8	0.125	0.875	0	1	0	0.222	0	0.222	0.444	0.111	0.25	0.75	1	0.5	0.5	0.667	0.333	0	0	0.625	0.375	1	0	0	0	0	1	0.2	0.5	0.1	0.2	0.4	0	0	0.6	0.5	0	0.5	0	0.333
FBgn0025638	D_santomea	0.424	0.467	0.466	0.582	411	0.8	39.4	31.8	0	1	0.286	0.714	0.167	0	0	0.25	0.417	0.167	0.143	0.857	1	1	0	0.25	0.5	0	0.25	0.778	0.222	0.5	0	0.25	0.25	0.2	0.8	0	0.667	0.222	0.111	0.333	0	0.167	0.5	0.714	0	0.286	0	0.25
FBgn0025638	D_subpulchrella	nan	0.416	0.415	0.565	402	0.798	33.8	31.8	0	1	0	1	0.1	0.1	0	0.3	0.4	0.1	0	1	1	0.714	0.286	0	0.667	0	0.333	0.556	0.444	0.6	0	0	0.4	0	1	0	0.8	0.1	0.1	0.4	0	0.2	0.4	0.571	0	0.429	0	0.25
FBgn0025638	D_suzukii	0.373	0.42	0.419	0.557	402	0.805	34.5	31.8	0	1	0.143	0.857	0.1	0.1	0	0.3	0.5	0	0	1	1	0.571	0.429	0	0.5	0.5	0	0.75	0.25	0.75	0	0	0.25	0	1	0	0.7	0.2	0.1	0.25	0	0	0.75	0.5	0	0.5	0	0.2
FBgn0025638	D_yakuba	0.39	0.465	0.463	0.579	411	0.784	41.9	31.8	0	1	0.286	0.714	0.182	0	0	0.182	0.455	0.182	0.25	0.75	1	1	0	0.2	0.4	0	0.4	0.778	0.222	0.5	0	0.25	0.25	0.4	0.6	0	0.667	0.222	0.111	0.333	0	0.167	0.5	0.714	0	0.286	0	0.25
FBgn0025639	D_melanogaster	0.374	0.438	0.436	0.559	3903	0.599	52	31.6	0.286	0.714	0.476	0.524	0.077	0.129	0.113	0.155	0.387	0.139	0.284	0.716	1	0.522	0.478	0.172	0.328	0.266	0.234	0.81	0.19	0.33	0.32	0.2	0.15	0.583	0.417	0.203	0.415	0.169	0.212	0.137	0.077	0.427	0.359	0.429	0.19	0.381	0.013	0.156
FBgn0025639	D_erecta	0.403	0.447	0.446	0.562	3885	0.606	52.3	31.6	0.333	0.667	0.41	0.59	0.092	0.125	0.12	0.163	0.375	0.125	0.288	0.712	1	0.437	0.563	0.154	0.323	0.292	0.231	0.794	0.206	0.34	0.268	0.227	0.165	0.333	0.667	0.202	0.454	0.168	0.176	0.192	0.058	0.383	0.367	0.419	0.163	0.419	0.013	0.192
FBgn0025639	D_mauritiana	0.37	0.438	0.436	0.555	3885	0.59	53.1	31.6	0.273	0.727	0.463	0.537	0.082	0.115	0.137	0.169	0.372	0.126	0.267	0.733	1	0.479	0.521	0.129	0.339	0.242	0.29	0.762	0.238	0.347	0.297	0.188	0.168	0.458	0.542	0.202	0.412	0.168	0.218	0.2	0.058	0.408	0.333	0.372	0.209	0.419	0.013	0.179
FBgn0025639	D_santomea	0.416	0.449	0.448	0.573	3900	0.637	50.4	31.6	0.333	0.667	0.359	0.641	0.064	0.138	0.112	0.181	0.383	0.122	0.247	0.753	1	0.486	0.514	0.082	0.393	0.262	0.262	0.831	0.169	0.371	0.227	0.237	0.165	0.375	0.625	0.198	0.421	0.183	0.198	0.175	0.05	0.4	0.375	0.425	0.175	0.4	0.013	0.188
FBgn0025639	D_sechellia	0.378	0.437	0.435	0.555	3870	0.587	53	31.6	0.273	0.727	0.463	0.537	0.088	0.105	0.138	0.171	0.365	0.133	0.284	0.716	1	0.471	0.529	0.125	0.344	0.266	0.266	0.762	0.238	0.357	0.296	0.194	0.153	0.458	0.542	0.197	0.41	0.162	0.231	0.207	0.066	0.405	0.322	0.419	0.163	0.419	0.013	0.179
FBgn0025639	D_simulans	0.37	0.439	0.436	0.554	3885	0.588	53.4	31.6	0.273	0.727	0.463	0.537	0.082	0.11	0.143	0.165	0.374	0.126	0.27	0.73	1	0.479	0.521	0.125	0.344	0.266	0.266	0.778	0.222	0.35	0.29	0.19	0.17	0.5	0.5	0.195	0.424	0.169	0.212	0.207	0.074	0.405	0.314	0.4	0.2	0.4	0.026	0.179
FBgn0025639	D_subpulchrella	0.362	0.401	0.4	0.57	3846	0.627	48.6	31.6	0.316	0.684	0.522	0.478	0.055	0.176	0.077	0.198	0.335	0.159	0.212	0.788	1	0.419	0.581	0.034	0.362	0.328	0.276	0.823	0.177	0.384	0.198	0.267	0.151	0.5	0.5	0.212	0.5	0.169	0.119	0.194	0.039	0.333	0.434	0.4	0.15	0.45	0.04	0.173
FBgn0025639	D_suzukii	0.362	0.401	0.4	0.569	3840	0.624	49.1	31.6	0.263	0.737	0.488	0.512	0.06	0.168	0.087	0.19	0.326	0.168	0.219	0.781	1	0.405	0.595	0.07	0.333	0.368	0.228	0.823	0.177	0.378	0.211	0.233	0.178	0.5	0.5	0.202	0.487	0.176	0.134	0.183	0.04	0.349	0.429	0.375	0.175	0.45	0.053	0.147
FBgn0025637	D_melanogaster	nan	0.43	0.43	0.517	489	0.723	39.1	31.7	0	1	0.412	0.588	0.125	0.375	0.125	0.125	0.25	0	0.2	0.8	1	0.571	0.429	0	0.143	0.143	0.714	0.941	0.059	0.333	0.167	0.25	0.25	0.6	0.4	0.375	0.375	0.125	0.125	0	0	0.2	0.8	0.429	0.143	0.429	0	0.231
FBgn0025637	D_elegans	nan	0.447	0.447	0.55	489	0.826	36.2	31.8	0	1	0.529	0.471	0.143	0.286	0	0.286	0.286	0	0	1	1	0.571	0.429	0	0.429	0	0.571	0.941	0.059	0.462	0	0.385	0.154	0	1	0	0.875	0	0.125	0	0	0	1	0.714	0.071	0.214	0	0.231
FBgn0025637	D_erecta	nan	0.447	0.447	0.554	489	0.832	33.5	31.8	0	1	0.294	0.706	0.286	0.286	0	0.143	0.286	0	0.2	0.8	1	0.714	0.286	0	0.143	0.143	0.714	1	0	0.385	0.154	0.308	0.154	0.6	0.4	0	0.625	0.25	0.125	0	0	0	1	0.714	0.071	0.214	0	0.154
FBgn0025637	D_mauritiana	nan	0.43	0.43	0.521	489	0.742	45.6	31.7	0	1	0.412	0.588	0.125	0.375	0.125	0.125	0.25	0	0.2	0.8	1	0.571	0.429	0	0.143	0.143	0.714	0.882	0.118	0.417	0.167	0.25	0.167	0.4	0.6	0.375	0.375	0.25	0	0	0	0.4	0.6	0.571	0.143	0.286	0	0.308
FBgn0025637	D_rhopaloa	nan	0.45	0.45	0.542	489	0.794	38.5	31.8	0.25	0.75	0.529	0.471	0.143	0.286	0	0.286	0.286	0	0.2	0.8	1	0.286	0.714	0	0.429	0.143	0.429	0.882	0.118	0.385	0	0.462	0.154	0.2	0.8	0	0.875	0	0.125	0	0	0.2	0.8	0.786	0.071	0.143	0	0.154
FBgn0025637	D_santomea	nan	0.456	0.456	0.566	489	0.871	28.4	31.9	0	1	0.412	0.588	0	0.625	0	0.125	0.25	0	0	1	1	0.714	0.286	0	0.143	0.143	0.714	0.882	0.118	0.417	0	0.5	0.083	0	1	0.125	0.75	0.125	0	0	0	0	1	0.786	0.071	0.143	0	0.154
FBgn0025637	D_sechellia	nan	0.429	0.429	0.521	489	0.742	45.4	31.7	0	1	0.412	0.588	0.125	0.375	0.125	0.125	0.25	0	0.2	0.8	1	0.571	0.429	0	0.143	0.143	0.714	0.882	0.118	0.417	0.167	0.25	0.167	0.4	0.6	0.375	0.375	0.25	0	0	0	0.4	0.6	0.571	0.071	0.357	0	0.308
FBgn0025637	D_simulans	nan	0.428	0.428	0.519	489	0.735	46.4	31.7	0	1	0.412	0.588	0.125	0.375	0.125	0.125	0.25	0	0.2	0.8	1	0.571	0.429	0	0.143	0.143	0.714	0.882	0.118	0.417	0.167	0.25	0.167	0.4	0.6	0.25	0.375	0.25	0.125	0	0	0.4	0.6	0.571	0.143	0.286	0	0.308
FBgn0025637	D_subpulchrella	nan	0.451	0.451	0.577	489	0.897	29.6	31.9	0	1	0.353	0.647	0.143	0.143	0	0.429	0.286	0	0	1	1	0.714	0.286	0	0.286	0	0.714	1	0	0.462	0.077	0.385	0.077	0	1	0	1	0	0	0	0	0	1	0.857	0	0.143	0	0.077
FBgn0025637	D_suzukii	nan	0.449	0.449	0.575	489	0.89	33.9	31.9	0	1	0.294	0.706	0.143	0.286	0	0.286	0.286	0	0.2	0.8	1	0.857	0.143	0	0.143	0	0.857	1	0	0.462	0.077	0.385	0.077	0.4	0.6	0	1	0	0	0	0	0	1	0.929	0	0.071	0	0.077
FBgn0025637	D_takahashii	nan	0.462	0.462	0.583	489	0.916	31	31.9	0	1	0.235	0.765	0.143	0.429	0	0.143	0.286	0	0.2	0.8	1	0.857	0.143	0	0.286	0	0.714	0.941	0.059	0.538	0	0.385	0.077	0.2	0.8	0	0.875	0.125	0	0	0.2	0.2	0.6	0.929	0	0.071	0	0.077
FBgn0025637	D_yakuba	nan	0.451	0.451	0.562	489	0.858	26.9	31.9	0	1	0.412	0.588	0.125	0.625	0	0	0.25	0	0	1	1	0.714	0.286	0	0.143	0.143	0.714	0.882	0.118	0.417	0	0.5	0.083	0	1	0.125	0.75	0.125	0	0	0	0	1	0.786	0.071	0.143	0	0.154
FBgn0029531	D_melanogaster	0.275	0.408	0.396	0.544	969	0.54	54.5	31.5	0	1	0.636	0.364	0.049	0.098	0.049	0.293	0.122	0.39	0.185	0.815	1	0.889	0.111	0.235	0.294	0.294	0.176	1	0	0.326	0.348	0.087	0.239	0.5	0.5	0.05	0.2	0.3	0.45	0.158	0.263	0.263	0.316	0.444	0.111	0.444	0.062	0.25
FBgn0029531	D_erecta	0.33	0.44	0.434	0.593	963	0.641	51.6	31.6	0	1	0.545	0.455	0.029	0.057	0.057	0.343	0.257	0.257	0.192	0.808	1	0.889	0.111	0.147	0.353	0.265	0.235	1	0	0.409	0.25	0.091	0.25	0.25	0.75	0.04	0.32	0.24	0.4	0.217	0.174	0.217	0.391	0.429	0.286	0.286	0	0.176
FBgn0029531	D_mauritiana	0.276	0.407	0.396	0.555	963	0.561	55.7	31.6	0	1	0.545	0.455	0.05	0.075	0.025	0.35	0.15	0.35	0.231	0.769	1	0.778	0.222	0.182	0.303	0.303	0.212	0.667	0.333	0.378	0.311	0.089	0.222	0.273	0.727	0.154	0.115	0.346	0.385	0.278	0.167	0.333	0.222	0.5	0.125	0.375	0	0.353
FBgn0029531	D_santomea	0.355	0.446	0.441	0.627	963	0.738	45.3	31.7	0.5	0.5	0.2	0.8	0	0.053	0.026	0.368	0.421	0.132	0.115	0.885	1	0.875	0.125	0.147	0.382	0.265	0.206	1	0	0.578	0.156	0.111	0.156	0.167	0.833	0.125	0.312	0.219	0.344	0.056	0.167	0.222	0.556	0.833	0	0.167	0.059	0.118
FBgn0029531	D_sechellia	0.267	0.409	0.397	0.552	963	0.551	56	31.6	0	1	0.545	0.455	0.071	0.071	0.024	0.31	0.19	0.333	0.231	0.769	1	0.75	0.25	0.182	0.303	0.333	0.182	0.667	0.333	0.386	0.318	0.068	0.227	0.273	0.727	0.12	0.12	0.32	0.44	0.263	0.211	0.316	0.211	0.5	0.125	0.375	0	0.353
FBgn0029531	D_simulans	0.275	0.408	0.397	0.551	963	0.554	55	31.6	0	1	0.545	0.455	0.05	0.075	0.025	0.35	0.15	0.35	0.231	0.769	1	0.778	0.222	0.182	0.303	0.303	0.212	0.667	0.333	0.4	0.311	0.067	0.222	0.273	0.727	0.125	0.125	0.292	0.458	0.263	0.211	0.316	0.211	0.5	0.125	0.375	0	0.353
FBgn0029531	D_yakuba	0.34	0.445	0.44	0.622	960	0.723	46.7	31.7	0.5	0.5	0.4	0.6	0	0.075	0.05	0.35	0.4	0.125	0.115	0.885	1	0.833	0.167	0.121	0.455	0.212	0.212	1	0	0.578	0.178	0.111	0.133	0.25	0.75	0.069	0.31	0.207	0.414	0.15	0.15	0.2	0.5	0.8	0	0.2	0.059	0.118
FBgn0029532	D_melanogaster	0.282	0.466	0.462	0.519	1437	NAN	55.9	nan	nan	nan	0.611	0.389	0.086	0.057	0.114	0.343	0.229	0.171	0.429	0.571	1	0.333	0.667	0.184	0.082	0.367	0.367	0.55	0.45	0.297	0.243	0.189	0.27	0.615	0.385	0.227	0.409	0.182	0.182	0.28	0.16	0.4	0.16	0.333	0.133	0.533	0.049	0.122
FBgn0029532	D_erecta	0.443	0.505	0.503	0.555	1416	NAN	51	nan	nan	nan	0.75	0.25	0.056	0.083	0.056	0.361	0.278	0.167	0.276	0.724	1	0.583	0.417	0.18	0.16	0.32	0.34	0.722	0.278	0.485	0.152	0.182	0.182	0.417	0.583	0.364	0.5	0.136	0	0.222	0.111	0.333	0.333	0.353	0.235	0.412	0	0.19
FBgn0029532	D_mauritiana	0.289	0.468	0.464	0.519	1431	NAN	54.5	nan	nan	nan	0.688	0.312	0.111	0.056	0.083	0.306	0.25	0.194	0.444	0.556	1	0.333	0.667	0.163	0.082	0.367	0.388	0.6	0.4	0.395	0.263	0.105	0.237	0.615	0.385	0.167	0.444	0.222	0.167	0.269	0.115	0.423	0.192	0.412	0.176	0.412	0.048	0.119
FBgn0029532	D_rhopaloa	0.404	0.525	0.523	0.577	1335	NAN	46.6	nan	nan	nan	0.733	0.267	0.04	0.12	0.12	0.28	0.24	0.2	0.304	0.696	1	0.545	0.455	0.1	0.26	0.18	0.46	0.857	0.143	0.471	0.059	0.265	0.206	0.25	0.75	0.267	0.533	0.2	0	0.19	0.333	0.333	0.143	0.333	0.267	0.4	0.026	0.053
FBgn0029532	D_santomea	0.45	0.522	0.521	0.571	1428	NAN	50.4	nan	nan	nan	0.643	0.357	0.056	0.028	0.083	0.389	0.333	0.111	0.333	0.667	1	0.583	0.417	0.118	0.255	0.235	0.392	0.611	0.389	0.406	0.125	0.281	0.188	0.385	0.615	0.231	0.423	0.154	0.192	0.208	0.083	0.417	0.292	0.412	0.235	0.353	0	0.22
FBgn0029532	D_sechellia	0.289	0.467	0.463	0.523	1431	NAN	54.7	nan	nan	nan	0.733	0.267	0.105	0.053	0.105	0.289	0.237	0.211	0.448	0.552	1	0.333	0.667	0.16	0.08	0.36	0.4	0.611	0.389	0.378	0.243	0.135	0.243	0.615	0.385	0.176	0.412	0.235	0.176	0.231	0.115	0.462	0.192	0.438	0.25	0.312	0.024	0.122
FBgn0029532	D_simulans	0.289	0.467	0.464	0.52	1428	NAN	54.3	nan	nan	nan	0.688	0.312	0.108	0.054	0.108	0.324	0.243	0.162	0.448	0.552	1	0.312	0.688	0.16	0.08	0.4	0.36	0.632	0.368	0.405	0.216	0.135	0.243	0.615	0.385	0.167	0.444	0.222	0.167	0.269	0.115	0.423	0.192	0.375	0.188	0.438	0.049	0.098
FBgn0029532	D_yakuba	0.467	0.52	0.519	0.571	1428	NAN	50.2	nan	nan	nan	0.643	0.357	0.056	0.083	0.083	0.361	0.306	0.111	0.345	0.655	1	0.583	0.417	0.132	0.264	0.245	0.358	0.667	0.333	0.438	0.125	0.281	0.156	0.385	0.615	0.222	0.444	0.148	0.185	0.208	0.083	0.417	0.292	0.389	0.222	0.389	0	0.211
FBgn0040383	D_melanogaster	0.396	0.423	0.415	0.586	921	0.774	40.1	31.8	0	1	0.714	0.286	0.067	0.2	0.067	0.333	0.333	0	0.25	0.75	1	0.556	0.444	0	0.333	0.222	0.444	0.789	0.211	0.333	0.133	0.267	0.267	0.19	0.81	0.036	0.75	0.071	0.143	0.1	0.1	0.333	0.467	0.684	0.158	0.158	0	0.148
FBgn0040383	D_elegans	0.356	0.451	0.418	0.607	921	0.841	35.7	31.8	0	1	0.167	0.833	0	0.267	0.067	0.333	0.2	0.133	0.067	0.933	1	0.625	0.375	0.059	0.412	0.059	0.471	0.9	0.1	0.235	0	0.706	0.059	0.19	0.81	0	0.714	0.179	0.107	0.172	0.069	0.207	0.552	0.684	0	0.316	0	0.107
FBgn0040383	D_erecta	0.412	0.457	0.444	0.6	921	0.824	35.2	31.8	0	1	0.714	0.286	0.062	0.188	0	0.438	0.312	0	0	1	1	0.667	0.333	0	0.5	0.056	0.444	0.9	0.1	0.533	0.067	0.267	0.133	0.182	0.818	0.034	0.69	0.138	0.138	0	0.103	0.414	0.483	0.632	0.053	0.316	0	0.148
FBgn0040383	D_mauritiana	0.404	0.431	0.423	0.581	921	0.757	40.6	31.8	0	1	0.714	0.286	0.133	0.2	0.067	0.267	0.333	0	0.2	0.8	1	0.6	0.4	0.056	0.389	0.222	0.333	0.842	0.158	0.357	0.214	0.214	0.214	0.227	0.773	0	0.724	0.103	0.172	0.1	0.033	0.4	0.467	0.684	0.105	0.211	0.037	0.111
FBgn0040383	D_rhopaloa	0.397	0.452	0.434	0.615	921	0.868	34.1	31.9	0	1	0.286	0.714	0	0.333	0.133	0.267	0.2	0.067	0.062	0.938	1	0.556	0.444	0.059	0.294	0.118	0.529	1	0	0.588	0	0.353	0.059	0.048	0.952	0	0.731	0.154	0.115	0.103	0.103	0.276	0.517	0.789	0	0.211	0	0.071
FBgn0040383	D_santomea	0.413	0.461	0.448	0.618	921	0.875	33.7	31.9	0	1	0.429	0.571	0	0.188	0	0.5	0.312	0	0	1	1	0.667	0.333	0	0.444	0.167	0.389	0.95	0.05	0.4	0.067	0.333	0.2	0.045	0.955	0.103	0.724	0.138	0.034	0	0.069	0.345	0.586	0.895	0	0.105	0	0.111
FBgn0040383	D_sechellia	0.4	0.432	0.423	0.582	921	0.76	40.5	31.8	0	1	0.714	0.286	0.133	0.2	0.067	0.267	0.333	0	0.2	0.8	1	0.6	0.4	0	0.333	0.222	0.444	0.842	0.158	0.357	0.214	0.214	0.214	0.227	0.773	0	0.724	0.138	0.138	0.1	0.033	0.4	0.467	0.684	0.105	0.211	0.037	0.111
FBgn0040383	D_simulans	0.405	0.429	0.422	0.581	921	0.757	41.3	31.8	0	1	0.714	0.286	0.133	0.2	0.067	0.267	0.333	0	0.2	0.8	1	0.6	0.4	0.056	0.333	0.222	0.389	0.842	0.158	0.357	0.214	0.214	0.214	0.227	0.773	0	0.724	0.138	0.138	0.1	0.033	0.4	0.467	0.684	0.105	0.211	0.037	0.111
FBgn0040383	D_subpulchrella	0.392	0.451	0.434	0.588	921	0.797	38	31.8	0	1	0.5	0.5	0.077	0.385	0	0.231	0.231	0.077	0.267	0.733	1	0.3	0.7	0.125	0.188	0.062	0.625	1	0	0.471	0.118	0.353	0.059	0.333	0.667	0.077	0.654	0.192	0.077	0.233	0.033	0.233	0.5	0.789	0.053	0.158	0	0.103
FBgn0040383	D_suzukii	0.382	0.455	0.429	0.595	921	0.814	37.6	31.8	0	1	0.5	0.5	0.077	0.385	0	0.231	0.231	0.077	0.125	0.875	1	0.6	0.4	0.125	0.188	0.062	0.625	0.95	0.05	0.471	0.118	0.353	0.059	0.286	0.714	0.077	0.692	0.192	0.038	0.233	0.067	0.233	0.467	0.789	0.053	0.158	0	0.069
FBgn0040383	D_takahashii	0.38	0.44	0.419	0.612	921	0.851	35.3	31.9	0	1	0.333	0.667	0	0.385	0	0.308	0.231	0.077	0	1	1	0.7	0.3	0	0.389	0.167	0.444	1	0	0.4	0	0.4	0.2	0.095	0.905	0	0.759	0.103	0.138	0.172	0.069	0.241	0.517	0.684	0.053	0.263	0	0.036
FBgn0040383	D_yakuba	0.41	0.454	0.442	0.613	921	0.861	35	31.9	0	1	0.429	0.571	0	0.188	0	0.5	0.312	0	0	1	1	0.667	0.333	0	0.444	0.167	0.389	0.95	0.05	0.467	0.067	0.333	0.133	0.136	0.864	0.069	0.724	0.172	0.034	0	0.069	0.345	0.586	0.895	0	0.105	0	0.111
FBgn0040382	D_melanogaster	0.412	0.479	0.477	0.63	1410	0.611	48.6	31.6	0.667	0.333	0.636	0.364	0.156	0.133	0.067	0.444	0.089	0.111	0.2	0.8	1	0.64	0.36	0.075	0.284	0.343	0.299	0.833	0.167	0.652	0.043	0.174	0.13	0.6	0.4	0.163	0.45	0.075	0.312	0.175	0.053	0.368	0.404	0.364	0.273	0.364	0	0.333
FBgn0040382	D_erecta	0.373	0.509	0.505	0.631	1392	0.63	48.4	31.6	0.667	0.333	0.8	0.2	0.089	0.178	0.022	0.489	0.178	0.044	0.238	0.762	1	0.56	0.44	0.046	0.323	0.323	0.308	0.857	0.143	0.56	0.04	0.24	0.16	0.333	0.667	0.184	0.382	0.079	0.355	0.203	0.068	0.288	0.441	0.5	0.25	0.25	0.05	0.3
FBgn0040382	D_mauritiana	0.431	0.481	0.479	0.628	1410	0.614	50.6	31.6	0.667	0.333	0.636	0.364	0.091	0.159	0.045	0.5	0.159	0.045	0.24	0.76	1	0.654	0.346	0.091	0.288	0.333	0.288	0.833	0.167	0.571	0.095	0.238	0.095	0.5	0.5	0.2	0.388	0.075	0.338	0.193	0.035	0.333	0.439	0.364	0.273	0.364	0.05	0.35
FBgn0040382	D_santomea	0.477	0.51	0.508	0.644	1398	0.659	46.4	31.7	0.333	0.667	0.727	0.273	0.089	0.156	0.022	0.467	0.222	0.044	0.091	0.909	1	0.52	0.48	0.062	0.323	0.308	0.308	0.857	0.143	0.583	0	0.292	0.125	0.286	0.714	0.169	0.446	0.108	0.277	0.211	0.035	0.263	0.491	0.5	0.2	0.3	0	0.316
FBgn0040382	D_sechellia	0.425	0.485	0.482	0.627	1410	0.61	50.2	31.6	0.667	0.333	0.636	0.364	0.109	0.152	0.043	0.478	0.152	0.065	0.24	0.76	1	0.64	0.36	0.108	0.292	0.338	0.262	0.833	0.167	0.571	0.095	0.238	0.095	0.571	0.429	0.203	0.418	0.089	0.291	0.175	0.035	0.351	0.439	0.364	0.273	0.364	0	0.368
FBgn0040382	D_simulans	0.424	0.486	0.484	0.63	1410	0.615	49	31.6	0.667	0.333	0.636	0.364	0.089	0.156	0.044	0.511	0.133	0.067	0.2	0.8	1	0.68	0.32	0.092	0.292	0.338	0.277	0.833	0.167	0.591	0.091	0.227	0.091	0.5	0.5	0.183	0.402	0.085	0.329	0.175	0.035	0.386	0.404	0.333	0.25	0.417	0.053	0.368
FBgn0040382	D_subpulchrella	0.377	0.52	0.512	0.654	1377	0.669	42.6	31.7	0.333	0.667	0.8	0.2	0.128	0.205	0	0.385	0.231	0.051	0.08	0.92	1	0.5	0.5	0.121	0.424	0.167	0.288	0.857	0.143	0.619	0.048	0.286	0.048	0.167	0.833	0.163	0.4	0.125	0.312	0.167	0	0.4	0.433	0.875	0	0.125	0	0.111
FBgn0040382	D_suzukii	0.397	0.52	0.514	0.651	1377	0.661	43.8	31.7	0.333	0.667	0.8	0.2	0.128	0.179	0	0.41	0.231	0.051	0.12	0.88	1	0.542	0.458	0.152	0.409	0.152	0.288	0.857	0.143	0.571	0.048	0.333	0.048	0.167	0.833	0.15	0.388	0.15	0.312	0.169	0	0.39	0.441	0.875	0	0.125	0	0.1
FBgn0040382	D_yakuba	0.458	0.505	0.503	0.642	1398	0.658	46	31.7	0.333	0.667	0.727	0.273	0.087	0.152	0.022	0.478	0.217	0.043	0.091	0.909	1	0.542	0.458	0.048	0.333	0.302	0.317	0.857	0.143	0.583	0.042	0.292	0.083	0.333	0.667	0.181	0.434	0.096	0.289	0.211	0.035	0.263	0.491	0.455	0.091	0.455	0	0.35
FBgn0015288	D_melanogaster	0.502	0.483	0.489	0.626	900	0.747	32.3	31.7	0	1	0.438	0.562	0	0.143	0	0.5	0.286	0.071	0	1	1	1	0	0.154	0.231	0.115	0.5	1	0	0.778	0	0.111	0.111	0.2	0.8	0.101	0.416	0.067	0.416	0.143	0	0.286	0.571	0.714	0	0.286	0	0.091
FBgn0015288	D_elegans	0.484	0.495	0.49	0.636	888	0.771	31.2	31.8	0	1	0.333	0.667	0	0.167	0	0.417	0.417	0	0	1	1	0.917	0.083	0.125	0.333	0.167	0.375	1	0	0.889	0	0	0.111	0	1	0.045	0.494	0.022	0.438	0.125	0	0.375	0.5	0.8	0	0.2	0	0.091
FBgn0015288	D_erecta	0.503	0.514	0.511	0.636	894	0.786	27.6	31.8	0	1	0.438	0.562	0	0.167	0	0.417	0.417	0	0	1	1	1	0	0.077	0.192	0.154	0.577	1	0	0.818	0	0.182	0	0	1	0.069	0.448	0.057	0.425	0.143	0	0.286	0.571	0.857	0	0.143	0	0.091
FBgn0015288	D_mauritiana	0.503	0.486	0.491	0.625	897	0.746	29.5	31.7	0	1	0.438	0.562	0	0.167	0	0.417	0.417	0	0	1	1	1	0	0.192	0.269	0.115	0.423	1	0	0.9	0	0	0.1	0	1	0.101	0.393	0.079	0.427	0.143	0	0.286	0.571	0.714	0	0.286	0	0.091
FBgn0015288	D_rhopaloa	0.502	0.466	0.477	0.642	882	0.792	30.5	31.8	0	1	0.333	0.667	0	0.167	0	0.417	0.417	0	0	1	1	0.917	0.083	0.167	0.25	0.083	0.5	0.982	0.018	0.875	0	0.125	0	0	1	0.068	0.545	0.011	0.375	0.222	0	0.333	0.444	1	0	0	0	0.091
FBgn0015288	D_santomea	0.521	0.497	0.504	0.635	894	0.772	27.8	31.8	0	1	0.438	0.562	0.091	0.091	0	0.455	0.364	0	0	1	1	1	0	0.154	0.115	0.154	0.577	1	0	0.889	0	0.111	0	0	1	0.056	0.456	0.056	0.433	0.143	0	0.286	0.571	0.857	0	0.143	0	0.091
FBgn0015288	D_sechellia	0.498	0.489	0.491	0.621	897	0.742	30.3	31.7	0	1	0.438	0.562	0	0.167	0	0.417	0.417	0	0	1	1	1	0	0.192	0.231	0.115	0.462	1	0	0.769	0	0	0.231	0	1	0.093	0.372	0.081	0.453	0.143	0	0.286	0.571	0.714	0	0.286	0	0.091
FBgn0015288	D_simulans	0.505	0.489	0.493	0.623	897	0.742	29.9	31.7	0	1	0.438	0.562	0.083	0.167	0	0.333	0.417	0	0	1	1	1	0	0.192	0.231	0.115	0.462	0.982	0.018	0.9	0	0	0.1	0	1	0.091	0.398	0.08	0.432	0.143	0	0.286	0.571	0.714	0	0.286	0	0.091
FBgn0015288	D_subpulchrella	0.503	0.516	0.511	0.648	879	0.81	30	31.8	0	1	0.4	0.6	0	0.25	0	0.333	0.417	0	0	1	1	1	0	0.167	0.167	0.083	0.583	1	0	1	0	0	0	0	1	0.057	0.58	0.023	0.341	0.125	0	0.125	0.75	0.8	0	0.2	0	0.091
FBgn0015288	D_suzukii	0.502	0.512	0.508	0.644	873	0.804	30	31.8	0	1	0.4	0.6	0	0.167	0	0.417	0.417	0	0	1	1	0.917	0.083	0.167	0.167	0.083	0.583	1	0	1	0	0	0	0	1	0.047	0.565	0.024	0.365	0.125	0	0.125	0.75	0.8	0	0.2	0	0.091
FBgn0015288	D_takahashii	0.521	0.515	0.517	0.651	888	0.815	28.5	31.8	0	1	0.267	0.733	0	0.167	0	0.417	0.417	0	0	1	1	1	0	0.087	0.174	0.174	0.565	1	0	1	0	0	0	0	1	0.043	0.522	0.065	0.37	0.143	0	0.143	0.714	0.833	0	0.167	0	0.091
FBgn0015288	D_yakuba	0.517	0.494	0.501	0.631	894	0.762	28.8	31.8	0	1	0.438	0.562	0.091	0.091	0	0.455	0.364	0	0	1	1	0.917	0.083	0.154	0.115	0.154	0.577	1	0	0.8	0	0.1	0.1	0	1	0.067	0.438	0.056	0.438	0.143	0	0.286	0.571	0.857	0	0.143	0	0.091
FBgn0027343	D_melanogaster	0.393	0.49	0.445	0.581	1941	0.699	49.9	31.7	0.143	0.857	0.591	0.409	0.161	0.145	0.065	0.242	0.242	0.145	0.3	0.7	1	0.647	0.353	0.093	0.333	0.167	0.407	0.44	0.56	0.405	0.162	0.297	0.135	0.375	0.625	0.125	0.479	0.229	0.167	0.135	0.27	0.216	0.378	0.455	0.182	0.364	0.012	0.155
FBgn0027343	D_mauritiana	0.397	0.494	0.45	0.589	1938	0.726	48.4	31.7	0.143	0.857	0.571	0.429	0.129	0.161	0.065	0.226	0.258	0.161	0.2	0.8	1	0.75	0.25	0.075	0.321	0.189	0.415	0.625	0.375	0.444	0.111	0.333	0.111	0.323	0.677	0.109	0.543	0.196	0.152	0.083	0.306	0.25	0.361	0.571	0.143	0.286	0.034	0.126
FBgn0027343	D_sechellia	0.396	0.496	0.451	0.588	1941	0.722	48.4	31.7	0.143	0.857	0.571	0.429	0.145	0.161	0.065	0.21	0.274	0.145	0.25	0.75	1	0.722	0.278	0.056	0.315	0.204	0.426	0.545	0.455	0.444	0.111	0.306	0.139	0.312	0.688	0.091	0.568	0.205	0.136	0.105	0.316	0.237	0.342	0.571	0.143	0.286	0.024	0.129
FBgn0027343	D_simulans	0.397	0.494	0.45	0.59	1941	0.726	48.3	31.7	0.143	0.857	0.571	0.429	0.131	0.164	0.049	0.23	0.262	0.164	0.2	0.8	1	0.75	0.25	0.057	0.321	0.189	0.434	0.583	0.417	0.444	0.111	0.333	0.111	0.312	0.688	0.089	0.556	0.2	0.156	0.105	0.316	0.263	0.316	0.55	0.15	0.3	0.035	0.128
FBgn0086368	D_melanogaster	0.354	0.441	0.429	0.549	2298	0.69	50.1	31.7	0.273	0.727	0.571	0.429	0.111	0.185	0.019	0.296	0.148	0.241	0.192	0.808	1	0.784	0.216	0.071	0.286	0.167	0.476	0.829	0.171	0.426	0.17	0.255	0.149	0.293	0.707	0.173	0.538	0.154	0.135	0.103	0.121	0.31	0.466	0.533	0.067	0.4	0.022	0.198
FBgn0086368	D_erecta	0.431	0.473	0.467	0.566	2298	0.734	46.2	31.7	0.273	0.727	0.6	0.4	0.055	0.182	0	0.364	0.255	0.145	0.222	0.778	1	0.784	0.216	0.077	0.179	0.179	0.564	0.824	0.176	0.435	0.13	0.239	0.196	0.302	0.698	0.16	0.6	0.14	0.1	0.083	0.083	0.283	0.55	0.593	0.037	0.37	0.021	0.168
FBgn0086368	D_mauritiana	0.361	0.442	0.43	0.548	2298	0.689	50	31.7	0.273	0.727	0.55	0.45	0.13	0.167	0.037	0.259	0.185	0.222	0.192	0.808	1	0.722	0.278	0.1	0.3	0.125	0.475	0.8	0.2	0.447	0.149	0.213	0.191	0.279	0.721	0.176	0.569	0.118	0.137	0.085	0.136	0.339	0.441	0.613	0.032	0.355	0.045	0.18
FBgn0086368	D_santomea	0.426	0.495	0.486	0.6	2298	0.834	39.4	31.8	0.2	0.8	0.381	0.619	0.036	0.218	0.018	0.345	0.218	0.164	0.115	0.885	1	0.882	0.118	0.051	0.231	0.077	0.641	0.971	0.029	0.545	0.045	0.364	0.045	0.091	0.909	0.109	0.636	0.182	0.073	0.066	0.049	0.23	0.656	0.679	0.036	0.286	0	0.167
FBgn0086368	D_sechellia	0.363	0.442	0.431	0.549	2298	0.693	49.8	31.7	0.273	0.727	0.55	0.45	0.13	0.167	0.019	0.278	0.185	0.222	0.192	0.808	1	0.75	0.25	0.1	0.275	0.125	0.5	0.778	0.222	0.447	0.128	0.234	0.191	0.302	0.698	0.157	0.549	0.157	0.137	0.085	0.136	0.305	0.475	0.533	0.067	0.4	0.044	0.178
FBgn0086368	D_simulans	0.363	0.448	0.435	0.548	2298	0.689	50.1	31.7	0.273	0.727	0.6	0.4	0.13	0.167	0.019	0.278	0.185	0.222	0.231	0.769	1	0.75	0.25	0.1	0.275	0.125	0.5	0.806	0.194	0.447	0.128	0.234	0.191	0.279	0.721	0.157	0.569	0.137	0.137	0.083	0.15	0.3	0.467	0.567	0.033	0.4	0.044	0.178
FBgn0086368	D_subpulchrella	0.342	0.431	0.414	0.54	2295	0.663	48.3	31.7	0.273	0.727	0.5	0.5	0.086	0.138	0.052	0.293	0.138	0.293	0.222	0.778	1	0.706	0.294	0.088	0.206	0.118	0.588	0.821	0.179	0.477	0.136	0.25	0.136	0.467	0.533	0.17	0.453	0.132	0.245	0.161	0.107	0.339	0.393	0.636	0.061	0.303	0.022	0.088
FBgn0086368	D_suzukii	0.321	0.437	0.415	0.541	2295	0.668	49.2	31.7	0.455	0.545	0.5	0.5	0.069	0.172	0.017	0.328	0.138	0.276	0.296	0.704	1	0.686	0.314	0.059	0.176	0.147	0.618	0.833	0.167	0.467	0.089	0.311	0.133	0.4	0.6	0.151	0.415	0.208	0.226	0.214	0.089	0.339	0.357	0.697	0.061	0.242	0.022	0.143
FBgn0086368	D_takahashii	0.335	0.451	0.428	0.547	2295	0.692	46	31.7	0.182	0.818	0.5	0.5	0.068	0.203	0.034	0.271	0.153	0.271	0.08	0.92	1	0.758	0.242	0.118	0.118	0.176	0.588	0.861	0.139	0.476	0.143	0.31	0.071	0.4	0.6	0.151	0.472	0.113	0.264	0.182	0.055	0.327	0.436	0.765	0.059	0.176	0.032	0.128
FBgn0086368	D_yakuba	0.419	0.497	0.485	0.597	2298	0.824	40	31.8	0.2	0.8	0.429	0.571	0.056	0.222	0.019	0.333	0.222	0.148	0.148	0.852	1	0.829	0.171	0.077	0.231	0.077	0.615	0.943	0.057	0.556	0.022	0.378	0.044	0.159	0.841	0.109	0.618	0.182	0.091	0.067	0.033	0.233	0.667	0.679	0.036	0.286	0	0.157
FBgn0025620	D_melanogaster	0.31	0.481	0.454	0.568	1266	0.834	38.9	31.8	0	1	0.167	0.833	0	0.172	0.034	0.241	0.483	0.069	0.133	0.867	1	0.875	0.125	0.071	0.214	0.143	0.571	0.9	0.1	0.6	0.05	0.25	0.1	0.143	0.857	0.087	0.652	0.217	0.043	0.136	0.136	0.182	0.545	0.692	0.192	0.115	0	0.089
FBgn0025620	D_elegans	0.269	0.488	0.456	0.585	1266	0.875	33.6	31.9	0	1	0.207	0.793	0	0.192	0	0.192	0.538	0.077	0.133	0.867	1	0.938	0.062	0	0.308	0.077	0.615	0.862	0.138	0.636	0.045	0.182	0.136	0.214	0.786	0	0.76	0.2	0.04	0.045	0.136	0.227	0.591	0.769	0.115	0.115	0	0.064
FBgn0025620	D_erecta	0.372	0.509	0.491	0.584	1266	0.873	34.5	31.9	0	1	0.167	0.833	0	0.167	0.033	0.233	0.467	0.1	0.286	0.714	1	0.867	0.133	0	0.286	0	0.714	0.9	0.1	0.55	0	0.3	0.15	0.133	0.867	0	0.783	0.217	0	0.091	0.045	0.273	0.591	0.731	0.115	0.154	0	0.065
FBgn0025620	D_mauritiana	0.309	0.487	0.462	0.57	1266	0.846	37.9	31.8	0	1	0.172	0.828	0.034	0.138	0.069	0.207	0.483	0.069	0.267	0.733	1	0.875	0.125	0.077	0.231	0.077	0.615	0.9	0.1	0.571	0.048	0.238	0.143	0.179	0.821	0.043	0.739	0.174	0.043	0.091	0.136	0.227	0.545	0.808	0.077	0.115	0	0.111
FBgn0025620	D_rhopaloa	0.28	0.508	0.479	0.592	1266	0.907	32.5	31.9	0	1	0.172	0.828	0	0.111	0.037	0.259	0.519	0.074	0	1	1	0.933	0.067	0	0.25	0.083	0.667	0.967	0.033	0.636	0.045	0.227	0.091	0.036	0.964	0.042	0.792	0.125	0.042	0.045	0.136	0.227	0.591	0.808	0.154	0.038	0	0.109
FBgn0025620	D_santomea	0.406	0.531	0.514	0.601	1266	0.932	31.5	31.9	0	1	0.103	0.897	0	0.2	0	0.233	0.5	0.067	0.062	0.938	1	0.933	0.067	0.071	0.214	0	0.714	0.897	0.103	0.6	0.05	0.25	0.1	0	1	0	0.783	0.217	0	0.091	0.091	0.227	0.591	0.885	0.038	0.077	0	0.133
FBgn0025620	D_sechellia	0.319	0.487	0.462	0.566	1266	0.841	38.4	31.8	0	1	0.172	0.828	0.034	0.138	0.069	0.207	0.483	0.069	0.25	0.75	1	0.875	0.125	0.077	0.231	0.077	0.615	0.903	0.097	0.571	0.048	0.238	0.143	0.179	0.821	0.043	0.739	0.174	0.043	0.091	0.136	0.227	0.545	0.808	0.077	0.115	0	0.111
FBgn0025620	D_simulans	0.325	0.487	0.463	0.57	1266	0.846	37.9	31.8	0	1	0.172	0.828	0.034	0.138	0.069	0.207	0.483	0.069	0.267	0.733	1	0.875	0.125	0.077	0.231	0.077	0.615	0.9	0.1	0.571	0.048	0.238	0.143	0.179	0.821	0.043	0.739	0.174	0.043	0.091	0.136	0.227	0.545	0.808	0.077	0.115	0	0.111
FBgn0025620	D_subpulchrella	0.263	0.471	0.443	0.553	1266	0.808	41	31.8	0.167	0.833	0.143	0.857	0	0.154	0.077	0.192	0.462	0.115	0.077	0.923	1	0.875	0.125	0	0.25	0.167	0.583	0.774	0.226	0.478	0.174	0.261	0.087	0.069	0.931	0.091	0.727	0.182	0	0.261	0.174	0.261	0.304	0.667	0.185	0.148	0	0.182
FBgn0025620	D_suzukii	0.28	0.473	0.447	0.553	1266	0.803	40.6	31.8	0.167	0.833	0.111	0.889	0	0.154	0.115	0.154	0.462	0.115	0.083	0.917	1	0.824	0.176	0	0.333	0.083	0.583	0.759	0.241	0.375	0.208	0.292	0.125	0.103	0.897	0.136	0.682	0.182	0	0.217	0.13	0.348	0.304	0.778	0.148	0.074	0	0.136
FBgn0025620	D_takahashii	0.303	0.478	0.455	0.573	1266	0.862	35	31.9	0	1	0.172	0.828	0	0.25	0.042	0.083	0.583	0.042	0	1	1	0.941	0.059	0	0.308	0.077	0.615	0.8	0.2	0.542	0.083	0.292	0.083	0.179	0.821	0	0.783	0.217	0	0.083	0.125	0.208	0.583	0.741	0.148	0.111	0	0.133
FBgn0025620	D_yakuba	0.395	0.527	0.509	0.597	1266	0.924	31.7	31.9	0	1	0.069	0.931	0	0.207	0	0.241	0.483	0.069	0.062	0.938	1	0.875	0.125	0.071	0.214	0	0.714	0.897	0.103	0.65	0.05	0.2	0.1	0.034	0.966	0.043	0.783	0.174	0	0.091	0.045	0.273	0.591	0.885	0.038	0.077	0	0.156
FBgn0025621	D_melanogaster	nan	0.509	0.509	0.567	3138	0.661	52	31.7	0.318	0.682	0.523	0.477	0.078	0.25	0.062	0.266	0.234	0.109	0.203	0.797	1	0.683	0.317	0.146	0.354	0.146	0.354	0.771	0.229	0.372	0.326	0.14	0.163	0.556	0.444	0.168	0.475	0.168	0.188	0.245	0.17	0.321	0.264	0.484	0.194	0.323	0.065	0.2
FBgn0025621	D_elegans	nan	0.662	0.662	0.665	3132	0.854	36.3	31.9	0.048	0.952	0.415	0.585	0.015	0.231	0.046	0.231	0.4	0.077	0.082	0.918	1	0.556	0.444	0.058	0.423	0.058	0.462	0.882	0.118	0.321	0.107	0.464	0.107	0.24	0.76	0.099	0.618	0.26	0.023	0.017	0.083	0.15	0.75	0.68	0.16	0.16	0	0.052
FBgn0025621	D_erecta	nan	0.533	0.533	0.59	3129	0.701	49.1	31.7	0.286	0.714	0.439	0.561	0.093	0.173	0.053	0.32	0.28	0.08	0.239	0.761	1	0.515	0.485	0.109	0.348	0.217	0.326	0.743	0.257	0.455	0.25	0.205	0.091	0.481	0.519	0.153	0.495	0.216	0.135	0.212	0.096	0.308	0.385	0.481	0.185	0.333	0.018	0.181
FBgn0025621	D_mauritiana	nan	0.509	0.509	0.572	3138	0.677	52.1	31.7	0.286	0.714	0.415	0.585	0.136	0.227	0.076	0.227	0.258	0.076	0.203	0.797	1	0.643	0.357	0.143	0.327	0.163	0.367	0.774	0.226	0.385	0.282	0.179	0.154	0.552	0.448	0.152	0.486	0.2	0.162	0.265	0.122	0.306	0.306	0.438	0.25	0.312	0.053	0.212
FBgn0025621	D_rhopaloa	nan	0.626	0.626	0.63	3126	0.787	42.2	31.8	0.091	0.909	0.429	0.571	0.069	0.194	0.014	0.333	0.278	0.111	0.119	0.881	1	0.69	0.31	0.154	0.346	0.115	0.385	0.692	0.308	0.424	0.091	0.364	0.121	0.222	0.778	0.058	0.62	0.223	0.099	0.055	0.091	0.364	0.491	0.56	0.2	0.24	0.012	0.077
FBgn0025621	D_santomea	nan	0.544	0.544	0.608	3132	0.756	45.1	31.8	0.091	0.909	0.429	0.571	0.054	0.189	0.054	0.324	0.297	0.081	0.123	0.877	1	0.667	0.333	0.089	0.378	0.156	0.378	0.667	0.333	0.512	0.122	0.341	0.024	0.385	0.615	0.108	0.514	0.243	0.135	0.127	0.127	0.309	0.436	0.52	0.12	0.36	0.012	0.2
FBgn0025621	D_sechellia	nan	0.508	0.508	0.569	3138	0.674	52.1	31.7	0.286	0.714	0.442	0.558	0.123	0.231	0.077	0.231	0.262	0.077	0.231	0.769	1	0.634	0.366	0.146	0.333	0.146	0.375	0.794	0.206	0.4	0.275	0.175	0.15	0.548	0.452	0.16	0.472	0.208	0.16	0.24	0.18	0.28	0.3	0.412	0.235	0.353	0.047	0.222
FBgn0025621	D_simulans	nan	0.511	0.511	0.574	3138	0.678	52.3	31.7	0.286	0.714	0.419	0.581	0.136	0.227	0.076	0.227	0.242	0.091	0.206	0.794	1	0.625	0.375	0.167	0.333	0.125	0.375	0.781	0.219	0.415	0.268	0.171	0.146	0.533	0.467	0.16	0.472	0.217	0.151	0.235	0.176	0.314	0.275	0.438	0.25	0.312	0.047	0.224
FBgn0025621	D_subpulchrella	nan	0.58	0.58	0.587	3111	0.686	51	31.7	0.304	0.696	0.512	0.488	0.079	0.237	0.053	0.276	0.224	0.132	0.183	0.817	1	0.677	0.323	0.174	0.261	0.174	0.391	0.706	0.294	0.5	0.119	0.262	0.119	0.478	0.522	0.154	0.5	0.202	0.144	0.138	0.155	0.448	0.259	0.467	0.233	0.3	0.036	0.151
FBgn0025621	D_suzukii	nan	0.579	0.579	0.587	3111	0.689	50.8	31.7	0.292	0.708	0.476	0.524	0.065	0.234	0.039	0.312	0.221	0.13	0.162	0.838	1	0.7	0.3	0.093	0.256	0.186	0.465	0.706	0.294	0.462	0.128	0.333	0.077	0.391	0.609	0.159	0.477	0.187	0.178	0.158	0.193	0.439	0.211	0.448	0.241	0.31	0.024	0.174
FBgn0025621	D_takahashii	nan	0.63	0.63	0.651	3081	0.847	36.8	31.8	0.045	0.955	0.486	0.514	0.055	0.315	0.027	0.233	0.315	0.055	0.078	0.922	1	0.607	0.393	0.083	0.458	0.021	0.438	0.743	0.257	0.421	0.079	0.421	0.079	0.179	0.821	0.019	0.639	0.278	0.065	0.055	0.073	0.164	0.709	0.64	0.08	0.28	0	0.059
FBgn0025621	D_yakuba	nan	0.54	0.54	0.606	3132	0.752	45.7	31.8	0.13	0.87	0.419	0.581	0.054	0.176	0.068	0.324	0.297	0.081	0.123	0.877	1	0.636	0.364	0.068	0.386	0.159	0.386	0.686	0.314	0.5	0.119	0.333	0.048	0.385	0.615	0.106	0.522	0.239	0.133	0.151	0.094	0.302	0.453	0.48	0.12	0.4	0.006	0.212
FBgn0015799	D_melanogaster	0.431	0.487	0.478	0.557	2538	0.778	41.8	31.8	0.222	0.778	0.238	0.762	0.017	0.237	0.051	0.237	0.356	0.102	0.146	0.854	1	0.841	0.159	0.111	0.444	0.028	0.417	0.87	0.13	0.289	0.178	0.333	0.2	0.297	0.703	0.078	0.549	0.196	0.176	0.094	0.094	0.219	0.594	0.582	0.145	0.273	0.037	0.111
FBgn0015799	D_elegans	0.374	0.553	0.514	0.587	2526	0.863	35.3	31.9	0.185	0.815	0.304	0.696	0.036	0.327	0.018	0.236	0.273	0.109	0.095	0.905	1	0.841	0.159	0.026	0.474	0.079	0.421	0.895	0.105	0.436	0.103	0.385	0.077	0.108	0.892	0.043	0.702	0.17	0.085	0.028	0.028	0.139	0.806	0.845	0.052	0.103	0.012	0.084
FBgn0015799	D_erecta	0.455	0.517	0.507	0.57	2538	0.813	40.2	31.8	0.222	0.778	0.19	0.81	0.035	0.246	0.018	0.246	0.333	0.123	0.175	0.825	1	0.878	0.122	0.121	0.455	0.03	0.394	0.887	0.113	0.512	0.098	0.341	0.049	0.278	0.722	0.058	0.519	0.269	0.154	0.057	0.086	0.143	0.714	0.614	0.14	0.246	0	0.122
FBgn0015799	D_mauritiana	0.424	0.497	0.485	0.559	2538	0.773	41.9	31.8	0.269	0.731	0.222	0.778	0.035	0.211	0.07	0.228	0.351	0.105	0.214	0.786	1	0.756	0.244	0.162	0.514	0.027	0.297	0.865	0.135	0.333	0.143	0.357	0.167	0.289	0.711	0.093	0.556	0.185	0.167	0.118	0.059	0.206	0.618	0.611	0.13	0.259	0.012	0.122
FBgn0015799	D_santomea	0.465	0.535	0.524	0.59	2538	0.858	36.1	31.9	0.172	0.828	0.182	0.818	0	0.281	0.035	0.246	0.351	0.088	0.103	0.897	1	0.925	0.075	0.027	0.459	0.054	0.459	0.927	0.073	0.512	0.146	0.317	0.024	0.125	0.875	0.058	0.519	0.269	0.154	0.028	0.111	0.111	0.75	0.702	0.105	0.193	0	0.061
FBgn0015799	D_sechellia	0.422	0.494	0.482	0.559	2538	0.775	41.4	31.8	0.231	0.769	0.239	0.761	0.035	0.228	0.053	0.228	0.351	0.105	0.19	0.81	1	0.733	0.267	0.162	0.514	0.027	0.297	0.865	0.135	0.333	0.143	0.357	0.167	0.316	0.684	0.075	0.547	0.208	0.17	0.118	0.059	0.206	0.618	0.593	0.13	0.278	0.012	0.099
FBgn0015799	D_simulans	0.422	0.497	0.485	0.56	2538	0.778	41.3	31.8	0.231	0.769	0.222	0.778	0.035	0.228	0.053	0.228	0.351	0.105	0.186	0.814	1	0.733	0.267	0.167	0.472	0.028	0.333	0.846	0.154	0.333	0.119	0.357	0.19	0.289	0.711	0.074	0.556	0.204	0.167	0.118	0.059	0.206	0.618	0.611	0.13	0.259	0.012	0.098
FBgn0015799	D_takahashii	0.358	0.537	0.514	0.591	2535	0.87	34.4	31.9	0.154	0.846	0.178	0.822	0	0.295	0	0.279	0.279	0.148	0.07	0.93	1	0.786	0.214	0	0.432	0.054	0.514	0.911	0.089	0.447	0.026	0.5	0.026	0.184	0.816	0.061	0.673	0.245	0.02	0.028	0.139	0.111	0.722	0.719	0.088	0.193	0.012	0.048
FBgn0015799	D_yakuba	0.465	0.525	0.515	0.589	2538	0.855	36.2	31.9	0.172	0.828	0.182	0.818	0	0.281	0.035	0.246	0.351	0.088	0.103	0.897	1	0.925	0.075	0.027	0.432	0.081	0.459	0.927	0.073	0.512	0.146	0.317	0.024	0.15	0.85	0.058	0.519	0.269	0.154	0	0.111	0.139	0.75	0.702	0.105	0.193	0	0.061
FBgn0026874	D_melanogaster	0.521	0.496	0.496	0.609	906	0.577	48.8	31.6	0	1	0.692	0.308	0.167	0.083	0.125	0.25	0.208	0.167	0.467	0.533	1	0.5	0.5	0.188	0.25	0.25	0.312	0.8	0.2	0.19	0.333	0.143	0.333	0.545	0.455	0.04	0.4	0.2	0.36	0.269	0.115	0.308	0.308	0.5	0.125	0.375	0.036	0.071
FBgn0026874	D_erecta	0.557	0.529	0.529	0.63	888	NAN	49.9	nan	nan	nan	0.545	0.455	0.056	0.056	0.111	0.278	0.278	0.222	0.4	0.6	1	0.6	0.4	0.163	0.245	0.306	0.286	0.667	0.333	0.4	0.2	0.067	0.333	0.455	0.545	0.086	0.314	0.229	0.371	0.28	0.08	0.28	0.36	0.375	0.125	0.5	0	0.074
FBgn0026874	D_mauritiana	0.535	0.507	0.507	0.612	897	0.571	52.1	31.6	0	1	0.7	0.3	0.143	0.095	0.095	0.286	0.143	0.238	0.4	0.6	1	0.667	0.333	0.255	0.191	0.234	0.319	0.8	0.2	0.364	0.136	0.136	0.364	0.7	0.3	0.107	0.393	0.143	0.357	0.32	0.08	0.24	0.36	0.5	0.333	0.167	0.036	0.071
FBgn0026874	D_santomea	0.571	0.557	0.558	0.649	900	0.631	47.2	31.6	0	1	0.364	0.636	0.111	0.056	0.056	0.333	0.278	0.167	0.286	0.714	1	0.5	0.5	0.173	0.25	0.269	0.308	0.75	0.25	0.333	0.167	0.222	0.278	0.4	0.6	0.118	0.324	0.147	0.412	0.296	0.111	0.259	0.333	0.5	0.125	0.375	0	0.033
FBgn0026874	D_sechellia	0.563	0.511	0.512	0.617	888	0.571	52.7	31.6	0	1	0.7	0.3	0.143	0.095	0.095	0.286	0.143	0.238	0.385	0.615	1	0.6	0.4	0.245	0.184	0.245	0.327	0.8	0.2	0.286	0.19	0.143	0.381	0.667	0.333	0.107	0.429	0.143	0.321	0.308	0.077	0.269	0.346	0.5	0.333	0.167	0.067	0.067
FBgn0026874	D_simulans	0.563	0.503	0.504	0.61	897	0.555	53.3	31.6	0	1	0.7	0.3	0.143	0.143	0.095	0.238	0.143	0.238	0.4	0.6	1	0.6	0.4	0.245	0.163	0.245	0.347	0.8	0.2	0.286	0.238	0.143	0.333	0.7	0.3	0.107	0.357	0.143	0.393	0.308	0.077	0.269	0.346	0.429	0.286	0.286	0.036	0.071
FBgn0026874	D_subpulchrella	0.544	0.515	0.516	0.586	864	NAN	51.4	nan	nan	nan	0.643	0.357	0.056	0	0.111	0.389	0.222	0.222	0.182	0.818	1	0.4	0.6	0.271	0.188	0.229	0.312	0.714	0.286	0.333	0.278	0.167	0.222	0.545	0.455	0.077	0.269	0.231	0.423	0.1	0.1	0.35	0.45	0.3	0	0.7	0	0.125
FBgn0026874	D_suzukii	0.526	0.516	0.516	0.586	864	0.529	50.9	31.5	0	1	0.643	0.357	0.048	0.048	0.143	0.381	0.19	0.19	0.182	0.818	1	0.4	0.6	0.283	0.196	0.196	0.326	0.5	0.5	0.438	0.25	0.125	0.188	0.6	0.4	0.071	0.286	0.214	0.429	0.053	0.053	0.368	0.526	0.222	0.111	0.667	0	0.125
FBgn0026874	D_takahashii	nan	0.551	0.551	0.624	846	NAN	44.6	nan	nan	nan	0.615	0.385	0.143	0.071	0.143	0.214	0.286	0.143	0.077	0.923	1	1	0	0.213	0.255	0.128	0.404	0.8	0.2	0.533	0.2	0.067	0.2	0.455	0.545	0.2	0.233	0.2	0.367	0.077	0.077	0.462	0.385	0.4	0.1	0.5	0.042	0.083
FBgn0026874	D_yakuba	0.571	0.549	0.549	0.639	900	0.621	47.1	31.6	0	1	0.364	0.636	0.111	0.056	0.056	0.389	0.278	0.111	0.286	0.714	1	0.4	0.6	0.176	0.275	0.255	0.294	0.667	0.333	0.333	0.222	0.167	0.278	0.4	0.6	0.091	0.303	0.152	0.455	0.308	0.115	0.231	0.346	0.5	0.125	0.375	0	0.032
FBgn0260855	D_melanogaster	0.452	0.449	0.45	0.533	642	0.754	47.4	31.8	0	1	0.214	0.786	0	0.1	0.3	0.2	0.3	0.1	0.214	0.786	1	0.909	0.091	0.2	0.2	0.2	0.4	0.857	0.143	0.6	0.2	0.1	0.1	0.125	0.875	0.077	0.385	0.308	0.231	0.125	0.125	0.25	0.5	0.615	0.308	0.077	0	0.08
FBgn0260855	D_elegans	0.372	0.417	0.414	0.55	642	0.797	38.4	31.8	0	1	0.357	0.643	0	0.417	0	0.083	0.5	0	0.214	0.786	1	0.9	0.1	0.25	0	0.5	0.25	0.786	0.214	0.6	0.3	0.1	0	0.111	0.889	0.2	0.533	0.267	0	0	0	0.25	0.75	0.643	0.286	0.071	0	0.042
FBgn0260855	D_erecta	0.467	0.454	0.455	0.55	642	0.801	41.6	31.8	0	1	0.214	0.786	0	0.25	0.167	0.083	0.5	0	0.214	0.786	1	1	0	0.25	0.25	0.25	0.25	0.786	0.214	0.6	0.2	0.2	0	0.111	0.889	0.133	0.533	0.333	0	0.125	0.125	0.25	0.5	0.571	0.357	0.071	0	0.087
FBgn0260855	D_mauritiana	0.476	0.453	0.455	0.526	642	0.739	48.5	31.7	0	1	0.214	0.786	0.1	0.1	0.3	0.1	0.3	0.1	0.143	0.857	1	0.909	0.091	0.2	0.2	0.2	0.4	0.786	0.214	0.6	0.2	0.2	0	0.125	0.875	0.154	0.385	0.231	0.231	0	0.125	0.25	0.625	0.538	0.385	0.077	0.042	0.083
FBgn0260855	D_rhopaloa	0.434	0.431	0.431	0.551	642	0.802	39.9	31.8	0	1	0.214	0.786	0	0.308	0.077	0.077	0.538	0	0.214	0.786	1	0.8	0.2	0.25	0	0.5	0.25	0.857	0.143	0.556	0.333	0.111	0	0	1	0.125	0.625	0.188	0.062	0	0.125	0.25	0.625	0.643	0.286	0.071	0	0.083
FBgn0260855	D_santomea	0.45	0.468	0.466	0.561	642	0.827	38.1	31.8	0	1	0.214	0.786	0	0.333	0	0.167	0.417	0.083	0.214	0.786	1	0.9	0.1	0	0.25	0.5	0.25	0.929	0.071	0.4	0.2	0.4	0	0.111	0.889	0.133	0.533	0.333	0	0	0.125	0.375	0.5	0.643	0.286	0.071	0	0.042
FBgn0260855	D_sechellia	0.482	0.454	0.456	0.53	642	0.744	45.4	31.7	0	1	0.214	0.786	0.1	0.1	0.3	0.1	0.3	0.1	0.143	0.857	1	0.909	0.091	0.2	0.2	0.2	0.4	0.786	0.214	0.6	0.2	0.2	0	0.125	0.875	0.154	0.385	0.231	0.231	0	0.125	0.25	0.625	0.615	0.308	0.077	0.042	0.042
FBgn0260855	D_simulans	0.476	0.452	0.454	0.53	642	0.744	46.7	31.7	0	1	0.214	0.786	0.1	0.1	0.3	0.1	0.3	0.1	0.143	0.857	1	0.909	0.091	0.2	0.2	0.2	0.4	0.786	0.214	0.6	0.2	0.2	0	0.25	0.75	0.154	0.385	0.231	0.231	0	0.125	0.25	0.625	0.615	0.308	0.077	0.042	0.042
FBgn0260855	D_subpulchrella	0.372	0.418	0.415	0.52	642	0.701	49.9	31.7	0	1	0.143	0.857	0.167	0.083	0.083	0.167	0.5	0	0.429	0.571	1	0.8	0.2	0.25	0.25	0.5	0	0.857	0.143	0.3	0.4	0.2	0.1	0.222	0.778	0.267	0.4	0.2	0.133	0.125	0.125	0.125	0.625	0.5	0.429	0.071	0	0.043
FBgn0260855	D_suzukii	0.38	0.418	0.415	0.514	642	0.687	51.2	31.7	0	1	0.286	0.714	0.083	0.167	0.083	0.167	0.5	0	0.357	0.643	1	0.7	0.3	0.25	0.25	0.5	0	0.786	0.214	0.3	0.4	0.2	0.1	0.444	0.556	0.267	0.467	0.2	0.067	0.125	0.125	0.125	0.625	0.571	0.429	0	0	0.087
FBgn0260855	D_takahashii	0.416	0.437	0.436	0.555	642	0.831	37.3	31.8	0	1	0.286	0.714	0	0.417	0	0.083	0.5	0	0.214	0.786	1	0.9	0.1	0	0.5	0	0.5	0.929	0.071	0.6	0.3	0.1	0	0.111	0.889	0	0.733	0.267	0	0	0.125	0.125	0.75	0.571	0.286	0.143	0	0.087
FBgn0260855	D_yakuba	0.437	0.463	0.46	0.561	642	0.827	37.9	31.8	0	1	0.214	0.786	0	0.333	0.083	0.083	0.417	0.083	0.214	0.786	1	1	0	0	0.25	0.5	0.25	0.929	0.071	0.4	0.2	0.4	0	0.111	0.889	0.133	0.533	0.333	0	0	0.125	0.375	0.5	0.643	0.286	0.071	0	0.042
FBgn0264449	D_melanogaster	0.427	0.447	0.428	0.562	4641	0.644	53.6	31.6	0.391	0.609	0.569	0.431	0.063	0.208	0.094	0.27	0.226	0.138	0.323	0.677	1	0.55	0.45	0.128	0.33	0.223	0.319	0.848	0.152	0.42	0.188	0.259	0.134	0.481	0.519	0.14	0.458	0.187	0.215	0.178	0.121	0.271	0.43	0.582	0.164	0.255	0.026	0.163
FBgn0264449	D_elegans	0.422	0.434	0.423	0.583	4587	0.703	47	31.7	0.318	0.682	0.568	0.432	0.044	0.253	0.082	0.234	0.222	0.165	0.255	0.745	1	0.593	0.407	0.082	0.381	0.144	0.392	0.897	0.103	0.422	0.119	0.33	0.128	0.357	0.643	0.076	0.562	0.19	0.171	0.228	0.05	0.218	0.505	0.509	0.164	0.327	0.007	0.16
FBgn0264449	D_erecta	0.465	0.454	0.465	0.565	4641	0.656	52.3	31.7	0.417	0.583	0.514	0.486	0.096	0.205	0.083	0.25	0.205	0.16	0.293	0.707	1	0.534	0.466	0.126	0.274	0.274	0.326	0.85	0.15	0.446	0.196	0.214	0.143	0.25	0.75	0.164	0.491	0.191	0.155	0.144	0.115	0.279	0.462	0.554	0.161	0.286	0.02	0.17
FBgn0264449	D_santomea	0.47	0.477	0.471	0.589	4635	0.725	47.6	31.7	0.292	0.708	0.444	0.556	0.037	0.221	0.074	0.294	0.245	0.129	0.263	0.737	1	0.632	0.368	0.065	0.333	0.194	0.409	0.886	0.114	0.495	0.144	0.252	0.108	0.185	0.815	0.127	0.509	0.227	0.136	0.206	0.098	0.216	0.48	0.6	0.164	0.236	0.013	0.137
FBgn0264449	D_yakuba	0.468	0.474	0.469	0.587	4635	0.72	47.7	31.7	0.292	0.708	0.458	0.542	0.037	0.221	0.067	0.301	0.252	0.123	0.265	0.735	1	0.596	0.404	0.065	0.337	0.196	0.402	0.873	0.127	0.495	0.162	0.234	0.108	0.185	0.815	0.136	0.509	0.218	0.136	0.206	0.078	0.216	0.5	0.63	0.13	0.241	0.013	0.144
FBgn0029535	D_melanogaster	nan	0.425	0.425	0.544	360	0.543	59.9	31.5	0.5	0.5	0.5	0.5	0.278	0.056	0.333	0.167	0.111	0.056	0.25	0.75	1	0.25	0.75	0.333	0	0.333	0.333	1	0	0.667	0	0.333	0	0.6	0.4	0.125	0.5	0.125	0.25	0.167	0.167	0.333	0.333	0.5	0	0.5	0.111	0.333
FBgn0029535	D_erecta	nan	0.444	0.444	0.588	357	0.667	59.7	31.7	0	1	0.273	0.727	0.235	0.059	0.176	0.294	0.176	0.059	0.111	0.889	1	0.5	0.5	0.1	0.3	0.3	0.3	0	1	0.6	0.2	0.2	0	0.333	0.667	0.111	0.556	0.111	0.222	0.4	0.2	0.4	0	0.5	0	0.5	0	0.286
FBgn0029535	D_mauritiana	nan	0.435	0.435	0.567	360	0.581	54.1	31.6	0	1	0.5	0.5	0.357	0.071	0.214	0.286	0	0.071	0.286	0.714	1	0.25	0.75	0.091	0.091	0.364	0.455	1	0	0.75	0	0.25	0	0.5	0.5	0.3	0.3	0.2	0.2	0.167	0	0.5	0.333	0.5	0	0.5	0.091	0.273
FBgn0029535	D_rhopaloa	nan	0.433	0.433	0.566	327	0.608	55.1	31.6	0.5	0.5	0.5	0.5	0.25	0.167	0.083	0.25	0.167	0.083	0.286	0.714	1	0.667	0.333	0.5	0	0.167	0.333	1	0	1	0	0	0	0.5	0.5	0.375	0.25	0.375	0	0.143	0.286	0.286	0.286	0.667	0	0.333	0.167	0.333
FBgn0029535	D_santomea	nan	0.453	0.453	0.588	330	0.667	50.1	31.7	0	1	0.444	0.556	0.214	0.071	0.143	0.214	0.286	0.071	0	1	1	0.25	0.75	0.25	0.125	0.25	0.375	0	1	0.2	0.2	0.2	0.4	0	1	0.1	0.5	0.3	0.1	0.167	0	0.333	0.5	0.5	0	0.5	0	0.375
FBgn0029535	D_sechellia	nan	0.425	0.425	0.558	360	0.59	53.1	31.6	0	1	0.5	0.5	0.357	0.071	0.214	0.286	0	0.071	0.286	0.714	1	0.25	0.75	0.1	0.1	0.4	0.4	1	0	0.8	0	0.2	0	0.5	0.5	0.222	0.444	0.111	0.222	0.2	0	0.4	0.4	0.5	0	0.5	0.091	0.364
FBgn0029535	D_simulans	nan	0.428	0.428	0.561	360	0.59	57.1	31.6	0	1	0.5	0.5	0.333	0.067	0.2	0.267	0.067	0.067	0.286	0.714	1	0.25	0.75	0.1	0.1	0.4	0.4	1	0	0.8	0	0.2	0	0.667	0.333	0.222	0.444	0.222	0.111	0.2	0	0.4	0.4	0.4	0.2	0.4	0.091	0.364
FBgn0029535	D_subpulchrella	nan	0.423	0.423	0.523	333	0.523	61	31.5	0	1	0.375	0.625	0.111	0.222	0.111	0.333	0.111	0.111	0.111	0.889	1	0.286	0.714	0.333	0	0.333	0.333	0	1	0.286	0.286	0.143	0.286	0.5	0.5	0.444	0.333	0.222	0	0.5	0	0.25	0.25	0.25	0.25	0.5	0	0.286
FBgn0029535	D_suzukii	nan	0.42	0.42	0.523	333	0.505	61	31.5	0	1	0.571	0.429	0.111	0.222	0.111	0.333	0.111	0.111	0.1	0.9	1	0.333	0.667	0.375	0	0.375	0.25	0	1	0.429	0.143	0	0.429	0.667	0.333	0.308	0.385	0.231	0.077	0.25	0.25	0.5	0	0.167	0.333	0.5	0.125	0.25
FBgn0029535	D_yakuba	nan	0.455	0.455	0.6	330	0.685	50.9	31.7	0	1	0.375	0.625	0.154	0.077	0.154	0.308	0.231	0.077	0	1	1	0.5	0.5	0.222	0.111	0.333	0.333	0	1	0.4	0	0.2	0.4	0	1	0.2	0.5	0.2	0.1	0.286	0	0.286	0.429	0.5	0	0.5	0	0.375
FBgn0040341	D_melanogaster	nan	0.477	0.477	0.562	765	0.647	56.4	31.6	0.286	0.714	0.429	0.571	0.062	0.312	0.25	0.125	0.125	0.125	0.462	0.538	1	0.714	0.286	0.286	0.357	0	0.357	0.636	0.364	0.5	0.125	0.375	0	0.6	0.4	0.12	0.52	0.2	0.16	0.095	0.19	0.333	0.381	0.733	0.2	0.067	0.037	0.148
FBgn0040341	D_elegans	nan	0.447	0.447	0.539	762	0.618	54.8	31.6	0.5	0.5	0.778	0.222	0.059	0.294	0.118	0.176	0.118	0.235	0.417	0.583	1	0.625	0.375	0.133	0.333	0.2	0.333	0.545	0.455	0.231	0.154	0.538	0.077	0.4	0.6	0.176	0.588	0.176	0.059	0.35	0.1	0.2	0.35	0.643	0.143	0.214	0.077	0.346
FBgn0040341	D_erecta	nan	0.498	0.498	0.588	762	0.724	50.6	31.7	0.571	0.429	0.375	0.625	0	0.308	0.077	0.308	0.154	0.154	0	1	1	0.8	0.2	0.071	0.286	0.214	0.429	0.65	0.35	0.5	0.071	0.357	0.071	0.25	0.75	0.24	0.56	0.04	0.16	0.05	0.15	0.3	0.5	0.538	0.154	0.308	0	0.217
FBgn0040341	D_mauritiana	nan	0.487	0.487	0.574	765	0.676	53.3	31.7	0.286	0.714	0.5	0.5	0.059	0.294	0.176	0.176	0.176	0.118	0.364	0.636	1	0.714	0.286	0.067	0.333	0.2	0.4	0.692	0.308	0.5	0	0.5	0	0.4	0.6	0.24	0.52	0.16	0.08	0.158	0.158	0.316	0.368	0.846	0.154	0	0.037	0.111
FBgn0040341	D_rhopaloa	nan	0.461	0.461	0.541	762	0.633	54	31.6	0.625	0.375	0.8	0.2	0.05	0.35	0	0.2	0.2	0.2	0.2	0.8	1	0.5	0.5	0.062	0.375	0.25	0.312	0.471	0.529	0.462	0.308	0.231	0	0.2	0.8	0.263	0.526	0.158	0.053	0.222	0.111	0.333	0.333	0.667	0.25	0.083	0	0.28
FBgn0040341	D_santomea	nan	0.509	0.509	0.617	762	0.772	44.3	31.8	0.429	0.571	0.556	0.444	0	0.357	0	0.214	0.357	0.071	0.083	0.917	1	1	0	0	0.267	0.2	0.533	0.812	0.188	0.444	0	0.444	0.111	0.375	0.625	0.24	0.6	0.16	0	0.045	0.091	0.273	0.591	0.636	0.091	0.273	0	0.107
FBgn0040341	D_sechellia	nan	0.483	0.483	0.574	765	0.676	52.6	31.7	0.286	0.714	0.5	0.5	0.056	0.333	0.167	0.167	0.167	0.111	0.444	0.556	1	0.714	0.286	0.067	0.4	0.133	0.4	0.692	0.308	0.556	0	0.444	0	0.4	0.6	0.24	0.48	0.16	0.12	0.105	0.105	0.368	0.421	0.846	0.154	0	0.037	0.111
FBgn0040341	D_simulans	nan	0.485	0.485	0.573	765	0.676	53.5	31.7	0.286	0.714	0.5	0.5	0.056	0.333	0.167	0.167	0.167	0.111	0.364	0.636	1	0.571	0.429	0.067	0.333	0.2	0.4	0.692	0.308	0.556	0	0.444	0	0.4	0.6	0.208	0.5	0.167	0.125	0.158	0.158	0.316	0.368	0.846	0.154	0	0.037	0.111
FBgn0040341	D_takahashii	nan	0.457	0.457	0.568	762	0.66	51.6	31.7	0.25	0.75	0.667	0.333	0	0.467	0	0.267	0.133	0.133	0.222	0.778	1	0.6	0.4	0	0.385	0.231	0.385	0.6	0.4	0.273	0.273	0.364	0.091	0.4	0.6	0.16	0.44	0.28	0.12	0.273	0.045	0.227	0.455	0.533	0.133	0.333	0.036	0.214
FBgn0040341	D_yakuba	nan	0.505	0.505	0.619	762	0.768	44.6	31.8	0.429	0.571	0.556	0.444	0	0.308	0	0.154	0.308	0.231	0.083	0.917	1	1	0	0	0.312	0.188	0.5	0.8	0.2	0.444	0	0.444	0.111	0.375	0.625	0.222	0.63	0.148	0	0	0.095	0.333	0.571	0.636	0.091	0.273	0	0.107
FBgn0029539	D_melanogaster	nan	0.496	0.496	0.625	459	NAN	43.3	nan	nan	nan	0.5	0.5	0.095	0.619	0	0.095	0.095	0.095	0.136	0.864	1	0.333	0.667	0.083	0.333	0.083	0.5	0.5	0.5	0.625	0.188	0.188	0	0	1	0.318	0.545	0.045	0.091	0.167	0	0.333	0.5	0.333	0.333	0.333	0.111	0.222
FBgn0029539	D_elegans	nan	0.497	0.497	0.629	426	NAN	45.3	nan	0	1	0.5	0.5	0.067	0.533	0.067	0.133	0.2	0	0.333	0.667	1	0.333	0.667	0.214	0.286	0.071	0.429	0.75	0.25	0.438	0.125	0.25	0.188	0	1	0.2	0.65	0.05	0.1	0.333	0	0.222	0.444	0	0	1	0.1	0.4
FBgn0029539	D_erecta	nan	0.512	0.512	0.648	435	NAN	41.6	nan	0	1	0.667	0.333	0	0.556	0	0.222	0.167	0.056	0.2	0.8	1	0.375	0.625	0.071	0.5	0.071	0.357	0.667	0.333	0.4	0.2	0.2	0.2	0	1	0.136	0.636	0.136	0.091	0.167	0	0.167	0.667	0.333	0	0.667	0	0.091
FBgn0029539	D_mauritiana	nan	0.504	0.504	0.624	441	NAN	43.2	nan	nan	nan	0.5	0.5	0.062	0.688	0	0.062	0.062	0.125	0.176	0.824	1	0.333	0.667	0.133	0.4	0.133	0.333	0.5	0.5	0.5	0.188	0.125	0.188	0	1	0.273	0.5	0.045	0.182	0.125	0	0.25	0.625	0.5	0	0.5	0.1	0.2
FBgn0029539	D_santomea	nan	0.534	0.534	0.683	435	NAN	40.7	nan	0	1	0.5	0.5	0	0.5	0	0.3	0.2	0	0.071	0.929	1	0.5	0.5	0.2	0.333	0.067	0.4	0.5	0.5	0.462	0.077	0.308	0.154	0	1	0.28	0.52	0.16	0.04	0.286	0.143	0	0.571	1	0	0	0	0
FBgn0029539	D_sechellia	nan	0.505	0.505	0.63	435	NAN	41.6	nan	nan	nan	0.5	0.5	0.067	0.733	0	0.067	0.067	0.067	0.133	0.867	1	0.333	0.667	0.071	0.429	0.143	0.357	0.5	0.5	0.562	0.188	0.188	0.062	0	1	0.273	0.455	0.045	0.227	0.222	0	0.333	0.444	0.5	0	0.5	0.1	0.2
FBgn0029539	D_simulans	nan	0.507	0.507	0.627	429	NAN	42.4	nan	nan	nan	0.5	0.5	0.067	0.733	0	0.067	0.067	0.067	0.231	0.769	1	0.333	0.667	0.143	0.357	0.143	0.357	0.5	0.5	0.562	0.188	0.188	0.062	0	1	0.273	0.455	0.045	0.227	0.222	0	0.222	0.556	0.5	0	0.5	0.1	0.2
FBgn0029539	D_yakuba	nan	0.528	0.528	0.678	432	NAN	42.9	nan	0	1	0.5	0.5	0	0.579	0	0.263	0.158	0	0.143	0.857	1	0.571	0.429	0.2	0.333	0.067	0.4	0.5	0.5	0.5	0.083	0.25	0.167	0	1	0.231	0.5	0.192	0.077	0.25	0.125	0	0.625	1	0	0	0	0
FBgn0040344	D_melanogaster	0.369	0.45	0.444	0.552	2928	0.67	48.4	31.7	0.25	0.75	0.473	0.527	0.058	0.214	0.068	0.204	0.301	0.155	0.067	0.933	1	0.543	0.457	0.194	0.417	0.083	0.306	0.795	0.205	0.364	0.136	0.318	0.182	0.347	0.653	0.205	0.422	0.217	0.157	0.14	0.108	0.366	0.387	0.483	0.172	0.345	0.042	0.236
FBgn0040344	D_elegans	0.341	0.452	0.441	0.584	2907	0.752	40.3	31.8	0.125	0.875	0.429	0.571	0.02	0.337	0.05	0.158	0.267	0.168	0.103	0.897	1	0.533	0.467	0	0.469	0.062	0.469	0.841	0.159	0.452	0.095	0.333	0.119	0.217	0.783	0.11	0.524	0.317	0.049	0.082	0.071	0.316	0.531	0.589	0.214	0.196	0	0.151
FBgn0040344	D_erecta	0.395	0.462	0.457	0.555	2928	0.679	48.7	31.7	0.25	0.75	0.453	0.547	0.066	0.189	0.085	0.236	0.274	0.151	0.1	0.9	1	0.542	0.458	0.167	0.444	0.083	0.306	0.786	0.214	0.341	0.159	0.318	0.182	0.347	0.653	0.159	0.476	0.207	0.159	0.076	0.13	0.315	0.478	0.446	0.214	0.339	0.014	0.247
FBgn0040344	D_mauritiana	0.358	0.451	0.444	0.555	2913	0.687	47.5	31.7	0.174	0.826	0.482	0.518	0.058	0.233	0.058	0.184	0.311	0.155	0.069	0.931	1	0.532	0.468	0.167	0.472	0.083	0.278	0.791	0.209	0.409	0.136	0.318	0.136	0.327	0.673	0.179	0.44	0.202	0.179	0.102	0.125	0.341	0.432	0.474	0.175	0.351	0.055	0.247
FBgn0040344	D_santomea	0.411	0.469	0.465	0.578	2928	0.744	43.5	31.7	0.174	0.826	0.377	0.623	0.02	0.265	0.029	0.255	0.304	0.127	0.071	0.929	1	0.625	0.375	0.083	0.444	0.083	0.389	0.86	0.14	0.422	0.133	0.333	0.111	0.208	0.792	0.171	0.451	0.22	0.159	0.093	0.103	0.34	0.464	0.614	0.158	0.228	0	0.23
FBgn0040344	D_sechellia	0.359	0.452	0.445	0.555	2925	0.684	47	31.7	0.174	0.826	0.474	0.526	0.077	0.212	0.067	0.173	0.317	0.154	0.069	0.931	1	0.542	0.458	0.167	0.472	0.083	0.278	0.791	0.209	0.409	0.136	0.318	0.136	0.327	0.673	0.19	0.44	0.19	0.179	0.09	0.112	0.382	0.416	0.474	0.175	0.351	0.041	0.247
FBgn0040344	D_simulans	0.356	0.454	0.447	0.555	2925	0.682	47.8	31.7	0.217	0.783	0.482	0.518	0.068	0.223	0.068	0.175	0.311	0.155	0.069	0.931	1	0.553	0.447	0.167	0.444	0.111	0.278	0.767	0.233	0.409	0.136	0.318	0.136	0.327	0.673	0.19	0.44	0.19	0.179	0.099	0.121	0.352	0.429	0.474	0.193	0.333	0.041	0.247
FBgn0040344	D_yakuba	0.411	0.466	0.462	0.576	2928	0.737	43.8	31.7	0.174	0.826	0.389	0.611	0.02	0.235	0.059	0.255	0.294	0.137	0.071	0.929	1	0.625	0.375	0.083	0.444	0.083	0.389	0.86	0.14	0.444	0.111	0.311	0.133	0.208	0.792	0.171	0.451	0.207	0.171	0.093	0.103	0.33	0.474	0.596	0.158	0.246	0	0.216
FBgn0040339	D_melanogaster	0.483	0.528	0.527	0.537	432	0.77	43.8	31.8	0	1	0.111	0.889	0.077	0.308	0	0.154	0.462	0	0	1	1	0.625	0.375	0	0	0	1	0.818	0.182	0.429	0.429	0.143	0	0.75	0.25	0	0.636	0.364	0	0	0	0.5	0.5	0.333	0.167	0.5	0	0.111
FBgn0040339	D_elegans	0.323	0.262	0.273	0.505	432	0.674	60.5	31.7	0	1	0.444	0.556	0.077	0.077	0.154	0.231	0.308	0.154	0.375	0.625	1	0.625	0.375	0	1	0	0	0.727	0.273	0.143	0.286	0.429	0.143	0.5	0.5	0.091	0.545	0.273	0.091	0.5	0	0	0.5	0.333	0.333	0.333	0.056	0.167
FBgn0040339	D_erecta	0.466	0.531	0.529	0.544	432	0.793	42.7	31.8	0	1	0.333	0.667	0	0.231	0.077	0.231	0.462	0	0.125	0.875	1	0.625	0.375	0	1	0	0	0.909	0.091	0.429	0	0.571	0	1	0	0	0.545	0.364	0.091	0	0	0.5	0.5	0.667	0	0.333	0	0.111
FBgn0040339	D_mauritiana	0.449	0.529	0.527	0.551	432	0.8	40.2	31.8	0	1	0.222	0.778	0.077	0.308	0	0.154	0.462	0	0	1	1	0.625	0.375	0	0	0	1	0.909	0.091	0.5	0	0.5	0	0.75	0.25	0.083	0.583	0.333	0	0	0	0.5	0.5	0.5	0	0.5	0	0.056
FBgn0040339	D_rhopaloa	0.411	0.519	0.514	0.486	432	0.63	61	31.6	0	1	0.444	0.556	0	0.231	0.154	0.154	0.308	0.154	0.5	0.5	1	0.625	0.375	0	1	0	0	0.636	0.364	0	0.429	0.286	0.286	0.5	0.5	0	0.545	0.364	0.091	0.5	0	0	0.5	0.333	0.333	0.333	0.111	0.167
FBgn0040339	D_santomea	0.459	0.55	0.547	0.56	432	0.844	43.5	31.8	0	1	0	1	0.077	0.231	0	0.231	0.462	0	0.125	0.875	1	0.875	0.125	0	1	0	0	0.909	0.091	0.429	0.143	0.429	0	0.75	0.25	0	0.545	0.364	0.091	0	0	0.5	0.5	0.667	0	0.333	0	0.111
FBgn0040339	D_sechellia	0.449	0.53	0.528	0.549	432	0.793	40.8	31.8	0	1	0.222	0.778	0.077	0.308	0	0.154	0.462	0	0	1	1	0.625	0.375	0	0	0	1	0.909	0.091	0.5	0	0.5	0	0.75	0.25	0.083	0.583	0.333	0	0	0	0.5	0.5	0.5	0	0.5	0	0.056
FBgn0040339	D_simulans	0.444	0.534	0.531	0.553	432	0.807	40.5	31.8	0	1	0.222	0.778	0	0.308	0	0.231	0.462	0	0	1	1	0.625	0.375	0	0	0	1	0.909	0.091	0.5	0	0.5	0	0.75	0.25	0.083	0.583	0.333	0	0	0	0.5	0.5	0.5	0	0.5	0	0.056
FBgn0040339	D_subpulchrella	0.391	0.477	0.475	0.493	432	0.652	60.4	31.7	0.5	0.5	0.444	0.556	0.077	0.231	0.077	0.154	0.308	0.154	0.5	0.5	1	0.375	0.625	0	1	0	0	0.636	0.364	0.286	0.143	0.571	0	0.75	0.25	0	0.455	0.364	0.182	0	0.5	0	0.5	0.5	0.333	0.167	0.056	0.278
FBgn0040339	D_suzukii	0.38	0.492	0.488	0.486	432	0.63	58.3	31.6	0.5	0.5	0.556	0.444	0.077	0.154	0.154	0.154	0.308	0.154	0.625	0.375	1	0.375	0.625	0	1	0	0	0.545	0.455	0.286	0.143	0.571	0	0.75	0.25	0	0.455	0.364	0.182	0	0.5	0	0.5	0.5	0.333	0.167	0.056	0.278
FBgn0040339	D_takahashii	0.234	0.537	0.527	0.542	432	0.77	40.2	31.8	0	1	0.444	0.556	0	0.308	0	0.231	0.385	0.077	0.25	0.75	1	0.5	0.5	0	1	0	0	0.909	0.091	0.143	0.143	0.714	0	0.75	0.25	0	0.545	0.364	0.091	0	0	0.5	0.5	0.667	0.333	0	0	0.111
FBgn0040339	D_yakuba	0.459	0.546	0.544	0.565	432	0.859	44.2	31.9	0	1	0	1	0	0.308	0	0.231	0.462	0	0.125	0.875	1	0.875	0.125	0	1	0	0	0.909	0.091	0.429	0.143	0.429	0	0.5	0.5	0	0.545	0.364	0.091	0	0	0.5	0.5	0.667	0	0.333	0	0.111
FBgn0040345	D_melanogaster	nan	0.524	0.524	0.601	1089	0.759	44.9	31.8	0	1	0.391	0.609	0.032	0.29	0	0.258	0.355	0.065	0.217	0.783	1	0.667	0.333	0.045	0.545	0.091	0.318	0.875	0.125	0.353	0.176	0.353	0.118	0.429	0.571	0.13	0.174	0.435	0.261	0.125	0.312	0	0.562	0.583	0.167	0.25	0	0.156
FBgn0040345	D_erecta	nan	0.524	0.524	0.59	1089	0.738	45.3	31.7	0	1	0.435	0.565	0.067	0.3	0	0.233	0.333	0.067	0.261	0.739	1	0.7	0.3	0.125	0.458	0.25	0.167	0.889	0.111	0.4	0	0.4	0.2	0.381	0.619	0.087	0.304	0.391	0.217	0.231	0.154	0.077	0.538	0.538	0.154	0.308	0	0.182
FBgn0040345	D_mauritiana	nan	0.523	0.523	0.597	1089	0.732	45.8	31.7	0	1	0.318	0.682	0.067	0.267	0	0.267	0.3	0.1	0.273	0.727	1	0.778	0.222	0.083	0.5	0.167	0.25	0.875	0.125	0.438	0.125	0.375	0.062	0.545	0.455	0.2	0.16	0.36	0.28	0.235	0.235	0	0.529	0.538	0.231	0.231	0.023	0.114
FBgn0040345	D_santomea	nan	0.543	0.543	0.631	1089	0.845	36.8	31.8	0	1	0.292	0.708	0	0.259	0	0.333	0.333	0.074	0.182	0.818	1	0.9	0.1	0.04	0.68	0.12	0.16	1	0	0.5	0	0.438	0.062	0.286	0.714	0	0.214	0.607	0.179	0.077	0.077	0.154	0.692	0.636	0.091	0.273	0	0.205
FBgn0040345	D_sechellia	nan	0.522	0.522	0.595	1089	0.73	46.7	31.7	0	1	0.333	0.667	0.1	0.267	0	0.233	0.333	0.067	0.227	0.773	1	0.778	0.222	0.083	0.458	0.25	0.208	0.75	0.25	0.438	0.125	0.375	0.062	0.524	0.476	0.2	0.2	0.36	0.24	0.188	0.25	0	0.562	0.462	0.231	0.308	0	0.159
FBgn0040345	D_simulans	nan	0.528	0.528	0.599	1089	0.741	45.6	31.7	0	1	0.333	0.667	0.067	0.267	0.033	0.233	0.333	0.067	0.227	0.773	1	0.778	0.222	0.083	0.5	0.167	0.25	0.875	0.125	0.438	0.125	0.375	0.062	0.524	0.476	0.2	0.2	0.36	0.24	0.188	0.25	0	0.562	0.545	0.182	0.273	0	0.136
FBgn0040345	D_subpulchrella	nan	0.46	0.46	0.526	1086	0.601	55.2	31.6	0.4	0.6	0.8	0.2	0.138	0.241	0.034	0.241	0.207	0.138	0.375	0.625	1	0.417	0.583	0.125	0.5	0.125	0.25	0.6	0.4	0.353	0.059	0.471	0.118	0.478	0.522	0.2	0.2	0.333	0.267	0.429	0.071	0.071	0.429	0.2	0.2	0.6	0.128	0.298
FBgn0040345	D_suzukii	nan	0.469	0.469	0.527	1086	0.59	56.4	31.6	0.4	0.6	0.769	0.231	0.107	0.25	0.036	0.286	0.143	0.179	0.435	0.565	1	0.417	0.583	0.13	0.435	0.174	0.261	0.6	0.4	0.278	0.111	0.389	0.222	0.542	0.458	0.188	0.25	0.375	0.188	0.4	0.067	0.067	0.467	0.25	0.25	0.5	0.104	0.292
[truncated: 123,880 more rows]
[truncated: 21 more columns]
